# Supplementary material for: Genome-wide identification and characterization of the Hsp70 gene family in allopolyploid rapeseed (Brassica napus L.) compared with its diploid progenitors
Source: PeerJ. 2019 Aug 20;7:e7511. doi: 10.7717/peerj.7511 (PMC6707343; doi:10.7717/peerj.7511)
Supplement: Table S2 — Annotation information of all identified Hsp70 proteins were found through the BRAD (http://Brassicadb.org/brad/). There were 5 protein databases included Gene ontology, InerPro domain, KEGG, Swissprot and Trembl used to annotate proteins. [file peerj-07-7511-s004.xlsx]

## Sheet: B. rapa
Table S2 Annotation information of BrHsp70 proteins
Gene name	Gene ID	Annotation
		Gene ontology	InerPro domain	KEGG	Swissprot	Trembl
BrHsp70-2a	Bra009583	\	IPR018181; Heat shock protein 70, conserved site IPR013126; Heat shock protein 70	K03283; GSVIVT00024351001; assembled CDS ; heat shock 70kDa protein 1/8	P22953; HSP71_ARATH Heat shock cognate 70 kDa protein 1 OS=Arabidopsis thaliana GN=HSC70-1 PE=1 SV=3	O48563_BRANA Heat shock cognate protein HSC70 OS=Brassica napus GN=Hsc70 PE=2 SV=1
BrHsp70-2b	Bra035909	\	IPR018181; Heat shock protein 70, conserved site IPR013126; Heat shock protein 70	K03283; HSC70-1; HSC70-1 (heat shock cognate 70 kDa protein 1); ATP binding ; heat shock 70kDa protein 1/8	P22953; HSP71_ARATH Heat shock cognate 70 kDa protein 1 OS=Arabidopsis thaliana GN=HSC70-1 PE=1 SV=3	Q2QZ41_ORYSJ Heat shock cognate 70 kDa protein, putative, expressed OS=Oryza sativa subsp. japonica GN=LOC_Os11g47760 PE=3 SV=2
BrHsp70-2c	Bra024699	\	IPR018181; Heat shock protein 70, conserved site IPR013126; Heat shock protein 70	K03283; Os11g0703900; hypothetical protein ; heat shock 70kDa protein 1/8	P22953; HSP71_ARATH Heat shock cognate 70 kDa protein 1 OS=Arabidopsis thaliana GN=HSC70-1 PE=1 SV=3	O48563_BRANA Heat shock cognate protein HSC70 OS=Brassica napus GN=Hsc70 PE=2 SV=1
BrHsp70-2d	Bra035470	\	IPR018181; Heat shock protein 70, conserved site IPR013126; Heat shock protein 70	K03283; GSVIVT00024351001; assembled CDS ; heat shock 70kDa protein 1/8	P22953; HSP71_ARATH Heat shock cognate 70 kDa protein 1 OS=Arabidopsis thaliana GN=HSC70-1 PE=1 SV=3	O48563_BRANA Heat shock cognate protein HSC70 OS=Brassica napus GN=Hsc70 PE=2 SV=1
BrHsp70-2e	Bra013046	\	IPR018181; Heat shock protein 70, conserved site IPR013126; Heat shock protein 70	K03283; GSVIVT00024351001; assembled CDS ; heat shock 70kDa protein 1/8	P22953; HSP71_ARATH Heat shock cognate 70 kDa protein 1 OS=Arabidopsis thaliana GN=HSC70-1 PE=1 SV=3	C5YEW8_SORBI Putative uncharacterized protein Sb06g014400 OS=Sorghum bicolor GN=Sb06g014400 PE=4 SV=1
BrHsp70-2f	Bra009584	\	IPR018181; Heat shock protein 70, conserved site IPR013126; Heat shock protein 70	K03283; eugene3.02080008; . ; heat shock 70kDa protein 1/8	P11143; HSP70_MAIZE Heat shock 70 kDa protein OS=Zea mays GN=HSP70 PE=3 SV=2	Q6QUX5_THEHA Heat shock cognate protein 70 OS=Thellungiella halophila GN=hsc70 PE=2 SV=1
BrHsp70-4a	Bra038734	\	IPR018181; Heat shock protein 70, conserved site IPR013126; Heat shock protein 70	K03283; HSP70; HSP70 (heat shock protein 70); ATP binding ; heat shock 70kDa protein 1/8	P27322; HSP72_SOLLC Heat shock cognate 70 kDa protein 2 OS=Solanum lycopersicum GN=HSC-2 PE=2 SV=1	Q9LHA8_ARATH 70 kDa heat shock protein OS=Arabidopsis thaliana GN=T16H11.7 PE=2 SV=1
BrHsp70-4b	Bra001457	\	IPR018181; Heat shock protein 70, conserved site IPR013126; Heat shock protein 70	K03283; gw1.261.46.1; . ; heat shock 70kDa protein 1/8	P09819; HSP7C_PETHY Heat shock cognate 70 kDa protein OS=Petunia hybrida GN=HSP70 PE=2 SV=1	B9NBF4_POPTR Predicted protein OS=Populus trichocarpa GN=POPTRDRAFT_1118968 PE=3 SV=1
BrHsp70-5a	Bra026084	\	IPR018181; Heat shock protein 70, conserved site IPR013126; Heat shock protein 70	K03283; eugene3.02080008; . ; heat shock 70kDa protein 1/8	P26413; HSP70_SOYBN Heat shock 70 kDa protein OS=Glycine max GN=HSP70 PE=3 SV=1	Q9S9N1_ARATH T24D18.14 protein OS=Arabidopsis thaliana GN=At1g16030 PE=2 SV=1
BrHsp70-5b	Bra016644	\	IPR018181; Heat shock protein 70, conserved site IPR013126; Heat shock protein 70	K03283; eugene3.02080008; . ; heat shock 70kDa protein 1/8	P26413; HSP70_SOYBN Heat shock 70 kDa protein OS=Glycine max GN=HSP70 PE=3 SV=1	Q9S9N1_ARATH T24D18.14 protein OS=Arabidopsis thaliana GN=At1g16030 PE=2 SV=1
BrHsp70-6a	Bra010498	\	IPR018181; Heat shock protein 70, conserved site IPR013126; Heat shock protein 70	K03283; CPHSC70-1; CPHSC70-1 (chloroplast heat shock protein 70-1); ATP binding / unfolded protein binding ; heat shock 70kDa protein 1/8	Q02028; HSP7S_PEA Stromal 70 kDa heat shock-related protein, chloroplastic OS=Pisum sativum GN=HSP70 PE=2 SV=1	Q9STW6_ARATH Hsp 70-like protein OS=Arabidopsis thaliana GN=T22A6.110 PE=2 SV=1
BrHsp70-6b	Bra013786	\	IPR018181; Heat shock protein 70, conserved site IPR013126; Heat shock protein 70	K03283; CPHSC70-1; CPHSC70-1 (chloroplast heat shock protein 70-1); ATP binding / unfolded protein binding ; heat shock 70kDa protein 1/8	Q02028; HSP7S_PEA Stromal 70 kDa heat shock-related protein, chloroplastic OS=Pisum sativum GN=HSP70 PE=2 SV=1	Q9STW6_ARATH Hsp 70-like protein OS=Arabidopsis thaliana GN=T22A6.110 PE=2 SV=1
BrHsp70-6c	Bra019231	\	IPR018181; Heat shock protein 70, conserved site IPR013126; Heat shock protein 70	K03283; CPHSC70-1; CPHSC70-1 (chloroplast heat shock protein 70-1); ATP binding / unfolded protein binding ; heat shock 70kDa protein 1/8	Q02028; HSP7S_PEA Stromal 70 kDa heat shock-related protein, chloroplastic OS=Pisum sativum GN=HSP70 PE=2 SV=1	Q9STW6_ARATH Hsp 70-like protein OS=Arabidopsis thaliana GN=T22A6.110 PE=2 SV=1
BrHsp70-6d	Bra013788	\	IPR018181; Heat shock protein 70, conserved site IPR013126; Heat shock protein 70	K03283; CPHSC70-1; CPHSC70-1 (chloroplast heat shock protein 70-1); ATP binding / unfolded protein binding ; heat shock 70kDa protein 1/8	Q02028; HSP7S_PEA Stromal 70 kDa heat shock-related protein, chloroplastic OS=Pisum sativum GN=HSP70 PE=2 SV=1	Q9STW6_ARATH Hsp 70-like protein OS=Arabidopsis thaliana GN=T22A6.110 PE=2 SV=1
BrHsp70-8	Bra005610	\	IPR018181; Heat shock protein 70, conserved site IPR013126; Heat shock protein 70	K03283; Os05g0460000; hypothetical protein ; heat shock 70kDa protein 1/8	P83616; GRP78_ASPNG 78 kDa glucose-regulated protein homolog OS=Aspergillus niger GN=bipA PE=2 SV=1	Q9SKY8_ARATH 70kD heat shock protein OS=Arabidopsis thaliana GN=At2g32120 PE=2 SV=1
BrHsp70-9a	Bra011794	\	IPR018181; Heat shock protein 70, conserved site IPR013126; Heat shock protein 70	K04043; MTHSC70-1; MTHSC70-1 (mitochondrial heat shock protein 70-1); ATP binding / unfolded protein binding ; molecular chaperone DnaK	\	Q8GUM2_ARATH Heat shock protein 70 like protein OS=Arabidopsis thaliana GN=At4g37910 PE=2 SV=1
BrHsp70-9b	Bra010620	\	IPR018181; Heat shock protein 70, conserved site IPR013126; Heat shock protein 70	K04043; MTHSC70-1; MTHSC70-1 (mitochondrial heat shock protein 70-1); ATP binding / unfolded protein binding ; molecular chaperone DnaK	P37900; HSP7M_PEA Heat shock 70 kDa protein, mitochondrial OS=Pisum sativum GN=HSP1 PE=2 SV=1	Q8GUM2_ARATH Heat shock protein 70 like protein OS=Arabidopsis thaliana GN=At4g37910 PE=2 SV=1
BrHsp70-10a	Bra028628	\	IPR018181; Heat shock protein 70, conserved site IPR013126; Heat shock protein 70	K03283; mtHSC70-2; mtHSC70-2 (HEAT SHOCK PROTEIN 70); ATP binding / unfolded protein binding ; heat shock 70kDa protein 1/8	Q01899; HSP7M_PHAVU Heat shock 70 kDa protein, mitochondrial OS=Phaseolus vulgaris PE=2 SV=1	Q9LDZ0_ARATH At5g09590 OS=Arabidopsis thaliana GN=F17I14_220 PE=2 SV=1
BrHsp70-10b	Bra006027	\	IPR018181; Heat shock protein 70, conserved site IPR013126; Heat shock protein 70	K03283; mtHSC70-2; mtHSC70-2 (HEAT SHOCK PROTEIN 70); ATP binding / unfolded protein binding ; heat shock 70kDa protein 1/8	Q01899; HSP7M_PHAVU Heat shock 70 kDa protein, mitochondrial OS=Phaseolus vulgaris PE=2 SV=1	Q9LDZ0_ARATH At5g09590 OS=Arabidopsis thaliana GN=F17I14_220 PE=2 SV=1
BrHsp70-11	Bra022819	\	IPR018181; Heat shock protein 70, conserved site IPR013126; Heat shock protein 70	K03283; BIP1; BIP1; ATP binding ; heat shock 70kDa protein 1/8	Q39043; BIP2_ARATH Luminal-binding protein 2 OS=Arabidopsis thaliana GN=At5g42020 PE=1 SV=2	Q0ZUG6_ISATI Putative luminal-binding protein OS=Isatis tinctoria GN=BiP PE=2 SV=1
BrHsp70-12a	Bra015047	\	IPR018181; Heat shock protein 70, conserved site IPR013126; Heat shock protein 70	K03283; BIP1; BIP1; ATP binding ; heat shock 70kDa protein 1/8	Q39043; BIP2_ARATH Luminal-binding protein 2 OS=Arabidopsis thaliana GN=At5g42020 PE=1 SV=2	Q0ZUG6_ISATI Putative luminal-binding protein OS=Isatis tinctoria GN=BiP PE=2 SV=1
BrHsp70-12b	Bra028521	\	IPR018181; Heat shock protein 70, conserved site IPR013126; Heat shock protein 70	K03283; BIP1; BIP1; ATP binding ; heat shock 70kDa protein 1/8	Q39043; BIP2_ARATH Luminal-binding protein 2 OS=Arabidopsis thaliana GN=At5g42020 PE=1 SV=2	Q0ZUG6_ISATI Putative luminal-binding protein OS=Isatis tinctoria GN=BiP PE=2 SV=1
BrHsp70-12c	Bra023110	\	IPR018181; Heat shock protein 70, conserved site IPR013126; Heat shock protein 70	K03283; BIP1; BIP1; ATP binding ; heat shock 70kDa protein 1/8	Q39043; BIP2_ARATH Luminal-binding protein 2 OS=Arabidopsis thaliana GN=At5g42020 PE=1 SV=2	Q0ZUG6_ISATI Putative luminal-binding protein OS=Isatis tinctoria GN=BiP PE=2 SV=1
BrHsp70-13	Bra031657	\	IPR018181; Heat shock protein 70, conserved site IPR013126; Heat shock protein 70	K09490; GSVIVT00037232001; assembled CDS ; heat shock 70kDa protein 5	Q9LKR3; BIP1_ARATH Luminal-binding protein 1 OS=Arabidopsis thaliana GN=At5g28540 PE=1 SV=1	Q8H1B3_ARATH BiP chaperone BIP-L OS=Arabidopsis thaliana PE=2 SV=1
BrHsp70-15a	Bra039679	\	IPR013126; Heat shock protein 70	K09489; estExt_fgenesh4_pm.C_LG_III0105; . ; heat shock 70kDa protein 4	Q94738; HSP97_STRFN 97 kDa heat shock protein OS=Strongylocentrotus franciscanus GN=HSP110 PE=2 SV=1	\
BrHsp70-15b	Bra014713	\	IPR013126; Heat shock protein 70	K09489; estExt_fgenesh4_pm.C_LG_III0105; . ; heat shock 70kDa protein 4	Q94738; HSP97_STRFN 97 kDa heat shock protein OS=Strongylocentrotus franciscanus GN=HSP110 PE=2 SV=1	Q3EC99_ARATH Putative uncharacterized protein At1g79920.1 OS=Arabidopsis thaliana GN=At1g79920 PE=3 SV=2
BrHsp70-16	Bra019840	\	IPR013126; Heat shock protein 70	K09489; hypothetical protein; heat shock 70kDa protein 4	Q92598; HS105_HUMAN Heat shock protein 105 kDa OS=Homo sapiens GN=HSPH1 PE=1 SV=1	Q9SAB1_ARATH F25C20.19 protein OS=Arabidopsis thaliana GN=F25C20.19 PE=3 SV=1
BrHsp70-17a	Bra012696	\	IPR018181; Heat shock protein 70, conserved site IPR013126; Heat shock protein 70	K09486; GSVIVT00006855001; assembled CDS ; hypoxia up-regulated 1	Q7ZUW2; HYOU1_DANRE Hypoxia up-regulated protein 1 OS=Danio rerio GN=hyou1 PE=2 SV=1	\
BrHsp70-17b	Bra038496	\	IPR018181; Heat shock protein 70, conserved site IPR013126; Heat shock protein 70	K09486; GSVIVT00006855001; assembled CDS ; hypoxia up-regulated 1	Q7ZUW2; HYOU1_DANRE Hypoxia up-regulated protein 1 OS=Danio rerio GN=hyou1 PE=2 SV=1	Q949M5_ARATH Putative HSP protein OS=Arabidopsis thaliana GN=At4g16660 PE=2 SV=1

## Sheet: B. oleracea
	Table S2 Annotation information of BoHsp70 proteins
Gene name	Gene ID	Annotation
		Gene ontology	InerPro domain	KEGG	Swissprot	Trembl
BoHsp70-2a	Bol004513	GO:0005524; ATP binding; Molecular Function	IPR018181; Heat shock protein 70, conserved site IPR013126; Heat shock protein 70 IPR001023; Heat shock protein Hsp70	K03283; similar to HSC70-1 (heat shock cognate 70 kDa protein 1); ATP binding; heat shock 70kDa protein 1/8	P22953; HSP71_ARATH Heat shock cognate 70 kDa protein 1 OS=Arabidopsis thaliana GN=HSC70-1 PE=1 SV=3	O48563_BRANA Heat shock cognate protein HSC70 OS=Brassica napus GN=Hsc70 PE=2 SV=1
BoHsp70-2b	Bol010107	GO:0005524; ATP binding; Molecular Function	IPR018181; Heat shock protein 70, conserved site IPR013126; Heat shock protein 70 IPR001023; Heat shock protein Hsp70	K03283; Os11g0703900; heat shock 70kDa protein 1/8	P22953; HSP71_ARATH Heat shock cognate 70 kDa protein 1 OS=Arabidopsis thaliana GN=HSC70-1 PE=1 SV=3	O48563_BRANA Heat shock cognate protein HSC70 OS=Brassica napus GN=Hsc70 PE=2 SV=1
BoHsp70-2c	Bol042689	GO:0005524; ATP binding; Molecular Function	IPR018181; Heat shock protein 70, conserved site IPR013126; Heat shock protein 70 IPR001023; Heat shock protein Hsp70	K03283; similar to HSC70-1 (heat shock cognate 70 kDa protein 1); ATP binding; heat shock 70kDa protein 1/8	P22953; HSP71_ARATH Heat shock cognate 70 kDa protein 1 OS=Arabidopsis thaliana GN=HSC70-1 PE=1 SV=3	O48563_BRANA Heat shock cognate protein HSC70 OS=Brassica napus GN=Hsc70 PE=2 SV=1
BoHsp70-2d	Bol023703	GO:0005524; ATP binding; Molecular Function	IPR018181; Heat shock protein 70, conserved site IPR013126; Heat shock protein 70 IPR001023; Heat shock protein Hsp70	K03283; similar to HSC70-1 (heat shock cognate 70 kDa protein 1); ATP binding; heat shock 70kDa protein 1/9	P22953; HSP71_ARATH Heat shock cognate 70 kDa protein 1 OS=Arabidopsis thaliana GN=HSC70-1 PE=1 SV=3	O48563_BRANA Heat shock cognate protein HSC70 OS=Brassica napus GN=Hsc70 PE=2 SV=2
BoHsp70-4	Bol035474	GO:0005524; ATP binding; Molecular Function	IPR018181; Heat shock protein 70, conserved site IPR013126; Heat shock protein 70 IPR001023; Heat shock protein Hsp70	\	P09189; HSP7C_PETHY Heat shock cognate 70 kDa protein OS=Petunia hybrida GN=HSP70 PE=2 SV=1	Q9LHA8_ARATH 70 kDa heat shock protein OS=Arabidopsis thaliana GN=T16H11.7 PE=2 SV=1
BoHsp70-5a	Bol029263	GO:0005524; ATP binding; Molecular Function	IPR018181; Heat shock protein 70, conserved site IPR013126; Heat shock protein 70 IPR001023; Heat shock protein Hsp70	K03283; Hsp70b; Hsp70b (heat shock protein 70B); ATP binding; heat shock 70kDa protein 1/8	P26413; HSP70_SOYBN Heat shock 70 kDa protein OS=Glycine max GN=HSP70 PE=3 SV=1	Q9S9N1_ARATH T24D18.14 protein OS=Arabidopsis thaliana GN=At1g16030 PE=2 SV=1
BoHsp70-5b	Bol038191	GO:0005524; ATP binding; Molecular Function	IPR018181; Heat shock protein 70, conserved site IPR013126; Heat shock protein 70 IPR001023; Heat shock protein Hsp70	K03283; Hsp70b; Hsp70b (heat shock protein 70B); ATP binding; heat shock 70kDa protein 1/8	P26413; HSP70_SOYBN Heat shock 70 kDa protein OS=Glycine max GN=HSP70 PE=3 SV=2	Q9S9N1_ARATH T24D18.14 protein OS=Arabidopsis thaliana GN=At1g16030 PE=2 SV=2
BoHsp70-7	Bol010193	GO:0005524; ATP binding; Molecular Function GO:0006457; protein folding; Biological Process GO:0051082; unfolded protein binding; Molecular Function	IPR018181; Heat shock protein 70, conserved site IPR013126; Heat shock protein 70 IPR001023; Heat shock protein Hsp70	K03283; CPHSC70-2EAT SHOCK PROTEIN 70-2 (CHLOROPLAST HEAT SHOCK PROTEIN 70-2); ATP binding / unfolded protein binding; heat shock 70kDa protein 1/8	Q02028; HSP7S_PEA Stromal 70 kDa heat shock-related protein, chloroplastic OS=Pisum sativum GN=HSP70 PE=2 SV=1	Q9LTX9_ARATH Heat shock protein 70 OS=Arabidopsis thaliana GN=At5g49910 PE=2 SV=1
BoHsp70-8	Bol014092	GO:0005524; ATP binding; Molecular Function	IPR018181; Heat shock protein 70, conserved site IPR013126; Heat shock protein 70 IPR001023; Heat shock protein Hsp70	K03283; heat shock protein, putative (EC:1.3.1.74); heat shock 70kDa protein 1/8	P83616; GRP78_ASPNG 78 kDa glucose-regulated protein homolog OS=Aspergillus niger GN=bipA PE=2 SV=1	Q9SKY8_ARATH 70kD heat shock protein OS=Arabidopsis thaliana GN=At2g32120 PE=2 SV=1
BoHsp70-9a	Bol028880	GO:0006457; protein folding; Biological Process GO:0005524; ATP binding; Molecular Function GO:0051082; unfolded protein binding; Molecular Function	IPR018181; Heat shock protein 70, conserved site IPR013126; Heat shock protein 70 IPR012725; Chaperone DnaK IPR001023; Heat shock protein Hsp70	K04043; mtHsc70-1 (mitochondrial heat shock protein 70-1); ATP binding; molecular chaperone DnaK	P37900; HSP7M_PEA Heat shock 70 kDa protein, mitochondrial OS=Pisum sativum GN=HSP1 PE=2 SV=1	Q8GUM2_ARATH Heat shock protein 70 like protein OS=Arabidopsis thaliana GN=At4g37910 PE=2 SV=1
BoHsp70-9b	Bol032741	GO:0005524; ATP binding; Molecular Function GO:0006457; protein folding; Biological Process GO:0051082; unfolded protein binding; Molecular Function	IPR018181; Heat shock protein 70, conserved site IPR013126; Heat shock protein 70 IPR012725; Chaperone DnaK IPR001023; Heat shock protein Hsp71	K04043; mtHsc70-1 (mitochondrial heat shock protein 70-1); ATP binding; molecular chaperone DnaK	P37900; HSP7M_PEA Heat shock 70 kDa protein, mitochondrial OS=Pisum sativum GN=HSP1 PE=2 SV=1	Q8GUM2_ARATH Heat shock protein 70 like protein OS=Arabidopsis thaliana GN=At4g37910 PE=2 SV=1
BoHsp70-10	Bol008782	GO:0005524; ATP binding; Molecular Function GO:0006457; protein folding; Biological Process GO:0051082; unfolded protein binding; Molecular Function	IPR018181; Heat shock protein 70, conserved site IPR013126; Heat shock protein 70 IPR012725; Chaperone DnaK IPR001023; Heat shock protein Hsp71	K03283; MTHSC70-2 (MITOCHONDRIAL HSP70 2); ATP binding; heat shock 70kDa protein 1/8	Q01899; HSP7M_PHAVU Heat shock 70 kDa protein, mitochondrial OS=Phaseolus vulgaris PE=2 SV=1	Q9LDZ0_ARATH At5g09590 OS=Arabidopsis thaliana GN=F17I14_220 PE=2 SV=1
BoHsp70-12a	Bol013948	GO:0005524; ATP binding; Molecular Function	IPR018181; Heat shock protein 70, conserved site IPR013126; Heat shock protein 70 IPR001023; Heat shock protein Hsp70	K09490; BIP1; BIP1; ATP binding; heat shock 70kDa protein 5	Q39043; BIP2_ARATH Luminal-binding protein 2 OS=Arabidopsis thaliana GN=At5g42020 PE=1 SV=2	Q0ZUG6_ISATI Putative luminal-binding protein OS=Isatis tinctoria GN=BiP PE=2 SV=1
BoHsp70-12b	Bol005557	GO:0005524; ATP binding; Molecular Function	IPR018181; Heat shock protein 70, conserved site IPR013126; Heat shock protein 70 IPR001023; Heat shock protein Hsp70	K09490; BIP1; BIP1; ATP binding; heat shock 70kDa protein 5	Q39043; BIP2_ARATH Luminal-binding protein 2 OS=Arabidopsis thaliana GN=At5g42020 PE=1 SV=2	Q0ZUG6_ISATI Putative luminal-binding protein OS=Isatis tinctoria GN=BiP PE=2 SV=1
BoHsp70-13	Bol006580	GO:0005524; ATP binding; Molecular Function	IPR018181; Heat shock protein 70, conserved site IPR013126; Heat shock protein 70 IPR001023; Heat shock protein Hsp70	K09490; hypothetical protein LOC100251379; heat shock 70kDa protein 5	Q42434; BIP_SPIOL Luminal-binding protein OS=Spinacia oleracea GN=HSC70 PE=2 SV=1	A2XL89_ORYSI Putative uncharacterized protein OS=Oryza sativa subsp. indica GN=OsI_13234 PE=3 SV=1
BoHsp70-15a	Bol044248	GO:0005524; ATP binding; Molecular Function	IPR013126; Heat shock protein 70 IPR001023; Heat shock protein Hsp70	K09489; Heat shock 70 kDa protein, putative (EC:1.3.1.74); heat shock 70kDa protein 4	P48722; HS74L_MOUSE Heat shock 70 kDa protein 4L OS=Mus musculus GN=Hspa4l PE=1 SV=2	Q3EC99_ARATH Putative uncharacterized protein At1g79920.1 OS=Arabidopsis thaliana GN=At1g79920 PE=3 SV=2
BoHsp70-15b	Bol039105	GO:0005524; ATP binding; Molecular Function	IPR013126; Heat shock protein 70 IPR001023; Heat shock protein Hsp70	K09489; Heat shock 70 kDa protein, putative (EC:1.3.1.74); heat shock 70kDa protein 4	Q94738; HSP97_STRFN 97 kDa heat shock protein OS=Strongylocentrotus franciscanus GN=HSP110 PE=2 SV=1	Q8VZ83_ARATH Putative heat-shock protein OS=Arabidopsis thaliana GN=At1g79920/F19K16.12 PE=2 SV=1
BoHsp70-16	Bol036636	GO:0005524; ATP binding; Molecular Function	IPR013126; Heat shock protein 70 IPR001023; Heat shock protein Hsp70	K09489; hypothetical protein; heat shock 70kDa protein 4	Q5R606; HS105_PONAB Heat shock protein 105 kDa OS=Pongo abelii GN=HSPH1 PE=2 SV=1	Q9SAB1_ARATH F25C20.19 protein OS=Arabidopsis thaliana GN=F25C20.19 PE=3 SV=1
BoHsp70-17a	Bol037168	GO:0005524; ATP binding; Molecular Function	IPR018181; Heat shock protein 70, conserved site IPR013126; Heat shock protein 70 IPR001023; Heat shock protein Hsp70	K09486; heat shock protein 70, putative / HSP70, putative; hypoxia up-regulated 1	Q7ZUW2; HYOU1_DANRE Hypoxia up-regulated protein 1 OS=Danio rerio GN=hyou1 PE=2 SV=1	Q949M5_ARATH Putative HSP protein OS=Arabidopsis thaliana GN=At4g16660 PE=2 SV=1
BoHsp70-17b	Bol020201	GO:0005524; ATP binding; Molecular Function	IPR018181; Heat shock protein 70, conserved site IPR013126; Heat shock protein 70 IPR001023; Heat shock protein Hsp70	K09486; heat shock protein 70, putative / HSP70, putative; hypoxia up-regulated 1	Q7ZUW2; HYOU1_DANRE Hypoxia up-regulated protein 1 OS=Danio rerio GN=hyou1 PE=2 SV=1	Q949M5_ARATH Putative HSP protein OS=Arabidopsis thaliana GN=At4g16660 PE=2 SV=1

## Sheet: B. napus
Table S2 Annotation information of BnHsp70 proteins
Gene name	Gene ID	Gene alias	Annotation
			Gene ontology	InerPro domain	KEGG	Swissprot	Trembl
BnHsp70-2	BnaC06g01970D	GSBRNA2T00093544001	\	IPR013126; Heat shock protein 70 family IPR029047; Heat shock protein 70kD, peptide-binding domain IPR029048; Heat shock protein 70kD, C-terminal domain	K03283; hypothetical protein; heat shock 70kDa protein 1/8	P22953; MD37E_ARATH Probable mediator of RNA polymerase II transcription subunit 37e OS=Arabidopsis thaliana GN=MED37E PE=1 SV=3	O48563_BRANA Heat shock cognate protein HSC70 OS=Brassica napus GN=Hsc70 PE=2 SV=1
BnHsp70-4a	BnaA01g30490D	GSBRNA2T00096953001	\	IPR013126; Heat shock protein 70 family IPR029047; Heat shock protein 70kD, peptide-binding domain IPR029048; Heat shock protein 70kD, C-terminal domain	K03283; HSP70; HSP70 (heat shock protein 70); ATP binding; heat shock 70kDa protein 1/8	Q9LHA8; MD37C_ARATH Probable mediator of RNA polymerase II transcription subunit 37c OS=Arabidopsis thaliana GN=MED37C PE=1 SV=1	\
BnHsp70-4b	BnaC01g38510D	GSBRNA2T00007549001	\	\	K03283; HSP70; HSP70 (heat shock protein 70); ATP binding; heat shock 70kDa protein 1/8	Q9LHA8; MD37C_ARATH Probable mediator of RNA polymerase II transcription subunit 37c OS=Arabidopsis thaliana GN=MED37C PE=1 SV=1	\
BnHsp70-4c	BnaA03g32320D	GSBRNA2T00111511001	\	IPR013126; Heat shock protein 70 family IPR029047; Heat shock protein 70kD, peptide-binding domain IPR029048; Heat shock protein 70kD, C-terminal domain	K03283; HSP70; HSP70 (heat shock protein 70); ATP binding; heat shock 70kDa protein 1/8	Q9LHA8; MD37C_ARATH Probable mediator of RNA polymerase II transcription subunit 37c OS=Arabidopsis thaliana GN=MED37C PE=1 SV=1	D7L0I2_ARALL Putative uncharacterized protein OS=Arabidopsis lyrata subsp. lyrata GN=ARALYDRAFT_897465 PE=3 SV=1
BnHsp70-4d	BnaC03g37680D	GSBRNA2T00110671001	\	IPR013126; Heat shock protein 70 family IPR029047; Heat shock protein 70kD, peptide-binding domain IPR029048; Heat shock protein 70kD, C-terminal domain	K03283; HSP70; HSP70 (heat shock protein 70); ATP binding; heat shock 70kDa protein 1/8	Q9LHA8; MD37C_ARATH Probable mediator of RNA polymerase II transcription subunit 37c OS=Arabidopsis thaliana GN=MED37C PE=1 SV=1	M4FCB6_BRARP Uncharacterized protein OS=Brassica rapa subsp. pekinensis GN=Bra038734 PE=3 SV=1
BnHsp70-5a	BnaC08g16850D	GSBRNA2T00139742001	\	IPR013126; Heat shock protein 70 family IPR029047; Heat shock protein 70kD, peptide-binding domain IPR029048; Heat shock protein 70kD, C-terminal domain	K03283; Hsp70b; Hsp70b (heat shock protein 70B); ATP binding; heat shock 70kDa protein 1/8	Q9S9N1; HSP7E_ARATH Heat shock 70 kDa protein 5 OS=Arabidopsis thaliana GN=HSP70-5 PE=2 SV=1	\
BnHsp70-5b	BnaA08g23680D	GSBRNA2T00103058001	\	IPR013126; Heat shock protein 70 family IPR029047; Heat shock protein 70kD, peptide-binding domain IPR029048; Heat shock protein 70kD, C-terminal domain	K03283; Hsp70b; Hsp70b (heat shock protein 70B); ATP binding; heat shock 70kDa protein 1/8	Q9S9N1; HSP7E_ARATH Heat shock 70 kDa protein 5 OS=Arabidopsis thaliana GN=HSP70-5 PE=2 SV=1	M4DJG6_BRARP Uncharacterized protein OS=Brassica rapa subsp. pekinensis GN=Bra016644 PE=3 SV=1
BnHsp70-5c	BnaC05g12240D	GSBRNA2T00054203001	\	\	K03283; Hsp70b; Hsp70b (heat shock protein 70B); ATP binding; heat shock 70kDa protein 1/8	Q9S9N1; HSP7E_ARATH Heat shock 70 kDa protein 5 OS=Arabidopsis thaliana GN=HSP70-5 PE=2 SV=1	M4EBC5_BRARP Uncharacterized protein OS=Brassica rapa subsp. pekinensis GN=Bra026084 PE=3 SV=1
BnHsp70-5d	BnaA06g10730D	GSBRNA2T00057933001	\	IPR013126; Heat shock protein 70 family IPR029047; Heat shock protein 70kD, peptide-binding domain IPR029048; Heat shock protein 70kD, C-terminal domain	K03283; Hsp70b; Hsp70b (heat shock protein 70B); ATP binding; heat shock 70kDa protein 1/8	Q9S9N1; HSP7E_ARATH Heat shock 70 kDa protein 5 OS=Arabidopsis thaliana GN=HSP70-5 PE=2 SV=1	\
BnHsp70-6a	BnaC01g16200D	GSBRNA2T00116116001	GO:0051082; unfolded protein binding GO:0006457; protein folding GO:0005524; ATP binding	IPR012725; Chaperone DnaK IPR013126; Heat shock protein 70 family IPR029047; Heat shock protein 70kD, peptide-binding domain IPR029048; Heat shock protein 70kD, C-terminal domain	K03283; cpHsc70-1 (chloroplast heat shock protein 70-1); ATP binding; heat shock 70kDa protein 1/8	Q9STW6; HSP7F_ARATH Heat shock 70 kDa protein 6, chloroplastic OS=Arabidopsis thaliana GN=HSP70-6 PE=1 SV=1	M4DBC6_BRARP Uncharacterized protein OS=Brassica rapa subsp. pekinensis GN=Bra013786 PE=3 SV=1
BnHsp70-6b	BnaC07g38890D	GSBRNA2T00154435001	GO:0051082; unfolded protein binding GO:0006457; protein folding GO:0005524; ATP binding	IPR012725; Chaperone DnaK IPR013126; Heat shock protein 70 family IPR029047; Heat shock protein 70kD, peptide-binding domain IPR029048; Heat shock protein 70kD, C-terminal domain	K03283; cpHsc70-1 (chloroplast heat shock protein 70-1); ATP binding; heat shock 70kDa protein 1/8	Q9STW6; HSP7F_ARATH Heat shock 70 kDa protein 6, chloroplastic OS=Arabidopsis thaliana GN=HSP70-6 PE=1 SV=1	M4DRT8_BRARP Uncharacterized protein OS=Brassica rapa subsp. pekinensis GN=Bra019231 PE=3 SV=1
BnHsp70-6c	BnaC01g16210D	GSBRNA2T00116115001	GO:0051082; unfolded protein binding GO:0006457; protein folding GO:0005524; ATP binding	IPR012725; Chaperone DnaK IPR013126; Heat shock protein 70 family IPR029047; Heat shock protein 70kD, peptide-binding domain IPR029048; Heat shock protein 70kD, C-terminal domain	K03283; cpHsc70-1 (chloroplast heat shock protein 70-1); ATP binding; heat shock 70kDa protein 1/8	Q9STW6; HSP7F_ARATH Heat shock 70 kDa protein 6, chloroplastic OS=Arabidopsis thaliana GN=HSP70-6 PE=1 SV=1	M4D1Z8_BRARP Uncharacterized protein OS=Brassica rapa subsp. pekinensis GN=Bra010498 PE=3 SV=1
BnHsp70-6d	BnaC01g16230D	GSBRNA2T00116113001	\	IPR013126; Heat shock protein 70 family IPR029047; Heat shock protein 70kD, peptide-binding domain IPR029048; Heat shock protein 70kD, C-terminal domain	K03283; cpHsc70-1 (chloroplast heat shock protein 70-1); ATP binding; heat shock 70kDa protein 1/8	Q9STW6; HSP7F_ARATH Heat shock 70 kDa protein 6, chloroplastic OS=Arabidopsis thaliana GN=HSP70-6 PE=1 SV=1	\
BnHsp70-7a	BnaA01g13780D	GSBRNA2T00056306001	\	\	K03283; CPHSC70-2EAT SHOCK PROTEIN 70-2 (CHLOROPLAST HEAT SHOCK PROTEIN 70-2); ATP binding / unfolded protein binding; heat shock 70kDa protein 1/8	Q9LTX9; HSP7G_ARATH Heat shock 70 kDa protein 7, chloroplastic OS=Arabidopsis thaliana GN=HSP70-7 PE=1 SV=1	\
BnHsp70-7b	BnaA08g14780D	GSBRNA2T00027308001	GO:0051082; unfolded protein binding GO:0006457; protein folding GO:0005524; ATP binding	IPR012725; Chaperone DnaK IPR013126; Heat shock protein 70 family IPR029047; Heat shock protein 70kD, peptide-binding domain IPR029048; Heat shock protein 70kD, C-terminal domain	K03283; CPHSC70-2EAT SHOCK PROTEIN 70-2 (CHLOROPLAST HEAT SHOCK PROTEIN 70-2); ATP binding / unfolded protein binding; heat shock 70kDa protein 1/8	Q9LTX9; HSP7G_ARATH Heat shock 70 kDa protein 7, chloroplastic OS=Arabidopsis thaliana GN=HSP70-7 PE=1 SV=1	\
BnHsp70-7c	BnaC08g11440D	GSBRNA2T00000934001	\	\	K03283; CPHSC70-2EAT SHOCK PROTEIN 70-2 (CHLOROPLAST HEAT SHOCK PROTEIN 70-2); ATP binding / unfolded protein binding; heat shock 70kDa protein 1/8	Q9LTX9; HSP7G_ARATH Heat shock 70 kDa protein 7, chloroplastic OS=Arabidopsis thaliana GN=HSP70-7 PE=1 SV=1	\
BnHsp70-7d	BnaA03g46660D	GSBRNA2T00048956001	\	\	K03283; CPHSC70-2EAT SHOCK PROTEIN 70-2 (CHLOROPLAST HEAT SHOCK PROTEIN 70-2); ATP binding / unfolded protein binding; heat shock 70kDa protein 1/8	Q9LTX9; HSP7G_ARATH Heat shock 70 kDa protein 7, chloroplastic OS=Arabidopsis thaliana GN=HSP70-7 PE=1 SV=1	\
BnHsp70-8a	BnaAnng32550D	GSBRNA2T00096278001	\	IPR029047; Heat shock protein 70kD, peptide-binding domain IPR013126; Heat shock protein 70 family	; HSP70T-2 (HEAT-SHOCK PROTEIN 70T-2)ATP binding	Q9SKY8; HSP7H_ARATH Heat shock 70 kDa protein 8 OS=Arabidopsis thaliana GN=HSP70-8 PE=2 SV=1	\
BnHsp70-8b	BnaC04g12620D	GSBRNA2T00061266001	\	\	; HSP70T-2 (HEAT-SHOCK PROTEIN 70T-2)ATP binding	Q9SKY8; HSP7H_ARATH Heat shock 70 kDa protein 8 OS=Arabidopsis thaliana GN=HSP70-8 PE=2 SV=1	M4CN22_BRARP Uncharacterized protein OS=Brassica rapa subsp. pekinensis GN=Bra005610 PE=3 SV=1
BnHsp70-9a	BnaC03g61170D	GSBRNA2T00093573001	GO:0051082; unfolded protein binding GO:0006457; protein folding GO:0005524; ATP binding	IPR012725; Chaperone DnaK IPR013126; Heat shock protein 70 family IPR029047; Heat shock protein 70kD, peptide-binding domain IPR029048; Heat shock protein 70kD, C-terminal domain	K04043; mtHsc70-1 (mitochondrial heat shock protein 70-1); ATP binding; molecular chaperone DnaK	Q8GUM2; HSP7I_ARATH Heat shock 70 kDa protein 9, mitochondrial OS=Arabidopsis thaliana GN=HSP70-9 PE=2 SV=1	D7M9M3_ARALL Mthsc70-1 OS=Arabidopsis lyrata subsp. lyrata GN=ARALYDRAFT_490823 PE=3 SV=1
BnHsp70-9b	BnaC01g01110D	GSBRNA2T00131187001	GO:0051082; unfolded protein binding GO:0006457; protein folding GO:0005524; ATP binding	IPR012725; Chaperone DnaK IPR013126; Heat shock protein 70 family IPR029047; Heat shock protein 70kD, peptide-binding domain IPR029048; Heat shock protein 70kD, C-terminal domain	K04043; mtHsc70-1 (mitochondrial heat shock protein 70-1); ATP binding; molecular chaperone DnaK	Q8GUM2; HSP7I_ARATH Heat shock 70 kDa protein 9, mitochondrial OS=Arabidopsis thaliana GN=HSP70-9 PE=2 SV=1	M4D5N7_BRARP Uncharacterized protein OS=Brassica rapa subsp. pekinensis GN=Bra011794 PE=3 SV=1
BnHsp70-9c	BnaA01g00190D	GSBRNA2T00121618001	GO:0051082; unfolded protein binding GO:0006457; protein folding GO:0005524; ATP binding	IPR012725; Chaperone DnaK IPR013126; Heat shock protein 70 family IPR029047; Heat shock protein 70kD, peptide-binding domain IPR029048; Heat shock protein 70kD, C-terminal domain	K04043; mtHsc70-1 (mitochondrial heat shock protein 70-1); ATP binding; molecular chaperone DnaK	Q8GUM2; HSP7I_ARATH Heat shock 70 kDa protein 9, mitochondrial OS=Arabidopsis thaliana GN=HSP70-9 PE=2 SV=1	\
BnHsp70-9d	BnaA08g15870D	GSBRNA2T00150999001	GO:0051082; unfolded protein binding GO:0006457; protein folding GO:0005524; ATP binding	IPR012725; Chaperone DnaK IPR013126; Heat shock protein 70 family IPR029047; Heat shock protein 70kD, peptide-binding domain IPR029048; Heat shock protein 70kD, C-terminal domain	K04043; mtHsc70-1 (mitochondrial heat shock protein 70-1); ATP binding; molecular chaperone DnaK	Q8GUM2; HSP7I_ARATH Heat shock 70 kDa protein 9, mitochondrial OS=Arabidopsis thaliana GN=HSP70-9 PE=2 SV=1	M4D2C0_BRARP Uncharacterized protein OS=Brassica rapa subsp. pekinensis GN=Bra010620 PE=3 SV=1
BnHsp70-10a	BnaA02g00030D	GSBRNA2T00143573001	GO:0051082; unfolded protein binding GO:0006457; protein folding GO:0005524; ATP binding	IPR012725; Chaperone DnaK IPR013126; Heat shock protein 70 family IPR029047; Heat shock protein 70kD, peptide-binding domain IPR029048; Heat shock protein 70kD, C-terminal domain	K03283; MTHSC70-2 (MITOCHONDRIAL HSP70 2); ATP binding; heat shock 70kDa protein 1/8	Q9LDZ0; HSP7J_ARATH Heat shock 70 kDa protein 10, mitochondrial OS=Arabidopsis thaliana GN=HSP70-10 PE=2 SV=1	\
BnHsp70-10b	BnaA03g55950D	GSBRNA2T00019733001	\	\	K03283; MTHSC70-2 (MITOCHONDRIAL HSP70 2); ATP binding; heat shock 70kDa protein 1/8	Q9LDZ0; HSP7J_ARATH Heat shock 70 kDa protein 10, mitochondrial OS=Arabidopsis thaliana GN=HSP70-10 PE=2 SV=1	\
BnHsp70-10c	BnaC03g03860D	GSBRNA2T00134584001	GO:0051082; unfolded protein binding GO:0006457; protein folding GO:0005524; ATP binding	IPR013126; Heat shock protein 70 family IPR029047; Heat shock protein 70kD, peptide-binding domain IPR029048; Heat shock protein 70kD, C-terminal domain	K03283; MTHSC70-2 (MITOCHONDRIAL HSP70 2); ATP binding; heat shock 70kDa protein 1/8	Q9LDZ0; HSP7J_ARATH Heat shock 70 kDa protein 10, mitochondrial OS=Arabidopsis thaliana GN=HSP70-10 PE=2 SV=1	M4CP89_BRARP Uncharacterized protein OS=Brassica rapa subsp. pekinensis GN=Bra006027 PE=3 SV=1
BnHsp70-10d	BnaC02g00800D	GSBRNA2T00080816001	\	IPR013126; Heat shock protein 70 family IPR029047; Heat shock protein 70kD, peptide-binding domain IPR029048; Heat shock protein 70kD, C-terminal domain	K03283; MTHSC70-2 (MITOCHONDRIAL HSP70 2); ATP binding; heat shock 70kDa protein 1/8	Q9LDZ0; HSP7J_ARATH Heat shock 70 kDa protein 10, mitochondrial OS=Arabidopsis thaliana GN=HSP70-10 PE=2 SV=1	M4EIL3_BRARP Uncharacterized protein OS=Brassica rapa subsp. pekinensis GN=Bra028628 PE=3 SV=1
BnHsp70-11a	BnaA03g14210D	GSBRNA2T00142110001	\	IPR013126; Heat shock protein 70 family IPR029047; Heat shock protein 70kD, peptide-binding domain IPR029048; Heat shock protein 70kD, C-terminal domain	K09490; BIP1; BIP1; ATP binding; heat shock 70kDa protein 5	Q39043; MD37F_ARATH Mediator of RNA polymerase II transcription subunit 37f OS=Arabidopsis thaliana GN=MED37F PE=1 SV=2	\
BnHsp70-11b	BnaC03g17190D	GSBRNA2T00024484001	\	IPR013126; Heat shock protein 70 family IPR029047; Heat shock protein 70kD, peptide-binding domain IPR029048; Heat shock protein 70kD, C-terminal domain	K09490; BIP1; BIP1; ATP binding; heat shock 70kDa protein 5	Q39043; MD37F_ARATH Mediator of RNA polymerase II transcription subunit 37f OS=Arabidopsis thaliana GN=MED37F PE=1 SV=2	D7MIN3_ARALL Putative uncharacterized protein OS=Arabidopsis lyrata subsp. lyrata GN=ARALYDRAFT_493781 PE=3 SV=1
BnHsp70-11c	BnaC03g20620D	GSBRNA2T00132543001	\	IPR013126; Heat shock protein 70 family IPR029047; Heat shock protein 70kD, peptide-binding domain IPR029048; Heat shock protein 70kD, C-terminal domain	K09490; BIP1; BIP1; ATP binding; heat shock 70kDa protein 5	Q39043; MD37F_ARATH Mediator of RNA polymerase II transcription subunit 37f OS=Arabidopsis thaliana GN=MED37F PE=1 SV=2
BnHsp70-12a	BnaC06g13860D	GSBRNA2T00071395001	\	IPR013126; Heat shock protein 70 family IPR029047; Heat shock protein 70kD, peptide-binding domain IPR029048; Heat shock protein 70kD, C-terminal domain	K09490; BIP1; BIP1; ATP binding; heat shock 70kDa protein 5	Q39043; MD37F_ARATH Mediator of RNA polymerase II transcription subunit 37f OS=Arabidopsis thaliana GN=MED37F PE=1 SV=2	M4EIA6_BRARP Uncharacterized protein OS=Brassica rapa subsp. pekinensis GN=Bra028521 PE=3 SV=1
BnHsp70-12b	BnaC07g48050D	GSBRNA2T00039340001	\	\	K09490; BIP1; BIP1; ATP binding; heat shock 70kDa protein 5	Q39043; MD37F_ARATH Mediator of RNA polymerase II transcription subunit 37f OS=Arabidopsis thaliana GN=MED37F PE=1 SV=2	\
BnHsp70-12c	BnaA07g05610D	GSBRNA2T00128268001	\	IPR013126; Heat shock protein 70 family IPR029047; Heat shock protein 70kD, peptide-binding domain IPR029048; Heat shock protein 70kD, C-terminal domain	K09490; BIP1; BIP1; ATP binding; heat shock 70kDa protein 5	Q39043; MD37F_ARATH Mediator of RNA polymerase II transcription subunit 37f OS=Arabidopsis thaliana GN=MED37F PE=1 SV=2	\
BnHsp70-12d	BnaA03g17100D	GSBRNA2T00086093001	\	IPR013126; Heat shock protein 70 family IPR029047; Heat shock protein 70kD, peptide-binding domain IPR029048; Heat shock protein 70kD, C-terminal domain	K09490; BIP1; BIP1; ATP binding; heat shock 70kDa protein 5	Q39043; MD37F_ARATH Mediator of RNA polymerase II transcription subunit 37f OS=Arabidopsis thaliana GN=MED37F PE=1 SV=2	\
BnHsp70-12e	BnaA07g15650D	GSBRNA2T00098648001	\	IPR013126; Heat shock protein 70 family IPR029047; Heat shock protein 70kD, peptide-binding domain IPR029048; Heat shock protein 70kD, C-terminal domain	K09490; BIP1; BIP1; ATP binding; heat shock 70kDa protein 5	Q39043; MD37F_ARATH Mediator of RNA polymerase II transcription subunit 37f OS=Arabidopsis thaliana GN=MED37F PE=1 SV=2	\
BnHsp70-13a	BnaA09g48560D	GSBRNA2T00122279001	\	IPR013126; Heat shock protein 70 family IPR029047; Heat shock protein 70kD, peptide-binding domain IPR029048; Heat shock protein 70kD, C-terminal domain	; BIP3BIP3ATP binding	Q8H1B3; MD37B_ARATH Probable mediator of RNA polymerase II transcription subunit 37b OS=Arabidopsis thaliana GN=MED37B PE=1 SV=1	R0GVL8_9BRAS Uncharacterized protein OS=Capsella rubella GN=CARUB_v10008520mg PE=4 SV=1
BnHsp70-13b	BnaC08g42820D	GSBRNA2T00019318001	\	IPR013126; Heat shock protein 70 family IPR029047; Heat shock protein 70kD, peptide-binding domain IPR029048; Heat shock protein 70kD, C-terminal domain	; BIP3BIP3ATP binding	Q8H1B3; MD37B_ARATH Probable mediator of RNA polymerase II transcription subunit 37b OS=Arabidopsis thaliana GN=MED37B PE=1 SV=1	\
BnHsp70-15a	BnaA04g03290D	GSBRNA2T00126306001	\	IPR013126; Heat shock protein 70 family IPR029047; Heat shock protein 70kD, peptide-binding domain IPR029048; Heat shock protein 70kD, C-terminal domain	; ATP binding	F4HQD4; HSP7P_ARATH Heat shock 70 kDa protein 15 OS=Arabidopsis thaliana GN=HSP70-15 PE=2 SV=1	\
BnHsp70-15b	BnaA06g00870D	GSBRNA2T00024636001	\	IPR013126; Heat shock protein 70 family IPR029047; Heat shock protein 70kD, peptide-binding domain IPR029048; Heat shock protein 70kD, C-terminal domain	; ATP binding	Q9S7C0; HSP7O_ARATH Heat shock 70 kDa protein 14 OS=Arabidopsis thaliana GN=HSP70-14 PE=2 SV=1	\
BnHsp70-15c	BnaC04g25190D	GSBRNA2T00076393001	\	IPR013126; Heat shock protein 70 family IPR029047; Heat shock protein 70kD, peptide-binding domain IPR029048; Heat shock protein 70kD, C-terminal domain	; ATP binding	F4HQD4; HSP7P_ARATH Heat shock 70 kDa protein 15 OS=Arabidopsis thaliana GN=HSP70-15 PE=2 SV=1	M4DDZ4_BRARP Uncharacterized protein OS=Brassica rapa subsp. pekinensis GN=Bra014713 PE=3 SV=1
BnHsp70-15d	BnaC06g06400D	GSBRNA2T00081406001	\	IPR013126; Heat shock protein 70 family IPR029047; Heat shock protein 70kD, peptide-binding domain IPR029048; Heat shock protein 70kD, C-terminal domain	; ATP binding	Q9S7C0; HSP7O_ARATH Heat shock 70 kDa protein 14 OS=Arabidopsis thaliana GN=HSP70-14 PE=2 SV=1	M4FF07_BRARP Uncharacterized protein OS=Brassica rapa subsp. pekinensis GN=Bra039679 PE=3 SV=1
BnHsp70-16a	BnaCnng18070D	GSBRNA2T00093814001	\	IPR013126; Heat shock protein 70 family IPR029047; Heat shock protein 70kD, peptide-binding domain IPR029048; Heat shock protein 70kD, C-terminal domain	; heat shock protein, putative	Q9SAB1; HSP7Q_ARATH Heat shock 70 kDa protein 16 OS=Arabidopsis thaliana GN=HSP70-16 PE=2 SV=1	M4DTJ7_BRARP Uncharacterized protein OS=Brassica rapa subsp. pekinensis GN=Bra019840 PE=3 SV=1
BnHsp70-16b	BnaA06g07260D	GSBRNA2T00105329001	\	IPR013126; Heat shock protein 70 family IPR029047; Heat shock protein 70kD, peptide-binding domain IPR029048; Heat shock protein 70kD, C-terminal domain	; heat shock protein, putative	Q9SAB1; HSP7Q_ARATH Heat shock 70 kDa protein 16 OS=Arabidopsis thaliana GN=HSP70-16 PE=2 SV=1	\
BnHsp70-17a	BnaA03g42810D	GSBRNA2T00151122001	\	IPR013126; Heat shock protein 70 family IPR029047; Heat shock protein 70kD, peptide-binding domain IPR029048; Heat shock protein 70kD, C-terminal domain	K09486; heat shock protein 70, putative / HSP70, putative; hypoxia up-regulated 1	F4JWJ1; HSP7R_ARATH Heat shock 70 kDa protein 17 OS=Arabidopsis thaliana GN=HSP70-17 PE=2 SV=1	M4D886_BRARP Uncharacterized protein OS=Brassica rapa subsp. pekinensis GN=Bra012696 PE=3 SV=1
BnHsp70-17b	BnaC07g50110D	GSBRNA2T00029985001	\	\	K09486; heat shock protein 70, putative / HSP70, putative; hypoxia up-regulated	F4JWJ1; HSP7R_ARATH Heat shock 70 kDa protein 17 OS=Arabidopsis thaliana GN=HSP70-17 PE=2 SV=1	\
BnHsp70-17c	BnaC01g19960D	GSBRNA2T00069818001	\	IPR013126; Heat shock protein 70 family IPR029047; Heat shock protein 70kD, peptide-binding domain IPR029048; Heat shock protein 70kD, C-terminal domain	K09486; heat shock protein 70, putative / HSP70, putative; hypoxia up-regulated 1	F4JWJ1; HSP7R_ARATH Heat shock 70 kDa protein 17 OS=Arabidopsis thaliana GN=HSP70-17 PE=2 SV=1	D7MCD3_ARALL Putative uncharacterized protein OS=Arabidopsis lyrata subsp. lyrata GN=ARALYDRAFT_493210 PE=3 SV=1
BnHsp70-17d	BnaA01g17140D	GSBRNA2T00051722001	\	IPR013126; Heat shock protein 70 family IPR029047; Heat shock protein 70kD, peptide-binding domain IPR029048; Heat shock protein 70kD, C-terminal domain	K09486; heat shock protein 70, putative / HSP70, putative; hypoxia up-regulated 1	F4JWJ1; HSP7R_ARATH Heat shock 70 kDa protein 17 OS=Arabidopsis thaliana GN=HSP70-17 PE=2 SV=1	\
