# Supplementary material for: Genome-wide identification and characterization of the Hsp70 gene family in allopolyploid rapeseed (Brassica napus L.) compared with its diploid progenitors
Source: PeerJ. 2019 Aug 20;7:e7511. doi: 10.7717/peerj.7511 (PMC6707343; doi:10.7717/peerj.7511)
Supplement: Table S3 — The molecular weight (Mw), theoretical isoelectric point (pI), the predicted value of the grand average of hydropathy (GRAVY) and instability index of each Hsp70 protein were analyzed by ExPASy (https://web.expasy.org/tools/). [file peerj-07-7511-s005.xlsx]

## Sheet: Sheet1
Table S2 The physicochemical parameters of each BnHsp70 proteins
Protein name	Protein Length(aaa)	bMw(cKD)	dGRAVY	Instability index	epI
BnC.Hsp70-2	498	54.7	-0.518	38.47	5.12
BnA.Hsp70-4a	650	71.26	-0.43	32.37	5.1
BnC.Hsp70-4b	647	71.07	-0.425	32.73	5.13
BnA.Hsp70-4c	652	71.36	-0.438	33.04	5.13
BnC.Hsp70-4d	650	71.24	-0.434	32.1	5.13
BnC.Hsp70-5a	650	71.44	-0.442	37.01	5.25
BnA.Hsp70-5b	650	71.37	-0.435	36.08	5.28
BnC.Hsp70-5c	518	56.69	-0.422	34.47	5.27
BnA.Hsp70-5d	518	56.68	-0.407	34.71	5.22
BnC.Hsp70-6a	712	76.04	-0.31	32.14	5.21
BnC.Hsp70-6b	708	75.75	-0.331	26.72	5.15
BnC.Hsp70-6c	711	76.47	-0.332	31.23	5.35
BnC.Hsp70-6d	662	72.48	-0.21	33.56	8.98
BnA.Hsp70-7a	625	67.01	-0.361	30.06	4.79
BnA.Hsp70-7b	625	66.94	-0.356	28.03	4.85
BnC.Hsp70-7c	621	66.74	-0.381	28.96	4.85
BnA.Hsp70-7d	622	66.87	-0.352	28.22	4.87
BnA.Hsp70-8a	564	60.61	0.071	40.67	5.6
BnC.Hsp70-8b	563	60.55	0.069	41.18	5.38
BnC.Hsp70-9a	681	72.96	-0.285	35.8	5.9
BnC.Hsp70-9b	680	72.85	-0.296	38.25	5.83
BnA.Hsp70-9c	682	73.01	-0.307	39.03	5.56
BnA.Hsp70-9d	678	72.66	-0.286	36.14	5.79
BnA.Hsp70-10a	680	72.91	-0.332	34.29	5.82
BnA.Hsp70-10b	681	72.71	-0.328	32.62	5.55
BnC.Hsp70-10c	681	72.74	-0.326	32.9	5.55
BnC.Hsp70-10d	790	84.95	-0.261	35.05	6.39
BnA.Hsp70-11a	642	70.56	-0.439	27.92	5.04
BnC.Hsp70-11b	642	70.56	-0.439	27.92	5.04
BnC.Hsp70-11c	642	70.57	-0.435	28.37	5.05
BnC.Hsp70-12a	673	74.47	-0.444	31.86	5.2
BnC.Hsp70-12b	642	70.64	-0.445	30.24	5.08
BnA.Hsp70-12c	642	70.78	-0.448	30.23	5.05
BnA.Hsp70-12d	642	70.51	-0.432	27.42	5.04
BnA.Hsp70-12e	577	73.27	-0.355	32.54	4.83
BnA.Hsp70-13a	642	71.78	-0.424	33.72	4.86
BnC.Hsp70-13b	605	67.35	-0.516	33.65	4.84
BnA.Hsp70-15a	814	90.05	-0.418	42.49	5.2
BnA.Hsp70-15b	858	94.99	-0.397	40.56	5.19
BnC.Hsp70-15c	889	98.68	-0.411	41.6	5.54
BnC.Hsp70-15d	956	106.32	-0.253	40.8	5.79
BnC.Hsp70-16a	761	84.57	-0.48	47.83	5.68
BnA.Hsp70-16b	761	84.56	-0.494	47.68	5.73
BnA.Hsp70-17a	869	96.8	-0.484	43.37	5.9
BnC.Hsp70-17b	869	96.89	-0.487	43.11	5.97
BnC.Hsp70-17c	835	93.29	-0.537	44.79	5.63
BnA.Hsp70-17d	788	87.83	-0.521	43.39	5.34
	aaa: amino acids, bMw: molecular weight, ckD: kilo Dalton, dGRAVY: grand average of hydropathy, epI: isoelectric point
