# Supplementary material for: Genome-wide identification and characterization of the Hsp70 gene family in allopolyploid rapeseed (Brassica napus L.) compared with its diploid progenitors
Source: PeerJ. 2019 Aug 20;7:e7511. doi: 10.7717/peerj.7511 (PMC6707343; doi:10.7717/peerj.7511)
Supplement: Dataset S1 [file peerj-07-7511-s012.zip › Dataset-S1/gene-BrHsp70s.fasta]

>BrHsp70-2a
TTAGTCGACCTCCTCGATCTTAGGGCCAGCACCGCCGGAGGCAGGAGGAGCATCATCGTC
CATCCCTGCAGCTTCACCGCCAGCTCCTTGGTACATCTTGGCAATGATTGGGTTGCAGAT
GCTCTCCAACTCCTTCATCTTGTCTTCGAACTCATCAGCCTCACCCAGCTGGTTATTCTC
CAGCCACTGAATCGCCTGCTCAATGGACTCCTCGATCTTCTTCTTGTCTGCAGCCGGTAG
CTTCTCACCAATCTTCTCGTCCTGGATGGTGTTCCTCATGTTGTACGCGTAGTTCTCGAG
AGCGTTCTTGGCTTCCACCTTCTTCTTGTGCTCCTCGTCCTCCGACTTGTACTTCTCAGC
CTCTTGAACCATCTTCTCAATATCGTCCTTGGACAAACGACCCTTGTCGTTGGTGATGGT
GATCTTGTTCTTCTGTCCGGTGGTCTTGTCCTCAGCAGAGACGTTGAGGATACCGTTGGC
GTCAATGTCGAAGCAGACAGTGATTTGGGGGACACCACGTGGAGCTGGAGGGATTCCAGA
GAGCTCAAACTTTCCTAAGAGGTTGTTGTCCTTGGTCCTGGCTCTCTCCCCTTCAAACAC
CTGGATCAACACACCAGGTTGGTTGTCGGAGTAGGTCGAGAACACTTGCTCCTTCTTGGT
CGGAATGGTTGTGTTTCTTGCGATCAAAGTGGTCATGACACCACCGGCGGTCTCAAGACC
GAGTGAGAGAGGAGTGACATCGAGCAAGAGAAGATCTTGGACCTTCTCGTTTCCTTCACC
ACTGAGAATAGCTCCCTGGACGGCAGCACCGTAAGCAACGGCCTCGTCAGGGTTGATAGA
CTTGCACAGCTCCTTGCCGTTGAAGAAGTCCTGAAGCAATTGCTGAACCTTGGGAATACG
GGTGGAACCACCGACAAGGACAACATCGTGAACGGTGCTCTTGTCCATCTTAGCATCACG
GAGACACTTCTCCACTGGCTCCATACACTTCCTAAAGAGATCCATGTTGAGCTCCTCGAA
CCTAGCACGGGTGAGTGCAGAGTAGAAATCGATACCCTCAAAGAGAGAGTCAATCTCGAT
GGTGGTCTGAGCAGTGGAGGAAAGAGTCCTCTTCGCTCTCTCACAGGCCGTCCTCAACCT
CCTAAGAGCTCACGGGTTTCCGGTAATGTCCTTCTTGCTCTTCCTCTTAAACTCCTGAAC
GAAGAGGTTCACCATTCTGTTGTCGAAGTCCTCACCACCAAGATGAGTGTCTCCAGCAGT
CGCCTTAACCTCAAAGATACCTTCCTCAATAGTGAGAAGGGAGACATCAAAAGTACCACC
ACCAAGATCAAAGATCAACACGTTCTTCTCTCCAACGCTGGTCGCCTTCTTGTCAAGACC
GTAGGCAATAGCAGCAGCGGTGGGCTCGTTGATGATACGCATAACGTTCAAACCGGCAAT
CACACCAGCGTCCTTAGTAGCCTGACGCTGAGAGTCGTTGAAGTAGGCAGGGACAGTGAC
GACGGCGTTCTTGATGGTGACGCCGAGGTAAGCCTCAGCAATCTCACGCATCTTAATGAG
AACCATGGAGGAAATCTCCTCGGCGGCGAACTGCTTCTCCTCGCCCTTGTAGTTGACGAC
GATCATTGGCTTCTCGGCAGGTCCGGCGATGATCTTGAATGGCCACAACTTCATATCGCT
CTGTACAGAGCTGTCGCTGAAACGACGACCGATCAACCTCTTAGCATCTGCCACGTACAC
ACAAAATCAATCAATAAACGCATCTCAGAAGCAGTTACAAGCTCAATCAAACGAAAACGA
GCAAAATAAATTCGAATAATTAAATAGGATTCAACACTCTACCAAATTTTGATTTATGGA
TAGAACCAATAGATCTAACAAAGTTTAATTAGCTCAAAAGCAATCAATAAACGCATCTCA
AAAGCACAAGCTCAATCGAACGAAAACGAGCAAATCAAATTCGAATCAACACTCTATCAT
GAGATCTACTAATAGAATCCTAGATCTAACATACCAAAACCTCAGATCTAAATTCAAATC
AGGAAGAAGATGAGATACGTACCGAAGACGGTGTTGATAGGGTTCATGGCGACCTGGTTC
TTAGCGGCATCACCGATGAGCCTCTCGGAGTCAGTGAAAGCGACGTAAGAAGGCGTGGTC
CTGTTACCTTGATCATTAGCGATGATCTCAACGCGGTCGTGTTGCCACACTCCGACGCAG
GAGTACGTAGTACCGAGATCGATACCGATCGCTGGACCTTCTCCTTTACCAGACAT
>BrHsp70-2b
TTAGTCGACCTCTTCGATCTTAGGGCCAGCACCGCCTGAAGCAGGAGGAGCATCATCATC
GTCCATCCCTGCGGCTTCACCACCAGCTCCTTGGTACATCTTGGCAATGATTGGGTTGCA
GATGCTCTCCAACTCCTTCATCTTGTCTTCAAACTCATCAGCCTCACCCAGCTGATTGTT
CTCCAGCCACTGAATCGCCTGCTCAATAGAGTCCTCGATCTTCTTCTTGTCCGCAGCCGG
TAGCTTCTCACCAATCTTGTCGTCCTGGATGGTGTTCCTCATGTTGTACGCGTAGTTCTC
GAGAGCGTTCTTGGCTTCCACCTTCTTCTTGTGCTCCTCATCCTCAGACTTGTACTTCTC
AGCCTCTTGAACCATCTTCTCGATATCGTCCTTGGACAAACGACCCTTGTCGTTGGTGAT
GGTGATCTTGTTCTTCTGTCCGGTGGTCTTGTCCTCGGCAGAGACGTTGAGGATACCGTT
GGCGTCAATGTCGAAGCAGACAGTGATTTGGGGGACACCACGTGGAGCTGGAGGGATTCC
GGAGAGCTCAAACTTTCCTAAGAGGTTGTTGTCCTTGGTCCTGGCTCTCTCCCCTTCAAT
CTTGCACCTTCTCGTTCCCTTCACCACTGAGAATAGCTCCCTGGACGGCAGCACCGTAAG
CAACAGCCTCATCCGGGTTGATAGACTTGCAAAGCTCCTTCCCGTTAAAAAAATCCTGAA
GCAACTGCTGAACCTTGGGAATACGAGTGGATCCACCAACAAGAACAACATCATGCACAC
TGCTCTTATCCATCTTAGCATCACGTAGACACTTCTCCACAGGCTCCATACACTTCCTAA
ATAAATCCATATTAAGCTCCTCGAACCTAGCACGGGTCAGCGCAGAGTAGAAATCAATAC
CCTCAAAGAGAGAGTCAATCTCAATAGTGGTCTGAGCAGTGGAGGAAAGAGTTCTCTTCG
CTCTCTCACACGCCGTCCTCAACCTCCTGAGAGCTCTCGGGTTTCCAGTAATATCCTTCT
TGCTCTTCCTCTTAAACTCCTGAACAAAATGGTTCACCATTCTATTATCAAAGTCCTCAC
CACCAAGATGAGTATCTCCAGCCGTTGCCTTAACCTCAAAGATCCCTTCCTCAATGGTCA
AAAGCGAGACATCAAAAGTACCACCACCAAGATCAAAGATCAACACGTTCTTCTCGCCAA
CGCTCGTCGCCTTCTTGTCAAGACCGTAGGCTATAGCAGCAGCGGTGGGCTCGTTGATGA
TACGCATAACGTTCAGACCAGCAATGACGCCAGCGTCCTTTGTTGCTTGACGCTGAGAGT
CGTTGAAGTAGGCAGGGACAGTGACGACTGCGTTCTTGATGGTGACGCCGAGGTAAGCCT
CTGCAATCTCGCGCATCTTGATGAGGACCATTGAGGATATCTCCTCCGCGGCAAACTGCT
TCTCCTCGCCCTTGTAGTTGACGACGATCATTGGCTTCTCCGCAGGTCCGGCGATGATCT
TGAACAGCCACAGCTTCATGTCGCTCTGTACAGAGCTGTCGCTGAAACGACGACCTATCA
ACCTCTTAGCATCTGCCACGTATACACAAGAATAATCAAAATAAATTCGAATTAACTTAA
CAAGAATCAACCTCTTAGCATCTGCCACGTACACACAACAATAATCAAAATAAATTCGAA
TCAAGATCAACCTCTTAGCATCTGCCACGTACACACAACAACAATCAATAACCGCATCAA
ATAAATTCGAATTAACTTAACAAGATCAACCTCTTAGCATCTGCCACGTCATCTACTAAT
AGAATCAATAACCGAATCAAAATCAATTCGAATTAACTTAACAAGAATCAACACGTCATC
TACTGATAGAATCAATAACCGAATCGTGAATTAATTAATCAAATAATAGAAGAGGAGAAA
CGTACCGAAGACGGTGTTGATAGGGTTCATAGCGACTTGGTTCTTAGCGGCGTCACCGAT
GAGCCGCTCGGAGTCGGTGAAAGCGACGTAAGAAGGGGTGGTTCGGTTACCTTGATCATT
AGCGATGATCTCAACGCGGTCGTGTTGCCATACTCCGACGCAAGAGTAGGTCGTACCGAG
ATCGATACCGATCGCTGGACCTTCTCCTTTACCAGACAT
>BrHsp70-2c
ATGTCTGGTGGTAAAGGAGAGGGTCCAGCGATCGGAATCGATCTGGGCACGACCTACTCG
TGCGTGGGAGTATGGCAACATGACCGTGTCGAGATCATCGCTAATGACCAAGGTAACAGG
ACGACTCCGTCTTACGTGGCCTTCACCGACTCCGAGAGGTTGATTGGTGATGCCGCCAAA
AACCAAGTCGCCATGAACCCCATTAACACCGTCTTCGGTACGCTCTACTCTCTGATCTTG
CTGAATTGGTTTTGATTATAGGAAGATGTTAGTTGCTTTATAGGAAGGAATCTTAATGGA
ATATTGATTAACCGCACGAACTGTTACTAAGATCCATTCATTGTTATTTAGATATGTATT
GTGATTATAGGGTTGTAATTTTTATTTAATTGGCTTGGAATGTGTGAATAATACTCTTTG
TTTTTCTATTTGTTAATTGTCACAGATGCAAAGAGGTTGATTGGTAGAAGATTTAGTGAC
TCATCAGTCCAAAGCGACATGAAGCTATGGCCTTTCAAGATCATCCCTGGTCCTGCCGAC
AAGCCCATGATCGTCGTCGACTACAAAGGAGAAGAGAAGCAGTTTGCAGCGGAGGAGATC
TCCTCCATGGTTCTCATCAAGATGCGTGAGATCGCTGAAGCTTACCTTGGCGTCACCATC
AAGAACGCTGTGGTCACTGTCCCTGCTTACTTCAACGACTCTCAGCGTCAAGCTACAAAG
GACGCTGGTGTCATCGCTGGTTTGAACGTCATGCGTATCATCAACGAGCCCACAGCTGCA
GCCATTGCCTATGGTCTTGACAAGAAGGCCACCAGTGTTGGAGAGAAGAATGTCTTGATC
TTTGATCTCGGTGGTGGTACTTTTGATGTCTCTCTTCTCACGATTGAAGAAGGTATCTTT
GAGGTCAAGGCCACTGCTGGAGACACTCATCTTGGCGGGGAGGATTTCGACAACAGGATG
GTTAACCATTTTGTCCAAGAGTTTAAGAGGAAGAGCAAGAAGGACATTAGCGGTAACCCT
AGAGCTCTTAGGAGGTTGAGGACTGCCTGCGAGAGGGCAAAGAGGACTCTTTCTTCCACT
GCGCAGACCACCATCGAGATTGACTCTTTATTTGAGGGGATTGATTTCTATTCTGCGCTC
ACTCGTGCTAGGTTCGAAGAGCTCAACATGGATCTTTTCCGAAAGTGTATGGAGCCTGTG
GAGAAGTGTCTACGTGATGCTAAGATGGACAAGAGCACGGTCCACGATGTTGTCCTCGTC
GGAGGCTCTACGCGTATCCCGAAAGTCCAACAGCTTCTCCAAGATTTCTTCAATGGCAAA
GAGCTTTGCAAGTCCATTAACCCTGACGAGGCTGTGGCTTATGGTGCAGCGGTTCAGGGT
GCTATTCTTAGCGGTGAAGGCAATGAGAAGGTGCAAGACCTTCTTCTCTTGGACGTGACA
CCTCTTTCACTTGGTCTTGAAACTGCTGGCGGAGTTATGACCACCTTGATCCAGAGAAAC
ACAACTATCCCGACCAAAAAGGAGCAGGTCTTCTCCACCTACTCAGATAATCAGCCAGGT
GTGTTAATCCAGGTCTACGAAGGTGAGAGAGCTAGAACCAAAGACAACAACCTCCTTGGG
AAGTTTGAGCTCTCCGGCATCCCTCCTGCTCCACGTGGCGTCCCTCAGATCACAGTCTGT
TTCGACATTGACGCAAACGGCATTCTCAACGTCTCTGCCGAGGACAAGACCACAGGCCAG
AAGAACAAGATCACCATCACCAACGACAAGGGTCGCTTGTCTAAGGACGAGATCGAGAAG
ATGGTGCAAGAAGCTGAGAAGTACAAGTCTGAGGATGAAGAGCACAAGAAGAAGGTGGAA
GCCAAGAATGCACTTGAGAACTATGCTTACAACATGAGAAACACCATCCGTGATGACAAG
ATAGGTGAGAAGCTTCCTGCTGCGGACAAGAAGAAGATTGAGGATTCGGTTGAGGAGGCA
ATCCAATGGCTTGATGGTAACCAGTTGGCTGAAGCAGAAGAGTTTGAAGACAAGATGAAA
GAGTTGGAGGGTGTGTGCAACCCCATCATTGCTAAGATGTATCAAGGAGCGGGTGGTGAA
GCAGGTGGTCCTGCTGATGATGATGAAGCTCCTCCTGCTGCTGGAGGTGCTGGTCCCAAG
ATTGAGGAAGTCGACTAA
>BrHsp70-2d
TTAGTCGACTTCCTCAATCTTGGGACCAGCACCTCCAGCAGCAGGAGGAGCTTCATCATC
AGCAGGACCACCTGCTTCACCACCAGCTCCTTGATACATCTTAGCAATGATGGGGTTGCA
CACACTCTCCAACTCTTTCATCTTGTCTTCAAACTCGTCTGCTTCGGCCAATTGGTTAGC
ATCAAGCCATTGGATGGCCTCCTCAACGGAATCCTCAATCTTCTTCTTGTCTGCAGCAGG
AAGCTTCTCACCGATCTTGTCATCACGGATGGTGTTTCTCATGTTGTAAGCATAGTTCTC
AAGAGCATTCTTGGCTTCGACCTTCTTCTTGTGCTCCTCATCCTCTGACTTGTACTTCTC
AGCTTCTTGCACCATCTTCTCGATCTCGTCCTTTGACAAGCGACCCTTGTCGTTGGTGAT
CGTGATCTTGTTCTTTTGGCCAGTGGTCTTGTCCTCGGCAGAGACATTGAGGATGCCGTT
TGCATCAATGTCGAAACAGACCGTGATCTGAGGAACACCACGTGGAGCAGGAGGGATGCC
GGAGAGCTCAAACTTTCCAAGGAGGTTGTTGTCTTTGGTTCTAGCTCTCTCACCTTCGTA
GACCTGGATCAACACACCTGGCTGGTTGTCTGAGTAGGTGGAGAAAACCTGCTCCTTTTT
AGTCGGAATAGTTGTGTTTCTCTGGATCAAGGTGGTCATAACTCCACCAGCGGTTTCAAG
ACCAAGAGAGAGAGGGGTCACGTCCAAGAGAAGAAGGTCTTGCACCTTCTCATTGCCTTC
ACCGCTAAGAATAGCACCCTGAACCGCTGCACCATAAGCCACAGCCTCGTCAGGGTTAAT
GGACTTGCAAAGCTCTTTACCATTGAAGAAATCTTGGAGAAGCTGTTGGACTTTTGGAAT
ACGTGTAGAACCTCCGACCAGGACAACATCGTGGACTGTGCTCTTGTCCATCTTAGCATC
ACGTAGACACTTCTCTACAGGCTCCATACACTTCCTGAAAAGATCCATGTTGAGCTCTTC
GAACCTAGCACGAGTGAGTGCGGAATAGAAATCAATCCCCTCAAATAAAGAGTCAATCTC
GATGGTGGTCTGCGCAGTGGAAGAAAGAGTCCTCTTTGCTCTCTCGCAGGCAGTCCTCAG
CCTCCTAAGAGCTCTAGGGTTACCGCCAGGGGCGGATGCAGAGAAATATTTTGTTGGGGG
CATAGCTAAAATTACTTATAGATTTAGGGATAAATTTGCTATAAACACAGGGGCATAACT
AAAATTACTCATGTTTTACACAGGATTTTGAAAAAGTACTGGGGGCAGTTGCCCCCTTGT
TACATAACGTGGCGCCGCCACTGGTTACCGCTAATGTCCTTCTTGCTCTTCCTCTTAAAC
TCTTGGACAAAATGGTTAACCATCCTGTTGTCAAAATCCTCCCCACCAAGATGAGTGTCT
CCAGCAGTGGCCTTGACCTCAAAGATACCTTCTTCAATGGTGAGAAGAGAGACATCAAAA
GTACCACCACCAAGATCAAAGATCAAGACGTTCTTCTCTCCAACACTGGTGGCCTTCTTG
TCAAGACCATAGGCAATGGCAGCAGCTGTGGGCTCGTTGATGATACGCATGACATTCAAA
CCAGCGATGACACCAGCGTCCTTTGTGGCTTGACGCTGAGAGTCGTTGAAGTAAGCGGGA
ACAGTGACCACAGCGTTCTTGATGGTGACACCAAGGTAGGCTTCAGCGATCTCACGCATC
TTGATGAGAACCATGGAAGAGATCTCCTCAGCGGCGAACTGTTTCTCTTCGCCTTTGTAG
TTGACGACGATCATGGGTTTGTCGGCAGGACCCGGGATGATCTTGAAAGGCCATAGCTTC
ATGTCGCTTTGGACAGATGAGTCACTGAATCTTCGACCAATCAATCTCTTTGCATCTGTC
ACAATTAACAGAGTTTAGAATATCAAAATCAACTTTAGAATGTCATTAATATTCAATAAA
GATGTTTCTATAAATCAAGCTGAGATTACGTACCGAAGACGGTGTTAATGGGGTTCATGG
CGACTTGGTTCTTGGCGGCATCACCAATCAATCTCTCGGAGTCGGTGAAGGCCACGTAAG
GCGGAGTCGTCCTGTTACCTTGGTCATTAGCGATGATCTCGACACGGTCGTGTTGCCATA
CTCCCACGCACGAGTAGGTCGTTCCCAGATCGATTCCGATCGCAGGACCTTCTCCTTTTC
CAGACAT
>BrHsp70-2e
ATGTCGGGTAAAGGAGAAGGTCCAGCTATCGGAATCGATCTCGGCACCACCTACTCTTGC
GTCGGAGTATGGCAACACGACCGCGTTGAGATCATCGCTAATGATCAAGGTAACAGAACC
ACCCCCTCTTACGTCGCCTTCACCGACTCCGAGAGGTTGATTGGTGATGCCGCCAAGAAT
CAAGTCGCCATGAACCCCATCAACACCGTCTTCGGTATGTAAATCTAAAGTTTTGATTTT
TAGGGTTTATAGCTAGATCTTAGCTGATTGTGATTTTTAGGGTTTATAAGTTGAATTTGA
AAGTTTTAATCTTTTGGGTTTATAAGAAGATTTTAGTTGAATTCGAAAGTTTTAATCTTT
TTGGGTTTATAAGAAGATTTTTGTTGAATTCGAAAGTTTTAATCTTTTGGGTTTATAAGA
AGATCTGATGATTTAATGTTTTTTATTATTATTATGATAGATGCAAAGAGATTGATTGGT
CGGAGATTCAGTGACGCATCAGTCCAAAGCGACATGAAGCTATGGCCTTTCAAGATCATC
CCTGGCCCAGCAGACAAGCCAATGATTGTCGTCTCTTACAAAGGAGAAGAGAAGCACTTC
GCAGCCGAGGAGATCTCCTCCATGGTTCTCATCAAGATGCGTGAGATCGCCGAAGCTTAC
CTTGGCGTCACCATCAATAACGCTGTGGTCACTGTCCCAGCCTACTTCAACGACTCTCAG
CGTCAAGCTACAAAGGACGCTGGTGTCATCGCTGGTCTGAACGTGATGCGTATCATCAAC
GAGCCGACTGCTGCGGCTATTGCTTACGGTCTTGATAAGAAGGCGACGAGCGTTGGGGAG
AAGAACGTTTTGATTTTTGATCTCGGCGGTGGTACTTTTGATGTCTCGCTTTTGACTATC
GAAGAAGGTATCTTTGAGGTGAAGGCTACTGCTGGAGACACTCATCTCGGTAGTGAGGAC
TTTGACAACAGAATGGTTAACCATTTTGTTCAAGAGTTTAAGAGGAAGAGCAAGAAGGAT
ATTAGCGGTAACCCCAGAGCTTTGAGGAGGTTGAGGACGGCTTGTGAGAGAGCGAAGAGG
ACTCTTTCCTCCACTGCTCAGACCGCCATCGAGATTGACTCTCTCTTTGAGGGGATTGAT
TTCTACTCTGCTCTCACGCGTGCTAGGTTCGAGGAGCTCAACATGGATCTCTTCAGGAAG
TGTATGGAGCCTGTGGAGAAGTGTCTGCGTGATGCTAAGATGGACAAGAGCACGGTCCAT
GACGTTGTCCTCGTCGGTGGCTCCACCCGTATCCCCAAAGTTCAACAGCTTCTCCAAGAC
TTCTTCAATGGCAAAGAGCTCTGCAAGAGCATTACCCCCGACGAGGCTGTGGCTTATGGA
GCGGCTGTTCAGGGTGCTATTCTAAGCGGTGAAGGGAATGAGAAGGTGCAAGACCTTCTT
CTGCTGGACGTGACTCCTCTGTCCCTCGGTCTCGAAACCGCCGGTGGAGTTATGACGACC
TTGATCCAGAGGAACACTACCATCCCGACCAAAAAGGAACAGGTCTTCTCCACTTACTCT
GACAACCAGCCTGGTGTTTTGATCCAAGTCTACGAAGGTGAGAGAGCCAGGACCAAGGAC
AACAACCTCCTCGGGAAGTTCGAGCTCTCTGGCATCCCTCCTGCTCCACGTGGTGTTCCT
CAGATCACTGTCTGCTTCGACATTGACGCGAGTGGTATCCTCAATGTCTCTGCGGAGGAC
AAGAACACGGGGCAGAAGAACAAGATCACCATCACCAACGACAAGGGTCGCTTGTCTAAG
GACGAGATAGAGAAGATGGTGCAAGAGGCTGAGAAGTACAAGTCTGAGGATGAGGAGCAC
AAGAAGAAGGTTGAAGCCAAGAATGCGCTTGAGAACTACGCTTACAACATGAGGAACACG
ATCCGCGATGACAAGATTGGTGAGAAGCTTCCTGCTGCGGACAAGAAGAAGATTGAGGAT
TCTGTTGAGGAGGCGATCCTGAGGAGGCGATCCAGCGGCTCGAAGGGGACCCGCCGGCTG
AAGCTGACGAGTTTGAAGACAAGATGAAGGAGCTGGAGAGCGTGTGCAATCCGATTATTG
CTAAGATGTATCAAGGAGCTGGTGGTGAAGCAGGTGGCCCCTCTGGTATGGATGATGATG
AAGCTCCTCCTTCTGCCGGAGGTGCTGGCCCCAAGATTGAGGAAGTCGACTAA
>BrHsp70-2f
ATGTCTGGTAAAGGAGAAGGTCCAGCGATCGGTATTGACCTCGGTACGACGTACTCTTGC
GTCTGATTATGGCAACACGACCGTGTTGAGATCATAGCTAATGATCAGGGTAACAGGACC
ACTCCTTCTTACCTCGCCTTCGCTGACTCTGAGAGGCTCATCGGTGATGCCGCTAAGAAC
CAGGTCGCCATGAACCCAATCAACACCGTCTTCGGTACGTATCTCCTCTTATTCCTGGTT
TGAATAGCTAGATCTGAGGTTTTGGTATGTTAGATCTAGGATTCTATTAGTAGATCTCAT
GATATAGTGTTGATTCGAATTTGATTTGCTCGTTTTCGTTCGATTTAGCTACTAAGTGCT
TTTGAGATGCTTTTATTGATTGCTTTTGAGCTAATTAAACTTTGTTAGATCTATTGATTC
TATCCATAAATCAAAATTTGGTAGAGTGTTGAATCCTATTTAATTATTCGAATTTGTTTT
GCTATTGAGCTTGTAACTGCTTCTGAGATGCTTTATTGATTGATTTTGTGTGTACGTGGC
AGATGCTAAGAGGTTGATCGGTCGTCGTTTCAGCGACAGCTCTGTACAGAGCGATATGAA
GTTGTGGCCATTCAAGATCATCGCACCCCCGGCCCCGCCGAGAAGCCAATGATCGTCGTC
AACTACAAGGGCGAGGAGAAGCAGTTCGCCGCCGAGGAGATTTCCTCCATGGTTCTCATT
AAGATGCGTGAGATTGCTGAGGCTTACCTTGGAGTCACCATCAAGAACGCCGTCGTCACT
GTCCCTGCCTACTTCAACGACTCTCAGCGTCAGGCTACTAAGGACGCTGGTGTGATTGCC
GGTTTGAACGTTATGCGTATCATCAACGAGCCCACCGCTGCTGCTATTGCTTACGGTCTT
GACAAGAAGGCGACCAGCGTTGGAGAGAAGAACGTGTTGATCTTTGATCTCGGTGGTGGT
ACTTTTGATGTCTCCCTTCTTACTATTGAGGAAGGTATCTTTGAGGTTAAGGCCACTGCC
GGAGACACACATCTCGGTGGTGAGGACTTCGACAACAGAATGGTGAACCACTTCGTTCAG
GAGTTTAAGAGGAAGAGCAAGAAGGACATTACCGGAAACCCGAGAGCTCTTAGGAGGTTG
AGGACGGCCTGTGAGAGAGCGAAGAGGACTCTTTCCTCCACTGCTCAGACCACCATCGAG
ATTGACTCTCTCTTTGAGGGGATTGATTTCTACTCTGCCCTCACCCGTGCTAGGTTCGAG
GAGCTCAACATGGATCTCTTTAGGAAGTGTATGGAGCCAGTGGAGAAGTGTCTCCGTGAT
GCTAAGATGGACAAGAGCACCGTTCACGATGTTGTCCTTGTCGGTGGTTCCACCCGTATT
CCCAAGGTTCAGCAATTGCTTCAGGACTTCTTCAACGGCAAGGAGCTGTGCAAGTCTATC
AACCCCGACGGTGTGTTGATCCAGGTGTTTGAAGGGGAGAGAGCCAGGACCAAGGACAAC
AACCTCTTAGGAAAGTTTGAGCTCTCTGGAATCCCTCCAGCTCCACGTGGTGTCCCCCAA
ATCACTGTCTGCTTCGACATTGACGCCAACGGTATCCTCAACGTCTCTGCTGAGGACAAG
ACCACCGGACAGAAGAACAAGATCACCATCACCAACGACAAGGGTCGTTTATCCAAGGAC
GATATTGAGAAGATGGTCCAGGAGGCTGAGAAGTACAAGTCGGAGGACGAGGAGCACAAG
AAGAAGGTGGAAGCCAAGAACGCTCTCGAGAACTACGCGTACAACATGAGGAACACCATC
CAGGACGAGAAGATCGGTGAGAAGCTACCGGCTGCAGACAAGAAGAAGATCGAGGAGTCC
ATTGAGCAGGCGATTCAGTGGTTGGAGAATAACCAGTTGGGTGAGGCTGATGAGTTCGAA
GACAAGATGAAGGAGTTGGAGAGCATCTGCAACCCAATCATTGCCAAGATGTACCAAGGA
GCTGGCGGTGAAGCTGCAGGGATGGACGATGATGCTCCTCCTGCCTCAGGCGGTGCTGGC
CCTAAGATCGAGGAGGTCGACTAA
>BrHsp70-4a
ATGGCGGGTAAAGGCGAAGGTCCAGCGATCGGAATCGATCTCGGCACTACCTACTCCTGC
GTCGGCGTTTGGCAGCACGACCGCGTCGAAATCATCGCCAACGATCAAGGCAACCGCACC
ACTCCTTCCTACGTCGCCTTCACCGACAGCGAGCGTCTCATCGGAGACGCCGCCAAGAAT
CAAGTCGCCATGAACCCTACCAACACCGTCTTCGGTAAGCTCTCTCTACTCCTCCTCATC
CTCACTCACGAACTCTATCTACCTCTCGTGCATATGTGTTGTTTGTGTAGAGACTGTATA
GCTCAGATCTGAACCGGATATTCAACTTGCAAATTCAGTGTTCTAAAAATTCGGTTTAAA
TCGGTTTAGTCGCGGTTAGCAATATTTAGAACATTGTGTTAAAATAGAGTGATGGATCGT
GTAGTTTGACGGTTTTATAAAATTCGGTTTAAATCGGTTTAGGCGCGGTTAGCAATTTAT
GAACATTGTGTTAAATTAGAGTGATGGATCGTGTAGTTTGACGGTTTTATAAAATTCGGT
GTAAATCGGTTTAGGCGCGGTTAGCAATTTAAGAAGATTGTGTTAAATTAGAGTGATGGA
TCGTGTAGTTTGACGGTTTTATAAAATTCGGTTTAAATCGGTTAGGAATTTTTAGAATAT
TCTGTTAAAATAGAGTGATGGACGGTTATCAGTGTTATATAATTCGGTTTAAATCGGTTT
AGGCGAGATTAGCAATATTTAGAACATTCTGTTGAAATAGAGTGATGGATGGATCGTGTT
GTTTGACGGTTATCGGTTTAAATCGGTTTAGACGCGGTTAGCGATTTTTAAAACATTGTG
TGAAAGTAGAGTGATGGAATGAATCGTGTTGTTTGACGGTTACTCTAACGTCTATGCAGA
TGCTAAGCGTCTTATCGGAAGAAGGTTCAGCGACCCCTCCGTTCAAGCGGACATGAGGCA
CTGGCCTTTCAAGGTCATCTCCGGCCCAGCAGAGAAGCCCATGATCGTCGTCAACTACAA
GGGAGAGGAGAAACAGTTCTCCGCTGAGGAGATCTCCTCAATGGTCCTCACAAAGATGCG
TGAGATCGCAGAAGCCTTCCTCGGCACGTCTGTCAAAAACGCCGTCGTTACAGTCCCCGC
CTATTTCAACGACTCTCAGCGTCAAGCCACAAAGGACGCCGGAGTCATCTCGGGGCTCAA
CGTGATGCGTATCATCAACGAGCCGACCGCTGCAGCCATCGCCTACGGTCTTGACAAGAA
GGCGTCGAGTGTTGGCGAGAAGAACGTGTTGATATTTGACTTGGGAGGTGGGACTTTCGA
TGTGTCGTTGCTCACGATTGAGGAAGGGATCTTTGAAGTGAAGGCGACGGCTGGTGATAC
TCATCTCGGTGGGGAGGATTTTGATAACAGGATGGTGAATCACTTCGTTCAGGAGTTTAA
GAGGAAGCATAAGAAGGATATCACTGGGAATCCGAGAGCGTTGAGGAGGTTGAGAACGGC
GTGCGAGAGAGCCAAGAGGACTCTCTCTTCGACTGCTCAAACGACGATTGAGATTGATTC
TCTCTACGAGGGGATTGATTTCTACACGACTATTACCCGCGCGAGGTTTGAGGAGCTGAA
CATGGATTTGTTCAGGAAGTGTATGGAGCCCGTGGAGAAGTGTTTGAGGGATGCTAAGAT
GGATAAGAGCAATGTTCATGACGTTGTGCTCGTTGGGGGGTCCACTAGGATTCCTAAGGT
GCAGCAGCTCTTGCAAGATTTTTTTAACGGAAAGGAGCTTTGTAAGAGTATTAACCCGGA
CGAGGCTGTTGCTTATGGAGCGGCTGTTCAGGCTGCGATTTTGAGTGGGGAGGGGAATGA
GAAGGTTCAGGACTTGTTGCTTCTTGATGTTACTCCTTTGTCCTTGGGGTTGGAGACTGC
TGGTGGTGTGATGACTGTTTTGATTCCGAGGAACACGACTATTCCGACGAAGAAGGAGCA
GATCTTCTCGACTTATTCGGATAACCAGCCTGGTGTGTTGATTCAGGTCTACGAAGGAGA
GAGAGCGAGGACGAAGGATAACAACCTTTTGGGGAAGTTTGAGCTGAGTGGCATCCCGCC
TGCACCACGAGGTGTTCCTCAGATCACTGTCTGTTTTGACATAGACGCCAACGGAATCCT
GAACGTGTCGGCTGAAGACAAGACGACCGGTCAGAAGAACAAGATCACGATCACTAACGA
CAAGGGAAGGCTGTCTAAAGAAGAGATTGAGAAGATGGTACAGGAGGCAGAGAAGTATAA
AGCAGAGGATGAGGAACACAAGAAGAAGGTGGACGCGAAGAATGCTTTGGAGAACTATGC
ATACAACATGAGGAACACGATCAAGGACGAGAAGATTGCGTCTAAGCTGGATGCAGCTGA
CAAGAAGAAGATCGAGGATGCGATCGACCAGGCTATTGAATGGTTGGAGGGTAATCAGCT
GGCGGAAGCGGATGAGTTTGAGGATAAGATGAAGGAGCTCGAGTCTCTCTGCAACCCAAT
CATTGCGAGAATGTACCAAGGCGCTGGTGGTGATATGGGTGGAGCTGGTGGCATGGATGA
TGATGTTCCTACCGGTGGTAGCGGTGGTGCTGGACCCAAGATTGAAGAAGTTGATTAA
>BrHsp70-4b
TTAATCAACTTCTTCAATCTTTGGTCCAGCACCACCACTTCCACCAGCAGGAACATCATC
ATCCATACCTCCAGGACCACCACCCATATCGCCACCAGCACCACCTTGATACATCCTCGC
AATAATCGGATTACAAACAGACTCAAGCTCCTTCATCTTATCCTCAAACTCATCTGCCTC
AGCCAACTGGTTCCCATCCAACCACTCAATCGCCTGATCAATGGCATCCTCAATCTTCTT
CTTATCCGCCGCCTCAAGCTTAGACGCAATCTTCTCATCCTTGATCGTGTTCCTCATATT
ATACGCATAGTTCTCCAACGCATTCTTGGCATCAACCTTCTTCTTATGCTCCTCATCCTC
AGCCTTGTACTTCTCCGCTTCTTGCACCATCTTCTCAATCTCCTCCTTGGACAGCCTCCC
TTTATCGTTAGTGATGGTAATCTTGTTCTTCTGCCCAGTAGTCTTGTCTTCCGCTGAGAC
GTTGAGGATGCCGTTAGCATCGATGTCGAAACAGACTGTGATCTGAGGAACACCTCTTGG
TGCAGGAGGGATGCCGCTGAGCTCAAACTTCCCTAAAAGATTGTTGTCTTTGGTCCTAGC
TCTCTCTCCTTCGTAGACTTGGATCAAAACTCCAGGCTGGTTGTCCGAGTAAGTAGAGAA
GATCTGCTCCTTCTTTGTCGGAATCGTCGTGTTCCTCGGGATCAGAACCGTCATAACCCC
ACCGGCAGTCTCCAAACCTAAAGACAAAGGAGTGACGTCAAGAAGCAGCAAATCTTGAAC
CTTCTCGTTCCCTTCCCCACTCAAGATCGCAGCCTGGACCGCCGCGCCGTACGCGACGGC
CTCATCAGGGTTAATACTCTTACAAAGCTCCTTCCCGTTGAAAAAATCTTGGAGAAGCTG
CTGCACTTTGGGGATCCTGGTGGACCCGCCGACGAGGACCACGTCATGAACGTTGCTCTT
ATCCATCTTAGCGTCTCTCAGACACTTCTCCACCGGCTCCATACATTTTCTGAAGAGATC
CATGTTCAGCTCCTCGAACCTCGCGCGCGTGATGGTCGTGTAGAAGTCGATCCCTTCGTA
GAGAGAGTCAATCTCTATCGTCGTCTGCGCGGTGGACGAAAGAGTCCTCTTCGCTCTCTC
GCAGGCTGTTCTCAGCCTGCGGAGAGCTCTCGGGTTACCCGTGATGTCCTTCTTGTGCTT
CCTCTTAAACTCTTGGACGAAGTGGTTAACCATTCTGTTGTCGAAGTCCTCACCTCCGAG
GTGAGTGTCACCAGCCGTCGCCTTCACTTCGAAGATCCCTTCCTCGATCGTCAGCAACGA
GACATCGAACGTACCACCTCCCAAGTCGAATATCAGCACGTTCTTCTCACCAACACTCGA
CGCCTTCTTGTCGAGACCGTAGGCTATAGCAGCAGCTGTAGGCTCGTTGTTGATACGCAT
CACGTTGAGACCAGAGATGACTCCAGCGTCCTTTGTCGCTTGACGCTGAGAGTCGTTGAA
GTAGGCAGGGACCGTGACGACAGCGTTTTTGATGGATGTGCCGAGGTATGCTTCTGCTAT
CTCGCGCATTTTGGTGAGGACCATGGAGGAGATTTCTTCTGCTGAGAACTGTTTCTCCTC
TCCCTTGTAGTTGACGCTGATCATTGGCTTCTCGGCTGGACCGGAGATGACTTTGAATGG
CCAGTGCCTCATGTCTGCTTGGACAGAGGGGTCGCTGAATCTTCTGCCAATAAGACGCTT
AGCATCTGCAACCAACAATTGTTTCAGGTCAATATAAAATGTAAATAATGTTGTAAAAAA
ATCACTAAACTGTAATTAATTTTTTTTTTGACAAATTAAGAAATTTCTAGCTAATTAAGA
AATAACATAAAAAAAAAGTAATTAGAAAAACTCGGGAATTAAAAAATTGCTAGATGATGA
TTCACAATTAACCAATCTCTAGACAGTAACCAAGGTTTTGTAGAATAATATTATCTCCAC
GGTTTTTAATCGTTAAAAAAAAAATCATTCTGTCTATGTCTATGATCGATTTCCCGCGTT
AATACGGTTAGACCGGTTCGTTACTAAAACACTATTATTCGAAAACTAAAGCAGAGCTCA
TGATTTGAGATGAAAGTATTTGAAAACTTACCAAAGACGGTGTTGGTAGGGTTCATAGCG
ACTTGATTCTTAGCAGCATCGCCTATGAGACGCTCGCTGTCAGTGAAGGCAACGTAGGAA
GGAGTTGTGCGGTTGCCTTGATCGTTGGCGATGATCTCGACGCGGTCATGCTGCCACACG
CCAACGCAAGAGTAGGTAGTACCGAGATCGATACCGATCGCTGGCCCTTCGCCTTTACCC
GCCAT
>BrHsp70-5a
TTAATCAACCTCTTCTATCTTCGGACCTCCAGCACCACCGGAGCCACCGCTTGCGGGCAT
ACCACCATCGGGATATCCGGCACCGGCACCAGCCTGATACATCTTGGAGATGATTGGGTT
ACAGATACCCTCCAGCTCTTTCAACTTGAACTCAAACTCATCAACTTCCGCCAGCTGGTT
ACCTTCAATCCACTCGATTGTCTCATCAATCGCCTTCTCAATCTTCTGCTTACCTTCTTG
ATCTAGTTTCTGCGCCAGTTTCTCATCCCTGACAGTGTTTCTCATGTTGTACGCATAGTT
CTCCAGCGAGTTCTTGGCCTCCACTCTCTTCTTCACCTGCTCATCCTCCGCCTTGTACTT
CTCAGCATCTTGCACCATCTTCTCTATCTCCTCTTTGCTCAACCTCCCTTTGTCGTTCGT
GATCGTAATCTGGTTCTTCACACCCGCCGTTTTATCCTCCGCCGACACGTTCAAGATCCC
ATTGGCGTCAATGTCGAAGCAAACATTGATCTGAGGGACTCCACGCGGCGCAGGAGGGAT
CCCCTTGAGCTCAAAAGTTCCAAGAAGGTTGTTGTCTTTAGTCCTCGCACGCTCTCCTTC
ATAGACTTGGATCAGAACACCAGGCTGATTGTCCGCATAGGTAGAGAACACTTGCTCCTT
CTTACAAGGAACCGTCGTGTTCCTCGGGATCAACACAGTCATCACTCCACCAGCCGTCTC
GATTCCGAGGCTCAGCGGCGCCACGTCAAGAAGCAGAAGATCTTGCACCTTGTCGCTTCC
TTCACCAGTCAGAATCGCCGCCTGAACCGCAGCTCCATAGGCAACAGCTTCATCAGGATT
AATGCTTTTACAAAGCTCCTTCCCATTAAAAAAGTCCTGCAGAAGCTGCTGAATCTTAGG
AATCCTCGTGGATCCTCCAACAAGAACCACCTCATGGACACGGCTCTTGTCAAGCTTAGC
ATCTCTCAAAACTTTCTCCACAGGATCCATACATTTCCTGAAGAGATCCATGTTCATCTC
CTCAAACCTCGCACGCGATATCGTCGCGTAGAAATCAACACCCTCGTGCAAAGAATCAAT
CTCAATAGTCGTCTGAGCAGTAGAGGAAAGCGTTCTCTTCGCTCTCTCACAAGCCGTTCT
CAACCTCCGCAACGCCCTCGCGTTCCCACTAACATCCTTCTTATGCTTCCTCTTGAACTC
CGCAACGAAATGGTTCACAAGCCTGTTATCAAAGTCCTCACCACCGAGGTGAGTATCACC
AGCCGTAGCTTTCACTTCGAACACACCTTCTTCAATCGTCAACAACGAAACATCAAACGT
TCCACCTCCAAGATCGAAAATCAAAACGTTCCTCTCACCAGTCTTAGTCCCTTTCTTGTC
TAAACCGTAAGCAATAGCTGCAGCAGTGGGCTCGTTAATAATCCTCAAAACATTAAGCCC
AGAGATCGAACCCGCGTCCTTCGTGGCCTGTCTCTGAGAGTCATTAAAGTAAGCAGGGAC
CGTAACGACAGCGTTTTTAACAGTGTGACCCAAAAAGGACTCTGCGACTTCCTTCATCTT
AACCAACACCATCGAAGATATCTCCTCGGGAGAGAACTGCTTCTCTTCGTTCTTATACGA
GACCACGATCATCGGCTTATCTCCGGGACCGGAGACAACCTTGAACGGCCAGTGCCGCAT
ATCGCTCTGAACAGACGGATCGGTGAATCTCCTCCCGATGAGACGCTTCGCGTCGAAGAC
GGTGTTGTGAGGGTTCAGCGCGACTTGATTCTTCGCCGCGTCGCCGATCAACCGCTCCGT
GTCGGTGAAGGCGACGTAGGAAGGAGTCGTGCGGTTGCCTTGGTCGTTGGGGATGATCTC
CACGCGGTCGTTGATCCACACTCCGACGCAGCTGTACGTGGTGCCGAGGTCGATGCCGAT
AGCTTTATCCGATTTAGTCGCCAT
>BrHsp70-5b
ATGACGACAAAATCCGAGAAAGCCGTCGGAATCGACCTCGGAACAACATACAGCTGCGTC
GGAGTGTGGATGAACGACCGCGTCGAGATCATCCCCAACGACCAAGGAAACCGCACAACC
CCCTCCTACGTCGCCTTCACAGACACCGAACGTTTAATCGGAGACTCCGCGAAGAATCAA
GTCGCGTTGAACCCTCACAACACCGTCTTCGACGCGAAGCGTCTCATCGGGAGGAGATTC
TCCGATCCTTCAGTCCAGAGCGACATGACTCACTGGCCTTTCAAAGTCGTTGCGGGACCC
GGAGACAAGCCGATGATAGTCGTCACGTATAAGAACGAGGAGAAGCAGTTTTCTCCCGAG
GAGATATCTTCAATGGTGCTGATCAAGATGAGGGAAGTCGCTGAGTCTTTCTTAGGTCAC
GCGGTTAAAAACGCCGTCGTAACGGTCCCCGCTTATTTTAACGACTCTCAGAGACAGGCG
ACGAAGGACGCGGGTTCGATCTCGGGGCTCAACGTTTTGAGGATAATTAACGAGCCAACC
GCTGCGGCTATTGCGTACGGTTTAGATAAAAAAGGGACGCAAACCGGTGAGAGGAACGTT
TTGATTTTCGATCTTGGAGGCGGGACGTTTGATGTTTCTCTGTTAACGATTGAAGAAGGT
GTATTCGAAGTGAAGGCTACAGCTGGAGATACTCACCTCGGAGGTGAAGACTTTGACAAT
AGGTTAGTTAACCACTTCGTTGCTGAGTTTAAGAGGAAGCACAAGAAGGATATAAGCGGG
AACGCGAGGGCGTTGAGGAGGTTGAGAACGGCTTGCGAGAGAGCGAAGAGGACGCTTTCG
TCGACTGCTCAGACTACCATAGAGATTGATTCCTTGCACGAGGGGGTTGACTTCTACGCG
ACGATATCACGCGCGAGGTTTGAGGAGATGAACATGGATTTGTTCAGGAAGTGTATGGAT
CCTGTTGAGAAAGTTCTAAGGGATGCAAAGATTGACAAGAACCGTGTTCATGAAGTTGTT
CTTGTTGGAGGATCGACTAGGATTCCGAAGATTCAGCAGCTTTTGCAAGATTTTTTTAAT
GGGAAGGAGCTTTGTAAGAGTATTAACCCTGATGAAGCTGTTGCGTACGGAGCTGCCGTG
CAGGCCGCGATTCTGACCGGTGAAGGGAGCGATAAGGTGCAAGATCTGTTACTTCTTGAC
GTGGCGCCGTTGAGTCTTGGACTTGAGACGGCGGGTGGGGTGATGACTGTGTTGATCCCG
AGGAACACGACTGTTCCTTGTAAGAAGGAGCAGGTGTTCTCGACTTATTCGGATAATCAG
CCTGGTGTTTTGATTCAAGTGTATGAAGGGGAGCGTGCGAGGACGAGAGACAACAACCTT
CTTGGGACGTTTGAGCTCAAGGGGATCCCTCCTGCTCCACGTGGAGTTCCTCAGATCAAT
GTGTGTTTTGATATAGACGCGAACGGGATCTTGAACGTGTCGGCGGAGGATAAAACGGCA
GGCGTGAAGAACCAGATCACGATCACGAACGATAAAGGGAGGTTGAGTAAAGAGGAGATT
GAGAAGATGGTGCAAGACGCGGAGAAGTATAAGGCGGAGGATGAGCAGGTGAAGAAGAGG
GTCGAGGCTAAGAACTCGTTGGAGAATTATGCTTATAATATGAGGAACACTGTTAAGGAC
GAGAAGCTGGCGCAGAAGCTGGATCAGGAAGATAAGCAGAAGATAGAGAAGGCGATTGAT
GAGACGATTGAGTGGATTGAAGGGAACCAGTTGGCGGAAGTTGATGAGTTTGAGTATAAG
TTGAAGGAGCTAGAGGGGATATGTAGTCCGATTATCTCGAAGATGTATCAGGGAGGTACT
AGTGCTGGAGGGGCTAGTGATGGTATGGCAGGAGACGGTGGGTCGGGTGGCTCTGGTGGT
GGTCAAGGTCCAAAGATTGAAGAGGTCGATTAG
>BrHsp70-6a
TCAGTTGCTGTCGGTGAAGTCAGCATCGATCACATCATCACCACCTTTGCTTGACGATGA
ATCACCTTCTCCTCCAGGGGAAGAACCTGCCCCAGCTCCTGCCCCAGCTCCAGCTCCAGC
TCCAGCACCAGGCTGGTTGTACATAGACTGACCAATCTGCATCACTTCTTGGTTAAGAGC
AGCCATTGTGTCCTTGATTTCTTGTGTTGATCCGTTTCCAATCTTGTCTTTCAACTCTTG
TAGCTTGGCCTCTACCTTCTCTTTCACTTCACCTGGAATTTTCTCACCAAGTTCTTTGAG
TTGCTTCTCTGTCTGGTAAACAACAGAATCCGCCTGGTTCTTTGTGTCAATTGCATCCCT
CTTCTCTTTGTCATCCTTCGCAAACCTTTCTGCTTCTTGGACCATTTGCTCTACCTGTAA
CGTTCATTCACACCAACCTTTTGTTACCATAACCATCAAAATTATCGAGAATGTGGTTGG
GTTTGTAAACTGTAAGCACCTCATCCTTGGGCAACGTACTGGCACCAGTAATGGTAATGT
CTTGTTTCTTTCCGGTGCCTTTGTCACTAGCACTGACGGAGAGGATACCGTTTGCATCAA
TGTCAAATTTGACTTCAATTTGTGGAACTCCACGTGGTGCCGGTGGGATACCATCCAGAC
GGAAGCTGCCAAGAGATTTGTTATCCCGGACAAACTCTCTCTCACCCTGCAGCACATTGA
TCTCAACACTTGTCTGTCCATCAGCAGCAGTCGAAAAGACTTCTGATTTAGAAGTAGGCA
GAGTAGAGTTCCTTGGAATAATCTTAGTCATGACACCTCCAAGAGTTTCCAAACCAATCG
AAAGCGGTGTCACGTCAAGAAGAACAATGTCACTAACATCTCCAGCCAAAACGCCAGCCT
GAAATCAAAAAAGAAAGGCGCTAGATGAGAACTTACTGCAGCGAAACATAACTTATTTGC
CAGAAAAATGATCAAACCATGTTTTTTTGTTAACGGGAACAAACCTGGACTGCAGCACCT
AGAGCTACAACCTCATCAGGGTTTACAGTGACATTAGGTTCTTTCCCAGTCAACTTCCTC
ACGACTTCTTGAACAGCAGGAATACGTGTTGATCCACCAACAAGGATCACTTCGTCAATA
TCTTTGAAGCTTAGCTTTGCATCCCTCAAGGAATTCTCAACAGGAGTCTTACACCTACGA
GATAGACACGTGGATTAGGAATTATCAACAGGAGCCTCCATGACTACTTGCCATAAGAAC
TGCTACAAAGATGGAGAAGACAAACAATGGTGGGCATTACCTGTCAAGTAAATCTGAACA
CAATTCTTCAAACTTGGCACGTGTGAGGGTGGTTTCTATGTGTTTTGGCCCATCAGCTGT
GGCCGTGATAAATGGCAGGCTGGGCAAAACATTCATACCAATCAGAAACCACATGCTTGT
GAAAGTGTACATAAGCAAAAAAAAAATTGGACGAGAAAAAATAACCGTACCTCATATTTG
TCTGAGTCAGCGAGGAAAGCTCGATTTTAGCCTTTTCTGCTGCTTCTGTCAGCCTCTGAA
GTGCTTGCTTATCTTTCAGAAGATCAATGCCTTCATCTTTCTTGAAATTTAAAGCAAGCC
AATCAACAACTCTCTGCATATCAAAACTTAAATCTATCAAGCAAATCACAAAAGAAAGAG
TAGACAGATTCAAAGCGCTTTGAATAAACATTCAACTCACCTTGTCAAAGTCATCACCAC
CCAAATGAGTGTCACCAGAAGTGGAAAGCACTTCAAACACTCCATCACCAACCTCAAGCA
CTGCATAGTACGAAACATAACAAAAAATACATATTATAAGGTGCCAATATACAGAGCAAG
TAGAAACCAAAAGATAATACTATGCCAAGTACCTGAAACATCAAAGGTACCACCACCAAG
ATCAAAAACTAGAATCGTCTCATTACTTTTCCTCTCAAACCCATAAGCCAACGAAGCAGC
AGTAGGCTCATTAATAATACGAAGAACCTCCAACCCAGCAATACGACCAGCATCTTTAGT
AGCCGTCCTCTGCGAATCATTAAAGTAAGCAGGCACAGTAACAACAGCCTTGGTAACCTT
CTCGTTCAAGAACCTCGACGCATCATCCACAAGCTTCCTCAAAACCTAAACACACCAAAA
CCCCAATTTAAAAAAAAAAAAAAAAAAAGAGAGAAACCCTCCACTACAACCAGAGACACT
CGAAAATAAACCTGAGCTGAAATCTCCTCAGCAGCAAACTGTTTACCAATAGCAGGACAC
TCAAGCTTAACATTCCCATTCTCATCCTTCACAACTCTATACGAAACCTGCTTCGCCTCC
TCGTCGACCTCGTTCATCCTCCTCCCGATAAACCTCTTCACCGAGAAGAAAGTGTTCTCG
GGGTTAACAACCGCCTGCCTCTTCGCGATCTGCCCGACGAGGCGGTCGCCGCTCTTGGTG
TAGGCCACCACGGAGGGAGTCGTCCTCTGGCCTTCGGCGTTGGTCACGATCGTCGGCTTG
CCTCCTTCCATGGCGGCTACGGCGGAGTTAGTTGTTCCCAAATCGATTCCAACGACCTTC
TCGTTAACTACGCGAACCGGACCTACTGAGTATCTAGAGCCGCCGGGGGAGTTTCTAGTG
TTTATTCTGAGGAAGGCGGAGGTAGGGGTGGAGAAGGGACCGGTTCTTGTGCCGAAGAAG
GCGCTTCTGGGGATTAAAGTGGTTTTACTGTTGAGGTTTCTCTTGGAGGATGTGGTGGCG
AATCCGATTCCGCCGAGGACGTGAATCTGGGCGGCGGATGAAGCCAT
>BrHsp70-6b
ATGGCTTCGTCCGCCGCTCAGATTCACGTCCTCTGCGGAATTGGCTTCACCACCTCATCT
TCTAAGAGGAATCTCAATGGTAAAAGCAGTTTCATGCCGAGAAGCGCCTTCTTCGGCGCT
AGAAACGGTCCTTTCTCCACCTTTACATCCTCCTTCCTGAGAATGAGGAGTAGAAACGGC
GGCTCCTCTAGGTACGCGGTAGGTCCGGTGCGTGTGGTTAACGAGAAAGTCGTGGGAATA
GATTTGGGAACGACTAACTCCGCCGTAGCCGCGATGGAAGGAGGCAAGCCAACGATCGTG
ACGAACGCTGAAGGTCAGAGGACGACTCCGTCTGTGGTGGCTTACACTAAGAGCGGTGAT
CGGCTTGTGGGGCAGATAGCGAAGAGGCAAGCTGTTGTTAACCCGGAGAACACTTTCTTC
TCAGTGAAGAGGTTTATAGGTAGGAGGATGAATGAGGTTGCTGAGGAGTCTAAGCAGGTT
TCGTATAGAGTTGTTGAGGATGAGAACGGGAACGTTAAGCTTGAGTGTCCCGCCATTGGT
AAACAGTTTGCAGCTGAGGAGATTTCAGCTCAGGTATTCGAAGTTTATATTTTTGAGTTC
TTATTTTTTTTTTTGTTGTGTGTGGTTATTTTCTGATTGGGTTTATGTGTGTGTTGTAGG
TTTTGAGGAAACTTGTTGATGATGCGTCAAGATTCTTGAATGATAAAGTGACTAAGGCTG
TTATCACTGTGCCTGCTTACTTTAATGACTCGCAGAGGACGGCTACTAAAGATGCTGGTC
GTATTGCTGGGCTTGATGTTCTTCGTATTATTAATGAACCCACTGCTGCTTCTTTGGCTT
ATGGTTTTGAGAGGAAAAGCAATGAGACAATTCTTGTTTTTGATCTTGGTGGTGGTACCT
TTGATGTCTCAGGTACTCTATATATCTTCTTGAAAATTTTGTTTTTATGTCTTTTAGTGT
TTTTGATGTATTAATCTGTATCTTGTTATGTTCTTTGGTGTGCAGTGCTTGAGGTTGGTG
ATGGTGTGTTTGAAGTGCTTTCCACTTCTGGTGACACACATTTGGGAGGAGATGATTTTG
ATAAGGTTAGTACACCTTAACCGTATAGTCCTTACTCCTTAGTCATAGAGCTTTGAGTCT
GTTTGCTCTCCCTTCTGTCCTTTATTTGACTTGTTTTTTTTTTCTCATTGCAGAGAGTTG
TAGATTGGCTGGCTTCAAATTTCAAGAAAGATGAAGGCATTGATCTTCTGAAGGACAAGC
AAGCACTTCAGAGGTTGACAGAGGCAGCAGAGAAAGCTAAGATTGAGCTCTCCTCTCTGA
CTCAGACAAACATGAGGTACAGTTTATTCTCTCGCCCAAATGTATGACTAACTTGTTAGT
GCTTTCACAGACATGTGGATTCTGATTGATATGGATTCTGTGCCCAGCTTGCCTTTTATC
ACGGCCACAGCTGATGGACCAAAACACATAGAAACCACCCTCACACGTGCCAAGTTTGAA
GAATTGTGTTCAGATTTACTTGACAGGTAATTTTACTTTCAGTTCATATGACATGTCAAC
AGGCTTCTATGTTCTCATTCTATAGCTTTTGATCAACCATGGAGACCTAAAATTGTTCTC
CTTGTCTCTATCTTATATAGGTGTAAGACTCCCGTTGAGAATTCACTGAGAGATGCAAAG
CTCAGCTTCAGTGATATTGATGAAGTGATCCTTGTTGGTGGATCCACACGTATTCCTGCT
GTTCAGGAAGTTGTGAGGAAATTGACTGGGAAAGAACCTAATGTCACAGTAAATCCTGAT
GAGGTTGTAGCTCTAGGTGCTGCTGTCCAGGTGTGTTCTCGTGAACTTTTAACTTTCACC
CTGTTTTCTGCAATGAGTACTCATTAAGCGTCATCTTTTTCTTGACTCTAGGCTGGTGTT
CTTGCTGGAGATGTGAGTGACATAGTGCTTCTTGACGTCACACCACTTTCCATTGGTTTG
GAAACCCTTGGAGGAGTCATGACTAAGATTATTCCAAGGAACACTACATTGCCCACTTCT
AAATCAGAAGTCTTTTCAACCGCTGCTGATGGTCAAACAAGTGTTGAGATTAATGTGCTG
CAGGGCGAGAGAGAGTTTGTTAAGGATAACAAGTCTCTTGGCAGCTTCCGTCTAGATGGT
ATTCCACCAGCACCACGTGGAGTTCCACAAATCGAAGTCAAATTTGACATTGATGCAAAC
GGTATCCTCTCCGTCAGTGCTAGTGACAAAGGCACCGGAAAGAAACAAGACATTACCATT
ACTGGTGCCAGTACATTGCCCAAGGATGAGGTGCGTTCACCTTCTATCTCCATGGTGATT
ATAGGGTGATGTTTTTATTATCATATATGTTCATAGTAACAAATTGGGTGTGGATAAACG
TTACAGGTAGACCAAATGGTCCAGGAAGCAGAAAGGTTTGCAAAGGATGACAAGGAGAAG
AGAGACGCAATTGACACAAAGAACCAAGCAGATTCAGTTGTGTACCAGACAGAGAAGCAA
CTTAAAGAACTCGGAGAGAAGATACCAGGTGAAGTGAAAGGGAAGGTGGAGGCCAAGCTA
CAAGAGCTTAAAGACAAGATTGCAAGTGGAACCACCCAAGAGATCAAGGACACCATGGCT
GCTCTCAACCAAGAAGTAATGCAGATCGGCCAGTCTATGTACAACCAGCCTGGAGCTGGA
GCAGGTGCAGGTCCTTCCCCTGGTGGTGAAGACGCTTCATCAGCAGATTCGTCAAGTAAA
GATGGAGATGATGTGATCGACGCTGACTTCACTGACAGCAAATGA
>BrHsp70-6c
ATGGCTTCCTCCACCGCCCAGATTCACGTCCTCGGCGGAATTGGATTCGCCGCTTCTTCC
AAGAGGAACCTCAATGGCAAAGCTAACCTCAAGCCGAGAAGCGCCTTCTTCGGCACCAGA
GCCGGTCCTTTCTCTGCCCAGACCTCCGCCTTTCTGAAAATGAACACCCGGAAAGGCTCC
AGATACGCCGTAGGCCCGGTCCGCGTGGCGAACGAGAAGGTCGTCGGGATCGATTTGGGA
ACGACGAACTCCGCCGTGGCTGCGATGGAAGGAGGCAAGCCGACGATTGTGACGAACGCC
GAAGGTCAGAGGACGACGCCGTCTGTGGTGGCGTACACGAAGAGCGGTGACAGGCTCGTG
GGGCAGATTGCGAAGAGGCAGGCGGTTGTTAATCCGGAGAACACCTTCTTCTCGGTGAAG
AGGTTTATCGGTAGGAGGATGAATGAGGTTGATGAGGAGGCTAAGCAGGTGTCTTACAGA
GTTGTGAAGGATGATAACGGGAACGTTAAGCTCGAGTGTCCAGCCATTGGGAAACAGTTT
GCTGCTGAGGAGATTTCAGCTCAGGTATTTGAAAAAGTTTATCCCTTTTTTGCTGTGTGT
TGGTTGCTTTCTTATGGGGTTTTGTGTGTGTGTGTGTTTGTAGGTTTTGAGGAAGCTTGT
GGATGATGCTTCGAGGTTCTTGAATGAGAAAGTGACCAAGGCTGTTGTTACTGTACCTGC
TTACTTCAATGACTCGCAGAGGACAGCTACTAAAGATGCTGGTCGGATTGCTGGGTTGGA
AGTTCTTCGTATTATCAATGAGCCCACGGCTGCTTCTTTGGCTTATGGGTTTGAGAGAAA
GAGCAATGAGACTATTCTAGTCTTTGATCTTGGTGGTGGTACCTTTGATGTCTCAGGTAC
TTGACTTTAACGTTTTGCTAAGGTTTTGGCTCTTGATGTTTAGCATCTCTTAATATGTGT
GTTTTTTTTTATTGTTATACAGTGCTTGAGGTTGGTGATGGTGTGTTTGAAGTACTTTCT
ACTTCTGGTGACACACATTTGGGTGGTGATGATTTTGACAAGGTGAGTTTTTATGAGCTT
TGAATCTGTTTACTCTTTCTTCGGTGCTTTACTTGATAGATTTAACTTTTGAATGCAGAG
AGTTGTTGATTGGCTTGCTTCTAACTTCAAAAAAGATGAAGGCATTGATCTTCTGAAAGA
CAAACAAGCACTTCAGAGGCTGACCGAAGCAGCAGAAAAAGCTAAAATCGAGCTTTCCTC
CCTCACTCAAACGAATATGAGGTACAATTAATTTTCTTGCCAAAACGTTGATTTAGTTCT
TTCACAAGCATGCATATTCTGATCAATATAATTTATGTGACCAGCTTGCCATTTATCACG
GCCACGGCTGATGGACCTAAACACATAGAAACCACCCGCACACGTGCCAAGTTTGAAGAA
TTGTGCTCAGATTTACTCGACAGGTAATTTAACTCACAGTTCTTATGACGTATTTATAGC
CTCACAAGTTAAGCTATTTGCTTATTCTACTACTATTGATTAACCATGGAGGCTTGAGAT
TCTTATCCTTGGCTCTATCTTATAGGTGTAAGACTCCCGTTGAGAATTCGCTGAGAGATG
CAAAGCTCAGCTTTAAGGATATTGATGAAGTGATCCTTGTTGGTGGATCGACACGTATTC
CTGCTGTTCAGGAAGTCGTCAGGAAGCTGACTGGCAAAGAACCCAATGTGACTGTTAACC
CTGATGAGGTTGTAGCTCTAGGTGCCGCTGTCCAGGTGTGTTCTCGTGACCTTTTAATCT
TCATCCTATTTATGTCGTTATTACTAACACAATTTATGTGCAAACATCAAAAACATATTT
GTGGCGAAAAACTTGTTTCGCTGCTGTGAGTTCTCATAAAGTGTCATTTTATTTTGATTA
CAGGCTGGTGTTCTGGCTGGAGATGTGAGCGACATTGTCCTTCTTGACGTGACACCGCTT
TCCATTGGTTTGGAAACCCTTGGTGGTGTTATGACCAAGATTATTCCAAGGAACTCAACT
CTACCTACCTCTAAGTCAGAAGTCTTCTCTACTGCTGCTGATGGACAGACAAGCGTTGAG
ATTAATGTGCTCCAAGGGGAGAGGGAGTTTGTCCGGGATAACAAGTCTCTTGGTAGCTTC
CGTCTAGATGGTATCCCACCAGCACCACGTGGAGTTCCACAGATCGAAGTCAAATTTGAC
ATTGATGCCAATGGTATTCTGTCCGTCAGTGCCAGTGACAAAGGCACCGGAAAGAAACAA
GACATCACCATTACCGGTGCCAGTACATTGCCCAAGGACGAGGTTCGTACAATTTACAAA
ATCAAAACCACATTGCTTTAGTTAATATCTATGTCTAACTTTGATACGCATTGGTAGATA
TGTCCATGATCATATTAGTGTTCTGTTTCTCTAGTATTCATTTCTGTTCATGTTAACAAA
AGTGGCTGTGAACGAACGGTCCAGGTAGAGCAAATGGTCCAAGAAGCAGAAAGGTTTGCA
AAGGATGACAAGGAGAAGAGAGAAGCAATTGACACAAAGAACCAAGCGGATTCAGTGGTG
TACCAGACAGAGAAGCAACTTAAAGAACTCGGAGAGAAGATTCCAGGTGAAGTGAAAGAG
AAGGTGGAGGCCAAGCTACAAGAGCTGAAGGACAAGCTTGCAAGTGGAACCACTCAAGAA
ATCAAGGACACAATGGCTGCTCTTAACCAAGAAGTGATGCAGATTGGTCAGTCGATGTAC
AACCAGCCTGGAGCTGGAGCTGGAGCAGCAGCTGCAGGTCCTTCCCCCGGAGGTGAATAT
GCTTCAGCAGATTCAGCAAGTAAAGGTGGAGATGATGTGATTGATGCTGACTTCACGGAC
AGCAAATGA
>BrHsp70-6d
ATGGCTTCATCCGCCGCTCAGATTCACGTTCTCGGTGGAATTGGAATCGTTACTTCTTCA
TCTTCTTCCAAGAGGAATCTCAATGTGAAAGAAAGTTACATGCCAAGAAGCGCCTTCTTC
GGTTCTAGAAACGGTCCTTTCACTACCCCAACTTCTGCTTTCCTCAAAATGAGTATCGGA
AACGGCTCAGTAGTTCCGGTGCGAGTGGCCAAGGAGAAGGTTGTGGGAATAGATTTGGGC
ACGACTAACTCCGCCGTAGCTGTCATGGAAGGAGGCAAGCCCATGATTGTGACCAACTCT
GAAGGTCAGAGGACGACTCCGTCCGTGGTGGCTTACGCTAAGAGCGGTGATAGGCTTGTT
GGGCAAGTTGCGAAGAGGCAAGCTGTGGTTAATCCTGAGAACACTTTCTCCTCGGTGAAG
AGGTTTATTGGTAGGACGATGAATGAGGTAGACGAGGAGTCTAAGCAGGTTTCTTATAGA
GTTGTTGAGGATGAGAACGGGAACGTCAAGCTCGAGTGTCCCGCCATTGGCAAACAATAT
GCTGCTGAGGAAATCTCAGCTCAGGTATTCAAAGTTTGACTATCGTTTAGTTTGTGGAAA
GTGTCTTTTTGATGTGTTTGGTTTCTTGCTTTTATTTGTGTTGTTTAGGTTTTGAGGAAA
CTTGTGGATGATGCCTCGAGACTCTTGAACCATAAAGTGACCAAGGCTGTCATCACTGTG
CCTGCTTACTTTAATAACTCAGAGAGGGCAGCTACTAAAGATGCTGGTCGCGTTGCTGGG
CTTGATGTTCTTCGTATTATCAATGAGCCCACTGCTGCTTCTTTGGCTTATGCTTTTGAA
AGGAAAAGCAATGAGACAATTCTTGTCTTTGATCTTGGTGGTGGTACCTTTGATGTCTCT
GGTACTTGACATTAAACTCAGGAAGTCGTGAGGAAGTTGACTGGGAAAGAACCTAATGTC
ACTGTAAACCCTGATGAAGTTGTAGCTCTAGGTGCTGCGGTCCAGGTGTGTTTTCGTTAA
TTTGTATTTCTCACCCCATTTTCTGCAATGAGTTCTCATAAACCGCCATCTTCTCCGTGA
CTCTAGGCTGGTGTTCTTGCTGGAGATGTGAGTGACATAGTTCTTCTTGATGTGACACCG
CTTTCGATCGGTTTGAAAAATGTTTTGGAAATGGATAAGTTTATTCCAAGGAACTCTACA
CTGCCCACTTCAAAATCAATGGTCTATACGACTGGTTCTGATGGACAGACAAGTATTAGA
TTTTATGTGCTGCAGGGTGAGAGGCAATTTGCTAGGGATAACAAGTGTCTCGGAAGCTTC
CTTCTAGATGGTATTCCACCAGCCCCCCGTGGAGTTCCAAACATCGACGTCAAAATTGAC
ATTGATGCAAATGGAATCCTCTCCGCCACTGCTACTGACAGAGCCACCGGTAATAAACAA
GAGATTACCATTACTGGTGCCACTACATTGCCCAAGGATGAGGTGCGTCCAGTTGACAAG
TCAAACTACATTGCTTAGATTTTACTAACTTGGTTACTTATTTTGGTCATTTTTATGAGA
TGGTAACTAAATTTGTACCTTAACTTATCGTTGTTGCAATTGATTAATGTGGGAGTGGTG
CTATGTCCATGATCTAGTAGCCTTTTTTGTTAAAAAAACGTTTTTCTTTTTTCTTTTTAG
CTAATATTTTGATGTTTATGGTAACAAAAGTTAGGTGTGAATGATTGAACGTGTTACAGG
TAGAGAAAATGGTCAAATAGGCAGAAAGGTTTGCAAAGGATGACAAACAGAAGAGGGAGG
CAGTTGACACAAAGAAGCAGAAAGAGAAGCAACTTGAAGTATTTGGAGAGAAGATTCCAG
GTGAAATGAAAGAGAAGATAGAGGCTAAGCTACAAGAGCTTAAAGACAAGATTGAAAGTG
GATCGTCCCAAGAAATCAAGGACTCCGTGGCTGCTCTTAACCAAGAAGTGATGCAGATCG
GTCTGTTTATGTACAACCAGCCTGGAGCTGGAGCTGGAGCTGCAGGTCCTTCGCCTCCTG
GAGGTGAAGGTTCTTCATCAGAAGATTCATCTTCAAGCAAAGGTGGTGATGATGTGATCG
ATCCCGACTTGACAGACAGCAAATGA
>BrHsp70-8
ATGGCAGAACCAGCGTACACAGTAGCATCAGACAGCGAGAACACAGGAGAAGAGAAGTCC
TCATCATCTCCTTCCTTACCCGAAATCGCCGTTGGAATCGACATTGGCACATCCCAATGC
AGCATAGCCGTCTGGAACGGCTCTCAAGTCCACATCTTGCGTAACACGAGAAACCAAAAG
CTAATCAAATCCTTCGTCACGTTCAAAGACGAAGTCCCCGCAGGCGGCGTGAGCAGCCAG
CTCACGCACGAGCAAGAGATGCTGACCGGAGCCGCCGTGTTCAACATGAAACGCCTCATA
GGTCGCGTGGACACCGACCCGGTCGTCCACGCCAGCAAAAGTCTTCCCTTTCTCGTCCAA
ACCCTAGACATCGGAGTCAGACCGTTCATCGCCGCGCTGGTGAACAACGCGTGGAGGTCG
ACGACTCCGGAGGAAGTCTTGGCGATCTTCCTCGTGGAGCTGCGCCTGATGGCGGAGAAT
CAGCTGAAACGCGCGGTGAGAAACGTGGTGCTCACGGTTCCTGTGTCCTTCTCCAGGTTC
CAGCTCACTAGGATCGAGAGAGCTTGCGCTATGGCTGGACTCCACGTCCTTAGGTTAATG
CCTGAGCCCACAGCCGTCGCGCTGCTGTACGCGCAGCAGCAGCAGATGACGAGTCATGAT
AACATGGGAAGCGGAAGCGAGAGGGTAGCGGTTATATTCAACATGGGTGCTGGCTACTGC
GACGTCGCGGTGACCGCAACCGCTGGTGGCGTCTCGCAGATCAAAGCCTTGGCTGGAAGC
GCCGTCGGAGGAGAAGACATCTTGCAGAACACTATGCGGCATGTCGCTCCTCGACCGGAC
AAGGAAGGTTCGGGGTCGCTGCGTGTGGCGACGCAGGACGCTATACACAGGCTGTCGAAG
CAGGAGAGTGTTCAGATAGAAGTTGATTTGGGAGACGGTGACGTGGTGTCCAAGGTTCTC
GATAGGTTGGAGTTTGAGGAAGTGAACAAGAAGGTCTTCGAGGAGTGCGAGAGGCTTGTT
GTGCAGTGTCTGAGGGATGCTAAAGTGGACGTTGATGATGTAGACGATGTGATAATGGTC
GGAGGGTGTTCTTACATACCTAAAGTGAGAGCCATCGTCTCTAACGTGTGCAAGAAGGAA
GAGATTTATAAGGAAGTGAATCCGTTAGAAGCTGCGGTTAGAGGAGCTGCTTTGGAAGGT
GCTGTGACGTCAGGGATTCACGACCCGTTCGGGAGTTTAGACCTCTTGACTATACAAGCT
ACAGCTCTTGCGGTTGGAGTGAGAGCTAATGGTAACAAGTTCGTACCCGTGATACCGCGC
AACACGATGGTTCCTGCGCGCAGGGACCTCTTCTTCACCACGGTTCATGATGACCAGAAG
GAAGCTTTGATCGTTGTGTATGAAGGTGAAGGAGAGAGCGTTGAAGAGAATAATCATCTT
CTTGGTTACTTCAAGATCGTTGGGATCCCGGCGGCGGCTAAAGGAGTTCCGGAGATTAAT
GTTTGTATGGATATCGATGCTTCGAATGCTTTGAGGGTGTTTGCGGCGGTGTTGATGCCG
GGGTCGAAGAGTCCTGTGGTTCCTGTGGTTGAGGTGAGGATGCCGACGGTTGATGATGGA
CATGGTTGGTGTGCTCAAGCGTTGAGTGCGAAGTTTGGATCTGCTCTTGATTTGGTTACT
CTTCAGAGGAAGTGA
>BrHsp70-9a
ATGGCCTCCGTCGCGATTCTACGCGCTTTCCGCCGCCGTGAAGTCCAAACGGCGTCCGCC
TCCGCGTTTAGATCCGTATGTGTTTTTTTTTCCTCTCGATCTTAATTTCTTTTTCGCTTT
GAGAGATCACTTTCTCGGATCTGTAATCGGAAAATGGATTAGGATTTGAAAATTATCAGA
TGGATTGAATCGGTTTTTCTCAGTGATTCGGATCTAGAAGCTAACAGTGTTGGTATTGGA
TCTGCAGATTGCTACAAATGGGAAGACGAATTTGATTGGGAAGTTAGGTCACTTGGCGAG
GCCTTTTTGGTAAATTCAAGTTCTCATGAGCAAGTATCTCTTTTTAAGTGTTTTTTCTCA
TACTTTTTGTTGTTTTGTGAATCCAGCTCGAGGCCTATTGGGAATGATGTGATCGGTATT
GATTTGGGAACCACCAATTCTTGTGTAGCTGTGATGGAAGGAAAGGTATTGACTTTGTAG
TTTTTGATTAAAAAGGAAAGGTTTTGACTTTGGTATGGTTTGTGTAGACTCCTAGGGTTA
TTGAGAACGCGGAAGGAACAAGAACCACACCATCAGTGTTTGCTATTAACCAGAAGGGTG
AGTTTCTCGTTGGAACACCAGCTAAACGCCAGGGTGTTACCAACCCAACAGGCACCATTT
CCGGGAGCAAGCGTTTGATCGGGAGAGGTTTCGATGATCCCCAGACGCAGAAGGAGATGA
AAATGGTTCCTTACAAGATTGTCAAGGCGCCGAACGGTGACGCTTGGGTTGAAGCCAACG
GGCAGAAGTTTTCTCCCAGCCAGATTGGTGCTAACATCCTCACCAAAATGAAGGAAACCG
CTGAGTCTTACCTCGGGAAGAGCATCACCAAGGCTGTTGTTACTGTTCCTGCTTACTTCA
ACGATGCGCAGAGGCAAGCGACGAAGGATGCTGGGAAAATCGCCGGTCTTGATGTGGAGA
GAATCATCAACGAGCCGACGGCTGCTGCGTTGTCGTATGGGATGAACAACAAGGAGGGTG
TGATAGCTGTGTTCGATCTTGGAGGTGGAACTTTTGATGTTTCTATCCTTGAAATCTCAA
GCGGTGTTTTTGAGGTGAAAGCGACAAATGGAGATACCTTTTTGGGAGGAGAAGACTTTG
ACAACACTTTGTTGGAGTATTTGGTTTCGGAGTTCAAGAGATCAGACAACATTGATCTGA
CCAAGGACAAGCTCGCCCTCCAGAGGCTGAGAGAAGCTGCTGAGAAGGCCAAGATCGAGC
TTTCTTCCACATCTCAGACCGAGATCAACCTGCCTTTCATCACCGCAGATGCTTCTGGAG
CGAAGCACTTGAACATAACCTTGACCAGGTCCAAGTTTGAAGCTTTGGTCGGCAAGTTGA
TCGAGAGGACAAGATCCCCGTGCCAGAACTGTCTCAAGGATGCTGGAGTGTCGATTAAGG
AGATCGATGAGGTTCTTCTTGTTGGTGGAATGACCCGTGTTCCCAAAGTGCAAGATATAG
TCTCTGAGATCTTTGGAAAGAGCCCTTGCAAAGGTGTTAACCCCGATGAAGCTGTTGCCA
TGGGAGCTGCCATTCAAGGTGGTATCCTCCGTGGTGATGTCAAAGAGTTGCTCCTTTTGG
ATGTGACTCCTCTCTCACTAGGTATCGAGACACTTGGAGGAATCTTCACTAGGTTGATCA
ACCGAAACACCACCATCCCCACAAAGAAGTCTCAGGTAAATGATCTTGGAGAAGATAATA
GTTGGTGACTGAATCTTACAGTGTATTGATTGCTAATTGTGGTTTTGCTTCTTAGGTTTT
CTCCACAGCTGCAGACAACCAAATGCAAGTGGGAATCAAAGTTCTTCAAGGAGAGCGTGA
GATGGCAGCTGACAACAAAAGTCTAGGAGAATTTGATCTCGTTGGGATCCCACCTGCGCC
TAGAGGAATGCCACAGATCGAAGTTACGTTTGACATTGACGCAAATGGTATCGTGACTGT
CTCAGCCAAAGACAAAGCAACGAATAAAGAGCAACAGATCACAATCAGATCTTCAGGTGG
TCTCTCAGACGATGAGATCAACAGAATGGTGAAAGAAGCTGAGCTCAACTCACACAAGGA
TCAAGAGAAGAAGCAACTGATTGACCTTAGGAACACAGCTGATACCACGATCTACAGCGT
TGAGAAGAGCTTGAGTGAGTACAGAGAGAAGATTCCTGCTGAGATTGCCTCTGAGATTGA
AACTGCAGTGTCTGACCTCAGGACAGCAATGGCTGGTGAAGAAATCGAGGACATAAAGGC
TAAGCTTGAAGCTGCAAACAAGGCAGTGTCGAAGATCGGAGAACACATGTCCAAGGGATC
CGGTTCGTCTGGAACCTCTGGTGGTGAAGGTGAAGGTTCAAGCGGGACTGAGCAGACACC
TGAAGCTGAATTCGAAGAGGCGAGCGGTTCAAAGAAGTGA
>BrHsp70-9b
TCACTTCTTTGAACCGCTGGCCTCTTCAAATTCAGCTTCAGGGGTCTGCTGGTCAGTCCC
GCTTGAACCTTCACCGCCAGAGCTCCCAGACGACCCTGATCCCTTAGACATGTGCTCTCC
AATCTTAGACACCGCCTTGTTCGCTGCTTCAAGCTTAGCCTTGATATCCTCAATCTCTTC
ACCAGCCATTGCTGTCCTGAGATCAGACACTGCAGTCTCAATCTCAGAGGCAATCTCAGC
GGGAATCTTCTCCCTGTACTCGCTCAAGCTCTTCTCAACGCTGTAGATTGTGGTATCAGC
CGTGTTCCTCAAGTCAATAAGCTGCTTCTTCTCTTGATCCTTGTGTGAGTTGAGCTCAGC
TTCTTTGACCATTCTGTTGATCTCATCGTCTGAGAGACCACATGAGGATCTCATTGTGAT
CTGTTGCTCTTTGCCCGTTGCTTTGTCTTTGGCTGAGCCCGTCACGATACCGTTTGCGTC
AATGTCGAAGGGGACTTCGATCTGCGGCATTCCTCTAGGCGCAGGTGGGATCCCAACGAG
ATCAAACTCTCCTAGGCTCTTGTTGTCTGCAGCCATCTCACGCTCTCCCTGAAGAACTTT
GATTCCCACTTGCATCTGATTATCCGCAGCTGTGGAGAAAACCTAAGAAGCAAAACCATA
ATTAGCAATCAGTAGAGATTCAACATACATCCAAAACAGTTATGAATCTACCTGAGACTT
CTTTGTGGGGATGGTGGTGTTACGGTTGATCAACCTAGTGAAGATCCCTCCAAGCGTCTC
GATCCCAAGCGAGAGAGGAGTCACATCCAAAAGAAGCAGCTCCTTGACATCACCACGGAG
GATACCACCTTGAATAGCAGCTCCCATAGCAACCGCTTCATCAGGGTTCACACCTTTGCA
GGGGCTCTTCCCAAAGATCTCAGCGACAATCTCCTGCACTTTGGGAACACGTGTCATCCC
ACCGACGAGGAGAACCTCATCCACTTCCTTAACCGTGACTCCAGCATCCTTCAAACAGTT
TTGGCACGGACACCTCGTCCTCTCAATCAGCTTCCCGACCAAAGCTTCGAACTTGGACCT
GGTCAAGGTTATGTTCAAGTGCTTAGCTCCGGAAGCGTCTGCGGTGATGAAAGGAAGGTT
GATCTCGGTCTGAGATGTGGAGGAAAGCTCGATCTTGGCCTTCTCTGCAGCTTCCCTCAG
CCTCTGGAGAGCAAGCTTGTCTTTAGTCAGATCAATGTTGTCTGATCTCTTGAACTCAGA
GACCAAATACTCCAACAGAGTGTTGTCGAAGTCTTCTCCTCCCAAGAAGGTATCTCCATT
CGTTGCTTTAACCTCAAAAACACCACTCGAGATCTCCAGAATAGAGACATCAAACGTTCC
ACCACCAAGATCAAACACAGCTATAACACCCTCCTTGTTGTTCATCCCATACGACAACGC
AGCAGCCGCCGGCTCGTTGATGATTCTCTGGATATCAAGACCAGCGATCTTCCCAGCATC
CTTAGTAGCCTGTCTCTGCCCATCGTTGAAGTAAGCTGGAACAGTCACAACAGCTTTGGT
AATGCTCTTCCCGAGGTAAGCTTCAGCTGTCTCCTTCATTTTGGTCAGAACATTAGCTCC
AATCTGACTTGGAGAAAACTTCTGACCATTCGCTTCAACCCAAGCGTCACCGTTCGGCGC
CTTGACGATCTTGTAAGGAACCATTTTCATCTCCTTCTGCGTCTGGGAGTCTTCAAAACG
TCTCCCTATCAAACGCTTGCTCCCGAAGATGGTGTTGGTTGGGTTGGTTACAGCCTGACG
TTTAGCTGGTGTTCCAACGAGAAGCTCGCCCTTCTGGTTGATAGCAACCACTGATGGTGT
GGTTCTTGTTCCTTCTGCGTTCTCAATGACTCTAGGAGTCTGTTAAAGAAAAAGAGATCA
AAGTTTTATTCAAACAATCATATCAAGATCAAAGTCAATACCTTTCCTTCCATGACAGCT
ACACAAGAGTTGGTGGTACCCAAGTCAATACCGATAACATCATTCCCCACAGGCCTCGAG
CTGGATCAACAGAACAAATAAGTAAAAAACAAAACATTACAAAGGAGAGTCATGTTTCAA
GAGAGCTTGAAGTTATACCAGAAAGGCCTTGCGAAGTGACCCACCAAAGAGGTCTTTGTA
GAAACCTACAGATTCAATACTAAAAGTGTAAGCTTTCAACTAATATTAGATCGAAGCTGG
AACAACAAAGTACGAAACTTTATACGAAATCGATTCAACCCATTCGATATTTTTTAAACC
CTAATCCGATTTACAGATCTGGAAAACTAAAACGTGATTTCTCAAGCTAGAAATGAAGAT
CGAGGGGAAAGTACATACGGATTTAAACGCGGAGACGGAAGCTGTGTGGAGTTCGCGGCG
GCGGAGAGCACGTAGAAGCGCGACGGAGGCCAT
>BrHsp70-10a
ATGGCTACCGCCGCTCTCCTCCGCTCGATTCGACGCCGCGACGTCGCTTCCACTCCTTTC
TCAGCTTTCAAATGCGTAAGTCTTCACGGATCTGTGGCTCGAGTGAAAAGACTATGTGAT
CTGAACTTCACTTATTGCAATCTTACCTGATCTGATCAAATTTTTGTTGCAGCTTTCGCG
CAGCGCGAAGACGTCATCGAACAGCTCTTATCATGCTCAGAATTGGAGAAGCTTCTCAAG
AGCATTTAGGTATTCATTGATCTCTCCATCTATTCGCTAACACCAAGATCTCTCGCTGTG
TTTCTGCTCAAATTTTTTTATTTCTTCTAATTGATTCAGCTCCAAGCCTGCGGGGAATGA
CGTCATCGGTATTGACTTGGGTACAACTAACTCCTGCGTTGCCGTTATGGAGGGGAAGGT
ATGAGACTGTTAATTAAATTGTATTACGGTTATATCTGGTTTAAACCGGTTAAGACCTTT
GTGTATATAGTTAAGAGTGTTGGTTACATTGTAACAGAATCATAACGAATAAACAGATTA
TCATCTTCAGTGAGCTTGAGCTCGATCCCTTTTTGTTTATGTAGAATCCGGTTATATGTG
GTTTAAACCGATTATTATTAAATTGTATTACGGTTATATGTGGTTTAAACCGGTTAAGAC
CTTTTTAGTCAGTGTGTTGGTTACATTGTAACAGAATCATAATGAATAAAACAGATTATC
ATCTTTAATGAGCTTGAGCTCGATCTCTCTGGATCTAATAACTTTATGTTTATGTAGAAT
CCGAAAGTCATTGAGAACGCTGAAGGTGCACGAACCACGCCATCAGTTGTAGCATTCAAC
CCCAAAGGAGAGCTTCTCGTCGGCACACCAGCCAAGCGCCAAGCTGTGACCAATCCAACG
AACACACTCTTCGGAACAAAGCGTCTGATCGGGAGAAAGTTCGACGATCCGCAAACGCAG
AAAGAGATGAAAATGGTGCCTTACAAGATCGTGCGGGCGCCTAACGGCGACGCGTGGGTT
GAAGCCAACGGTCAGCAGTATTCTCCTAGTCAGGTTGGAGCGTTTGTGCTGACGAAGATG
AAAGAGACGGCCGAGGCTTACTTGGGGAAGTCTGTTAAGAAGGCTGTTGTGACGGTTCCG
GCTTACTTTAATGATGCTCAGAGGCAGGCTACGAAAGATGCTGGTAGAATCGCTGGTTTG
GATGTGGAGAGGATTATTAACGAGCCAACGGCTGCTGCGCTTTCGTATGGTATGACTAAT
AAGGAGGGTTTGATTGCTGTGTTTGATCTTGGTGGTGGGACGTTTGATGTTTCTGTTTTG
GAGATTTCTAATGGGGTTTTCGAGGTAAGTGGTTTTGGTTTATCAGGTTTTGTTTGAGGA
TTGTTCTTGTTAGGCCTGCGGGTTCGGATAGTTCGGTTTAGATAAAATTTTGCCGGATTT
AACCGCATTGGTTTGGTTTTCAAAAAGTTTTATCGAAGTTTTCGATTTTGCGGTTCGTTC
GGTTAATTTTTTGGTTTAAATTGAATAAAATCCAAAAAGTTCAGTTAATTTTGGTTAGTT
TGATTATTTCGGTTCGGATTTTGGTTAGGTAGTTTGGTTCGGAATTTGTTTTTTTTTTTT
AAAGAAAACCGAACTAACCAATTATCTAGCCGGAAACTGAATTTTTTTAATTGGAAATTT
CTGTTTTGCGGTTAGTTCGGTTAAACTTTTTGTTTAAATTGAATAAAATTCAAAAAATTT
CGGTTATTCTGGTTCGGATTTATGATAGTTTATTTCGGTTAGTTTGGTTATTTCGATTTT
GGTTAGTTCGTTCGGAATTTCAGATAATATTGGTACTGTTTGAATTTTTGTCATTTTAGA
AAACCGAACTAACCGATTACTTTGCCGGAAAATTGATTTTTTTTGTTACCGAACTTTCCA
ACCAAAATAATCGGCAAGTTTGGTTCGGTTAAAAATCTCAGCCGTAGTTATTAAAATTGA
TTTTCTCTTTTCAGGTGAAAGCCACAAATGGTGATACCTTCTTGGGAGGAGAGGATTTTG
ATAATGCTCTGTTAGACTTCTTGGTAAATGAGTTCAAGACCAGTGAGGGTATCGACCTCG
CAAAAGACAGACTCGCTCTGCAGAGGCTTCGAGAAGCTGCTGAGAAGGCCAAGATTGAGC
TATCATCAACTTCTCAAACCGAAATCAATCTGCCATTTATCACAGCTGATGCATCTGGAG
CAAAGCATTTCAACATCACCCTAACAAGGTCAAAGTTCGAAACTCTGGTGAACAACTTGA
TCGAGAGGACCCGTGACCCTTGCAAGAACTGTCTCAAGGATGCTGGTATAAGTGCTAAGG
AAGTTGATGAGGTTCTTCTCGTTGGAGGAATGACACGTGTTCCTAAGGTACAGAGTGTTG
TTGCGGAGATCTTTGGGAAGACTCCTAGCAAAGGTGTTAACCCTGATGAGGCTGTTGCTA
TGGGAGCTGCGCTTCAAGGTGGTATCCTCCGTGGTGATGTTAAAGAGTTGCTGCTTCTAG
ATGTGACGCCTCTGTCGCTTGGTATTGAAACACTTGGTGGTGTCTTTACAAGGTTGATTG
GCCGAAACACAACCATCCCCACGAAGAAGAGTCAGGTATGCTTGCAAAGTCATTCCTCAT
TGCAATGATTCCTACATTGGTTACACTCTTATAAGTTAAGTCTCAATTTTGATTCGCTGT
GTCTTGAAGGTGTTTTCAACTGCAGCAGACAATCAGACACAAGTTGGGATCAAAGTGCTT
CAAGGAGAGCGTGAGATGGCATCAGACAACAAGCTCTTGGGAGAATTCGATCTAGTGGGC
ATTCCACCATCACCAAGAGGCATCCCTCAGATAGAAGTAACATTCGACATCGATGCGAAC
GGCATTGTCACTGTCTCTGCCAAGGACAAGACGACAGGTAAGGAGCAACAGATCACAATC
CGATCATCTGGTGGACTCTCAGAGGATGATATCCAGAAGATGGTGAGAGACGCAGAGTTG
CACGCTCAGAAAGACAAAGAAAGAAAGGACTTGATCGATACCAAGAACACAGCGGACACA
ACGATTTACAGCATAGAGAAGAGTCTTGGTGAGTACAGAGAGAAGATCCCTAGTGAAGTC
GCCAAGGAGATTGAAGATGCTGTGGCGGATCTAAGGAGCGCTTCGGCTGGAGATGATGTC
AATGAGATTAAGGCTAAGATCGATGCGGCGAACAAAGCTGTTTCGAAGATAGGAGAGCAT
ATGTCTGGTGGAGGTTCTGCACCAGGAGGAGGAGCAACTCAGGGAGGGAGTGAGCAGACT
CCAGAGGCTGACTACGAGGAAGTGAAGAAGTGA
>BrHsp70-10b
ATGGCAACCGCCGCTCTCCTCCGCTCGATTCGACGCCGTGAACTCGCCTCCGGTCCTTTG
TCAGCTTACAAATGCGTAAATCTCCTATCTTCACGCGATCTGTAGACGAATTTGATCCCT
GAGATGATTACGTGATCCTGATTCACTCAATTGTTGCAGATTCAAAGCAGCGGGAAAGCA
TCACTGAACGGTCAGAACTGGAGAAGCTTCTCAAGGGCATTTAGGTAATTGATCTTCCCA
TCTATTAGCTAACGCAAAGATCTTACCTTTGTTTATGTTTCTGAAGCTTTTCTTTTCTAA
TGGATTCAGCTCGAAGCCTGCTGGGAATGACGTCATCGGTATTGACTTGGGTACTACTAA
CTCATGTGTTGCAGTCATGGAAGGCAAGGTGAGAGATTGTGATTGTGTTTTTTTTGTTTC
TGAGCTTCCAAAGTTTTGAACTTTGTGTTTTTATCTGATTTGTAGAATCCGAAAGTTTTG
AACTTTGTGTTTTTTTTTGTTTCTGAGCTTCCAAAGTTTTAAACTGTGTGTGTGTTTTTT
TTTGTTTCTGAGCTTCCAAAGTTTTAAACTTTGTGTTTTTTTTTTGTTTCTGAGCTTCCA
AAGTTTTAAACTTTGTGTGTTTTATCTGATTTGTAGAATCCGAAAGTTTCAAACTTTGTG
TTTTTTTTTTGTTTTTTTTTTGTTTCTGAGCTTCCAAAGTTTTAAACTTTGTGTTTTGAT
CTGATCTGTAGAATCCGAAAGTGATTGAAAACGCTGAAGGTGCTCGAACCACACCATCAG
TTGTAGCTTTCAACCCCAAAGGAGAGCTTCTCGTGGGGACACCAGCCAAGCGCCAAGCTG
TGACCAATCCAACAAACACTCTCTTCGGAACAAAGCGTTTGATCGGGAGGAAGTTCGACG
ATCCTCAAACGCAGAAGGAGATGAAGATGGTGCCTTACAAGATCGTGCGTGCCCCTAACG
GCGACGCGTGGGTTGAAGCCAACGGTCAGCAGTATTCTCCTAGTCAGGTTGGAGCGTTTG
TGTTGACGAAGATGAAGGAGACGGCAGAAGCTTACTTGGGGAAGTCTGTGAAGAAAGCTG
TTGTCACTGTTCCTGCTTACTTTAATGATGCTCAGAGGCAAGCTACTAAGGATGCTGGTA
GGATCGCTGGTTTGGATGTGGAGAGGATTATTAATGAGCCGACGGCTGCTGCTCTTTCTT
ATGGGATGACTAATAAGGAAGGTTTGATTGCTGTGTTTGATCTCGGTGGTGGGACGTTCG
ATGTGTCTATTTTGGAGATTTCTAATGGGGTTTTCGAGGTGAAAGCTACTAATGGTGATA
CCTTCTTGGGAGGAGAGGATTTTGATAATGCTTTGTTGGATTTCTTGGTGAATGAGTTCA
AGACCAGTGAGGGGATAGACTTGGCGAAAGATAGACTTGCTCTCCAGAGGCTTCGAGAAG
CTGCTGAGAAGGCCAAGATTGAGCTGTCATCAACTTCTCAAACTGAGATTAACCTGCCGT
TCATCACAGCTGATGCGTCTGGAGCGAAGCATTTTAATATCACGCTGACGAGGTCGAAGT
TTGAAGCTCTGGTGAATGGCTTGATCGAGAGGACTCGTGATCCTTGCAAGAACTGTCTCA
AGGATGCTGGTATAAGTGCTAAGGAGGTTGATGAGGTTCTTCTTGTTGGAGGGATGACTA
GGGTCCCTAAGGTGCAGACTGTTGTTGCTGAGATCTTTGGGAAGACTCCTAGTAAAGGTG
TTAACCCTGATGAGGCTGTTGCTATGGGAGCTGCACTCCAAGGTGGTATCCTCCGTGGTG
ATGTCAAAGAACTGCTGCTTCTGGATGTTACGCCTCTTTCGCTTGGTATTGAAACACTTG
GTGGTGTCTTTACGAGGTTGATTACCCGAAACACAACCATCCCCACTAAAAAGAGTCAGG
TATGCCTGCAGTGATCTGTCCTTATAATAGAAAGTCACAGGGTACTAGGGAAGATGAGTT
CTGATTATCACATAAGAGTAGAGAGGTAGCATGAGTTAGTTAGACCTGTAGCTAGGCATG
TTTGAGTTTCTCTTTATTGCAATGGTTCCTATGATTACACTCTTATGAGCTAAGGTTAAA
GCACAATCCTGAGATATGCTAGTTGATTGGATCTATTGTTTTGGTCAAATTTGTACTAAA
AAAATGTTGTTGTCTCTCGTTTCTTTTATCTTGAAGGTGTTCTCAACTGCAGCAGACAAT
CAGACGCAAGTTGGGATCAGAGTACTTCAAGGAGAGCGTGAGATGGCATCAGACAACAAG
CTCTTAGGAGAATTCGATCTAGTGGGCATTCCACCATCTCCAAGAGGCATCCCTCAGATA
GAAGTAACATTCGACATAGACGCAAACGGCATTGTCACTGTTTCCGCCAAGGACAAGACG
ACTGGCAAAGAGCAACAGATCACAATCCGATCGTCCGGTGGACTCTCGGAGGATGACATC
CAGAAGATGGTGAGAGACGCAGAGTTGCACGCTCAGAAAGACAAAGAGAGGAAAGACTTG
ATCGACACCAAGAACACGGCAGACACGACGATTTACAGCATAGAGAAGAGCCTCGGTGAG
TACAAAGAGAAGATTCCTAGTGAGGTTGCCAAGGAGATTGAAGATACTGTGGCGGATCTA
AGGAGTGCCTCGTCTGGAGATGATGTCAATGAGATTAAGGCTAAGATTGATGCGGCGAAC
AAAGCTGTTTCGAAGATAGGAGAGCACATGTCTGGTGGTGGTGGTTCTGGTGGGGACTCT
CCACCAGGAGGAGGAGGAGCTCAGGGAGGCAGTGATCAAACTCCAGAGGCTGACTACGAG
GAAGTGAAGAAGTGA
>BrHsp70-11
TTAGAGCTCATCGTGAGACTCATCCTCCTCCTCGGTCGCTCCTTCTCCACCTGCACCACC
TGGTGCACCACCTGACCTCTGATAAACGGCCGTGATGATTGGGTTACACACTGCCTCTAC
TTCCTTCAACTTCTCGTCATACTCTTCCTTCTCTGAGTTTTGGTTCTCGTCAAGCCACTC
CAAGGCTTCTTTCGTCGCTGCCTCAATCTTCTCCTTCTCGTCACCCTCAAGTTTGTCCGC
GAGCTTGTCCTTGTCGTTTATTTGGTTCTTCATGTTGTACACGTATGTCTCGAGGCTGTT
CCTTGCGTCGATTCTCTCCTTCACCTTCTTGTCTTCCTCTGCAAACTCCTCTGCCTCCTT
CACCATCCGGTCAATCTCTTCCTGGCTCAGACGTCCCTTCTCGTTTGTGATTGTGATCTT
CTCTGATTTACCACTCGCCTTGTCCTCTGCCTTCACGTTCAGGATACCGTTGGCGTCCAC
TTCAAACGTGACCTCGATTTGGGGTGTTCCTCTGCCAAAACAAAGAGTGTTATGATTCTC
GTCTAAGATGCAAAGCATAAACAAAGAAAGATGAAGACAAACCTTGGTGCTGGTGGGATT
CCAGTAAGGTCGAAGTTACCGAGCAGCCTGCAGTCCTTGGTGAGACTTCGCTCACCTTCA
AAGACCTGAATGGAGACGGTGGTCTGTTGGTCTTGGTAGGTCGTGAAAACCTGAGACTTC
TTGGTTGGAATCACTGTGTTTCTCGGGATAAGTTTTGTCATCACTCCTCCCACGGTCTCA
ATACCCAAAGTGAGTGGTGCAACGTCAAGAAGAAGGATATCTTTGGTCTCATCACCACCT
TCTCCGCTCAGAATGCCACCCTGGACAGCCGCACCGTAAGCAACAGCTTCGTCGGGGTTC
ACACCCTTGTTGGGCTCTTTTCCTTCGAAGAAGTCCTTCAACAACTGCTGAACCTTAGGG
ATTCTAGTACTTCCACCAACAAGGACAATCTCATCGATCTGACTCTTCTGTAGACCAGCA
TCATCCATGGCCTTCTTCACGGGTCCCATGGTCTTCCTGAACAAGTCGTTGTTAAGCTCC
TCAAAACGAGCTCTGGTGAGTGGCTCCGAAAAATCAAGACCATCAAAGAGGGACTCAATC
TCAACACGGACTTGGTGCTGGCTACTAAGAGCTCTCTTGGCTCTCTCACATTCCCTGCGG
AGCTTACCAAGAGCCTTGTTGTCCTTGCTGATGTCCTTTTGGTGCTTCTTCTTGATCAAC
TTGATAAAGTAATCCATGATCCTGTGGTCAAAGTCCTCACCTGCGCAGGAGATTACAAAC
TCGTATGAATATTCACGCCACAGCAATAATACAGAACATGAATTTGTTATGTTAAGTATA
AGTTACCTCCCAAGTGAGTGTCACCATTTGTGGATAGAACCTCGAACACTCCGTTGTCAA
TGGTCAAAACACTGACATCAAAGGTACCACCACCAAGGTCAAAGACACGGATGTTCTTCT
CACCACCCTTTTTGTCAAGACCGTAGGCAATAGCAGCAGCAGTGGGTTCGTTGATGATTC
TGGCAACATTAAGACCAGCAATAACACCAGCGTCCTTTGTAGCCTGCCTCTGGGCATCGT
TGAAGTAAGCTGCAAATAATCAACGCCATATAAAGAATCAATAAAACCGTATATACATAT
TTAAAAAAACGTATGATGAAGCGGAATTGACAATAAGCAAACCTGGAACAGTGACAACAG
CGTCCTTGATTTTCTTTCCAAGGTAAGCCTCAGCAGTCTCCTTCATCTTAGTCAAGATCA
TGGCACTGACCTCCTCAGGAGAGAAAACCTTAGTCTCACCATCCTTGATCTTCACTTGAA
TGTATGGCTTGCCATCCTTGTCCACAATCTGGTAAGGAACAAGCTTCCTATCCTTCTGAA
CCTCCTTGTCCGCGAATCTGACATGACAAAAACAAAGCAAGAATTAAAGCAACAGTCAAT
ACGCAAAACAAGACAAAACAGAAACTTCCAGAAAGAGAATGCACTTACTTTCGCCCGATC
AATCTCTTGACATCAAAGACAGTCCTCTCAGGATTAACAGCCGCCTGATTCTTAGCAGCC
TCACCAATGAGCCTCTCATTGTCAGTGAAACCAACCCACGAAGGTGTAATACGGTTTCCT
TGGTCATTAGCAATGATCTCAACATGGCCATTCTTGTAAACACCAACACAAGAGTAGGTA
GTACCAAGATCTATCCCTATCACCGTTCCCAACTTGGTTGCCTCTTCTTTAGCAGTTGAA
AACGCAAATAAACATCCTGAAACATTACGAATTTATATATTCCATCAGTCAATAATCAAA
AACACAAATCTCCCAAACCGTAACCTAATTGTTCACACCACATTGTACAGCAAACGAATC
ATTATGAACAAATTATCTTAAGATCGTGATCATCAGAGTATCGATCTAACATCTGAAGAT
CGCAATCCATCAAATCTCGCAAATCAACATTAACGAATCCACAAACTAATATTCAAACCA
CATTATCAAGTAAACGAATCATTATCGAGCAAATCGTGAGTGGAGCATCGATCTAATATC
GCAGATCGCAAAACTGTAAATGATATTCAAATCTAAGAGAACAGATCGAGAAGTAGAGAT
CTGAGAGATCACTCACCGAAGAAGATGATCGCGAGCACAACGGTGCCGTTTGCTCCGAAC
GAGCGAGCCAT
>BrHsp70-12a
TCATCCTCCTCCTCCTCGGTCGCTGATTCTCCTCCCGCACCTTGCACCACCTGGTGCACC
ACCTGACCTCTGATAAACGGCCGTGATGATTGGGTTACACACTGCCTCTACTTCCTTCAA
CTTCTCGTCATACTCTTCCTTCTCTGAGTTTTGGTTCTCGTCAAGCCACTCCAAGGCTTC
TTTCGTCGCTGCCTCAATCTTCTCCTTCTCGTCACCCTCAAGTTTGTCCGCGAGCTTGTC
CTTGTCGTTTATTTGGTTCTTCATGTTGTACACGTATGTCTCGAGGCTGTTCCTTGCGTC
GATTCTCTCCTTCACCTTCTTGTCTTCCTCTGCAAACTCCTCTGCCTCCTTAACCATCCG
GTCAATCTCTTCCTGGCTCAGACGACCCTTCTCGTTCGTGATTGTGATCTTCTCTGATTT
ACCAGAGGCCTTGTCCTCTGCTTTCACGTTCAGGATACCGTTGGCGTCCACTTCAAACGT
GACCTCGATTTGAGGTGTTCCTCTGCCAAAACAAAACAAAGTGTGTTATATAATTGATCA
AGCAAAGCATAAAGAAACAAAGAAGATGACAAACCTTGGGGCTGGTGGGATTCCGGTGAG
GTCGAACTTCCCGAGCAGCCTGCAGTCCTTGGTAAGACTTCGCTCACCTTCAAAGACCTG
AATGGAGACGGTGGTCTGCTGGTCTTGGTACGTCGTGAAAACCTGAGACTTCTTTGTCGG
AATGACTGTGTTTCTCGGGATCAGTTTGGTCATGACTCCTCCCACTGTCTCAATACCCAA
AGTGAGTGGCGCAACGTCAAGAAGAAGGATATCTTTGGTCTCGTCACCGCCTTCTCCGCT
CAAAATACCACCCTGGACAGCCGCACCATAGGCAACAGCTTCGTCGGGGTTCACACCTTT
GTTCGGCTCTTTCCCTTCGAAGAAGTCCTTCAACAGCTGCTGAACCTTGGGGATCCTAGT
GCTTCCACCAACAAGAACAATCTCATCGATCTGACTCTTCTGAAGACCAGCATCATCCAT
GGCCTTCTTCACTGGTCCCATTGTCTTCCTGAACAAGTCGTTGTTAAGCTCCTCGAAACG
AGCTCTGGTGAGAGGCTCGGAGAAATCAAGACCGTCAAAGAGGGACTCAATCTCCACACG
GACTTGGTGCTGGCTACTAAGAGCTCTCTTGGCCCTCTCACATTCCCTGCGGAGCTTACC
AAGAGCCTTGTTGTCTTTGCTGATGTCCTTTTGGTGCTTCTTCTTGATCAACTTGATAAA
GTAGTCCATGATCCTGTGGTCAAAGTCCTCGCCTCCCAAGTGAGTGTCACCATTTGTGGA
TAGAACCTCGAACACTCCGTTGTCAATGGTCAAAACACTGACATCAAAGGTACCACCACC
AAGGTCAAAGACAAGGATGTTCTTCTCACCACCCTTCTTGTCAAGACCGTAGGCAATAGC
AGCAGCAGTGGGCTCGTTGATGATTCTGGCAACATTGAGACCAGCAATAACACCAGCGTC
CTTTGTAGCCTGCCTCTGGGCATCGTTGAAGTAAGCTGCACATAAAAATAAAAGAATCAA
TAAAACATGTGCAAATTATATTAATTAAAAACGAGGAGGAATGAGAAAAAAAAAAAAAAC
AAACCTGGAACAGTAACAACAGCATCCTTGATTTTCTTGCCAAGGTAAGCTTCAGCAGTC
TCCTTCATCTTAGTCAAGATCATGGCACTGACCTCCTCAGGAGAGAAAACCTTGGTCTCA
CCATCCTTGATCTTCACTTGAATGTACGGCTTCCCATCCTTGTTCACAATCTGGTAAGGC
ACAAGCTTCCTGTCCTTCTGAACCTCTTTGTCCTCGAATCTGCCACAACAAGCAAGAATT
TAAGCAAACAGAAAAACTTGCAATGAACTAAAGCAAAAAAAGCAAAATGCATTTACTTAC
TTTCTGCCGATCAATCTCTTGACGTCAAAGACGGTCCTCTCAGGATTAAGAGGAGCCTGG
TTCTTAGCAGCCTCTCCAATGAGCCTCTCGGAGTCGGTGAAAGCAACCCAGGAAGGAGTA
ATACGGTTGCCTTGGTCATTGGCAATGATTTCAACATGACCGTTCTTGTAAACACCAACG
CAAGAGTAGGTGGTACCAAGATCTATCCCTATCACTGTTCCCAACTTCGTGGCCTCTTCT
TTAGCCGTTGAAAACGTAAATAAACATCCTGAAATACATTCCAACCTCTTAATAATCAGT
AAATGAATCACTATTCAACATATCTCTTAAGATCAAACATGAATGCAGAGAGGCCAATGT
GTTATCGATTTGAACAAAACAAAAGAGAAGAAGATACTCACCGAAGAAGATGATCGCGAG
CACAACCGTGCCGTTTGCTCCGAATGAGCGAGCCAT
>BrHsp70-12b
TTAGAGCTCGTCGTGAGACTCATCCTCCTCGTCCTCGGTCGGTGATGCACCTGGTGCACC
ACCTGACCTCTGATAAACGGCCGTGATGATCGGGTTACACACTGCCTCTACTTCCTTCAA
CTTCTCGTCATACTCTTCTTTCTCAGAGTTTTGGTTCTCGTCAAGCCACTCCAACGCCTC
TTTCGTCGCTGCTTCAATCTTCTCCTTCTCGTCTGCTTCCAGTTTGTCTGCAAGCTTGTC
CTTGTCGTTCACTTGGTTCTTCATGTTGTACACGTATGTCTCCAGGCTGTTCCTGGCGTC
GATCCTTTCCTTCACCTTCTTGTCTTCCTCTGCAAACTCCTCTGCCTCCTTCACCATCCT
GTCTATCTCTTCCTGGCTCAGACGTCCCTTCTCGTTTGTGATTGTGATCTTCTCTGATTT
ACCACTCGCCTTGTCCTCTGCTTTCACGTTCAGGATACCGTTCGCGTCCACTTCAAACGT
TACTTCAATTTGTGGTGTTCCTCTGCCAAAACAAAAGAATACTATTATGATTGTTGTTCA
ATATTACAATAACTAAGAGCATCTCCAATGAGGGGATGGAGATGAGTATCTTTCCATTAG
TATATCACAAAAAAAGTTTTAAAGTAAGTGAAAGACAAAACAAAAGAATTTCATATTAGA
ACGTTTTGAGAATCTATGTAGAACCTATAATGCTTACTTATATTTTTTCTCATTGGTTTC
TTTTTTAATCTAATTTTAATTTCTTAATAAAATTTCAATAAAATAAAAATAATTATGTGT
CAGCTACTCAAATTTTAGATAAAGATGAAGACAAACCTTGGGGCCGGTGGGATTCCGGTA
AGGTCGAATTTCCCGAGGAGCCTGCAGTCCTTAGTGAGACTTCGCTCGCCTTCAAAGACC
TGAATGGAGACGGTTGTCTGCTGGTCTTGGTATGTCGTGAAAACCTGAGACTTCTTTGTT
GGAATAACTGTGTTTCTCGGGATCAGTTTTGTCATCACTCCTCCAACTGTCTCAATACCC
AAAGCGAGTGGTGCAACGTCAAGTAAAAGTATATCTTTGGTCTCATCACCGCCTTCTCCG
CTCAAAATACCACCCTGGACAGCAGCACCATAAGCAACAGCCTCGTCAGGGTTCACACCC
TTGTTCGGCTCTTTCCCTTCGAAGAAGTCCTTCAGCAGCTGCTGGACCTTGGGGATCCTA
GTGCTTCCACCAACGAGGACAATCTCATCGATCTGACTCTTTTGTAGACCAGCATCATCC
ATGGCCTTCTTCACGGGTCCCATTGTCTTCCTGAACAAGTCATTGTTCAGCTCCTCGAAA
CGAGCTCTGGTGAGAGGCTCGGAGAAATCAACACCATCGAAGAGTGACTCGATCTCTACA
CGGACTTGGTGCTGGCTACTAAGAGCTCTCTTGGCTCTCTCACATTCCCTGCGGAGCTTA
CCAAGAGCCTTGTTGTCTTTGCTGATGTCCTTTTGGTGCTTCTTCTTGATCAACTTGATG
AAGTAATCCATGATCCTGTGGTCAAAGTCCTCACCTCCCAAGTGAGTGTCACCATTTGTG
GAGAGAACCTCGAACACTCCGTTATCAATGGTCAAGACACTGACATCAAAGGTACCACCA
CCAAGGTCAAAGACAAGGATGTTCTTCTCACCACCCTTCTTATCAAGACCATAGGCAATA
GCAGCAGCAGTGGGTTCGTTGATGATTCTGGCAACATTAAGACCAGCTATAACACCAGCA
TCCTTTGTAGCCTGCCTCTGGGCATCGTTGAAGTAAGCTGCACATTAAAAAAAAAATCAA
TAAACTGTGTATATATAAATATTATATATATCCACAAGGCATGATGAAGCACTACAAGAA
AACAGCGACATACTGAGGGAAAATATCGTCGGTATGTCGTCGGAATAACGCTATTCCGAC
GACATACCGANNNNNNNNNNNNNNNNNNNNNNNNNNNNNNNNNNNNNNNNNNNNNNNNNN
NNNNNNNNNNNNNNNNNNNNNNNNNNNNNNNNNNNNNNNNNNNNNNNNNNNNNNNNNNNN
NNNNNNNNNNNNNNNNNNNNNNNNNNNNNNNNNNNNNNNNNNNNNNNNNNNNNNNNNNNN
NNNNNNNNNNNNNNNNNNNNNNNNNNNNNNNNNNNNNNNNNNNNNNNNNNNNNNNNNNNN
NNNNNNNNNNNNNNNNNNNNNNNNNNNNNNNNNNNNNNNNNNNNNNNNNNNNNNNNNNNN
NNNNNNNNNNNNNNNNNNNNNNNNNNNNNNNNNNNNNNNNNNNNNNNNNNNNNNNNNNNN
NNNNNNNNNNNNNNNNNNNNNNNNNNNNNNNNNNNNNNNNNNNNNNNNNNNNNNNNNNNN
NNNNNNNNNNNNNNNNNNNNNNNNNNNNNNNNNNNNNNNNNNNNNNNNNNNNNNNNNNNN
NNNNNNNNNNNNNNNNNNNNNNNNNNNNNNNNNNNNNNNNNNNNNNNNNNNNNNNNNNNN
NNNNNNNNNNNNNNNNNNNNNNNNNNNNNNNNNNNNNNNNNNNNNNNNNNNNNNNNNNNN
NNNNNNNNNNNNNNNNNNNNNNNNNNNNNNNNNNNNNNNNNNNNNNNNNNNNNNNNNNNN
NNNNNNNNNNNNNNNNNNNNNNNNNNNNNNNNNNNNNNNNNNNNNNNNNNNNNNNNNNNN
NNNNNNNNNNNNNNNNNNNNNNNNNNNNNNNNNNNNNNNNNNNNNNNNNNNNNNNNNNNN
NNNNNNNNNNNNNNNNNNNNNNNNNNNNNNNNNNNNNNNNNNNNNNNNNNNNNNNNNNNN
NNNNNNNNNNNNNNNNNNNNNNNNNNNNNNNNNNNNNNNNNNNNNNNNNNNNNNNNNNNN
NNNNNNNNNNNNNNNNNNNNNNNNNNNNNNNNNNNNNNNNNNNNNNNNNNNNNNNNNNNN
NNNNNNNNNNNNNNNNNNNNNNNNNNNNNNNNNNNNNNNNNNNNNNNNNNNNNNNNNNNN
NNNNNNNNNNNNNNNNNNNNNNNNNNNNNNNNNNNNNNNNNNNNNNNNNNNNNNNNNNNN
NNNNNNNNNNNNNNNNNNNNNNNNNNNNNNNNNNNNNNNNNNNNNNNNNNNNNNNNNNNN
NNNNNNNNNNNNNNNNNNNNNNNNNNNNNNNNNNNNNNNNNNNNNNNNNNNNNNNNNNNN
NNNNNNNNNNNNNNNNNNNNNNNNNNNNNNNNNNNNNNNNNNNNNNNNNNNNNNNNNNNN
NNNNNNNNNNNNNNNNNNNNNNNNNNNNNNNNNNNNNNNNNNNNNNNNNNNNNNNNNNNN
NNNNNNNNNNNNNNNNNNNNNNNNNNNNNNNNNNNNNNNNNNNNNNNNNNNNNNNNNNNN
NNNNNNNNNNNNNNNNNNNNNNNNNNNNNNNNNNNNNNNNNNNNNNNNNNNNNNNNNNNN
NNNNNNNNNNNNNNNNNNNNNNNNNNNNNNNNNNNNNNNNNNNNNNNNNNNNNNNNNNNN
NNNNNNNNNNNNNNNNNNNNNNNNNNNNNNNNNNNNNNNNNNNNNNNNNNNNNNNNNNNN
NNNNNNNNNNNNNNNNNNNNNNNNNNNNNNNNNNNNNNNNNNNNNNNNNNNNNNNNNNNN
NNNNNNNNNNNNNNNNNNNNNNNNNNNNNNNNNNNNNNNNNNNNNNNNNNNNNNNNNNNN
NNNNNNNNNNNNNNNNNNNNNNNNNNNNNNNNNNNNNNNNNNNNNNNNNNNNNNNNNNNN
NNNNNNNNNNNNNNNNNNNNNNNNNNNNNNNNNNNNNNNNNNNNNNNNNNNNNNNNNNNN
NNNNNNNNNNNNNNNNNNNNNNNNNNNNNNNNNNNNNNNNNNNNNNNNNNNNNNNNNNNN
NNNNNNNNNNNNNNNNNNNNNNNNNNNNNNNNNNNNNNNNNNNNNNNNNNNNNNNNNNNN
NNNNNNNNNNNNNNNNNNNNNNNNNNNNNNNNNNNNNNNNNNNNNNNNNNNNNNNNNNNN
NNNNNNNNNNNNNNNNNNNNNNNNNNNNNNNNNNNNNNNNNNNNNNNCCCCCAACGGCTC
TCTAACGTCTATAATATTTCCTCGGAATTCATCGGTTTTTTCCGAGGAATACTATTTTCC
TCGGTATTCCGTCGGAATATTCCGACGAACTGAATTTTCCTCGGAATTCCGTCGGTATAT
TCCGAAGAAATTCCGAGGAAGCCAAATTTTGCGTTTCCTCGGAATTGCCTCGGAAATTCC
TCGGTATATTCCGAGGAATTCATTTTCCGTCGGAACGTCCGTCAGAATACCGCTGTTTTC
TTGTAGTGAAGCAGAAGCTGACCTGGAACAGTGACAACGGCGTCCTTGATTTTCTTGCCA
AGGTAAGCTTCAGCAGTCTCCTTCATCTTAGTGAGAATCATGGCACTGATCTCCTCGGGA
GAGAAAACCTTTGTCTCACCATCCTTGATCTTGACTTGAATGTAGGGCTTGCCATCCTTG
TTAACAATCTGGTAAGGCACAAGCTTCCTGTCCTTTTGGACTTCTTTGTCCTCGAATCTG
CCATAAGCAAAAGAAGAATTGAAGCAACAACAAACATATGCATGCATGCATGCAAGGTGG
AAAAAGAGGGGATGAAATGAAATTTACTTTCGGCCTATCAATCTCTTGACGTCAAAGATG
GTCCTCTCGGGATTAACAGCAGCCTGGTTCTTAGCAGCCTCACCAATGAGCCTTGCGGAG
TCTGTGAAATCAACCCATGAAGGTGTGATACGGTTGCCTTGGTCATTGGCAATGATTTCA
ACATGACCATTCTTGTAAGCACCAACACAAGAGTAGGTGGTACCAAGATCTATCCCTATC
ACCGTTCCCAACTTGGTGGTGGCCTCTTCTTCTTTAGCAGTGGAAAACGACGCAAATAAG
AATCCTGAAGAAGCATAATAATATCAATTTTTGTCAATTATAGTGAGTACATATATATTC
GCCAACTAACAAGCCAAATGTTAATCTTAAAGAAATGTAATATTGAAAGATGGTAACAAT
TAAATAAGCAAAAACATCATCATATCACAACGAAATGATCTGTTTAAGCAGAGGCCAGCC
CTAACGATTTGAACAAAACTAAAGATATTCAAATGGAAGAGAAGAACATAAAAAGATATT
TAGAGATGAGAAATGACTGACCAAAGAAAATGATCGCCAGAACAGCTCCGAATGAGCGAG
CCAT
>BrHsp70-12c
ATGGCTCGCTCACTCGGAGCAAACGGCACCGTTGTTCTCGCGATCATCTTCTTCGGTGAG
TGATCTAAGTGTCTTTGTTCTCTTCGATTTGAATATAATTTTCGCTGTTCCTGTGTTTTT
GTTCACAATGATGCATGGATTGAAGTATAAGATCGATAATATGATCAAGATCTTGTTCGA
TAGTGATCCATGTAGTAGATAGTGTTGTGTGAACATTAGGTTGTGAGATTTGTTAGTAGG
CAGATGGTTATTTGTGAGATCTGATTCTGTTTTTGTTGTCTGTGATGGATGAATTACTGG
ATTAGTGTGTTGTGAACATTAGGTTTTGGGAGATTTGTTTTTTGATTATTGACAAGTTGG
AATGTATATGTACGTATGTTTCAGGATGTTTGTTTGCGTTTTCCACTGCTAAAGAAGAGG
CTACCAAGTTGGGAACAGTGATAGGGATAGATCTTGGTACTACCTACTCTTGTGTTGGTG
TTTACAAGAATGGTCACGTTGAGATCATTGCCAATGACCAAGGAAACCGTATTACACCTT
CCTGGGTTGGTTTCACTGACAATGAGAGGCTCATTGGTGAGGCTGCTAAGAATCAGGCGG
CTGTTAATCCTGAGAGGACTGTCTTTGATGTCAAGAGATTGATTGGCCGAAAGTAAGTGC
ATTCCCTTTTGAAATGTTGCTTTAATTCATTCCATTGCTTATGGACTGTTACTTATATTC
TTGCTTTCTTTTAATGTCATGGCAGATTCGCGGACAAAGAGGTCCAGAAGGACAGGAAGC
TTGTTCCTTACCAGATTGTGGACAAGGATGGCAAGCCATACATTCAAGTCAGGATCAAGG
ATGGTGAGACCCAGGTTTTCTCTCCTGAGGTGGTCAGTGCCATGATCTTGACTAAGATGA
AGGAGACTGCTGAGGCTTACCTTGGCAAGAAAATCAAGGACGCTGTTGTCACTGTTCCAG
GTTTGCTTTTTCTCATTCCTCCTCGTTTTTATAAATTAATACACCCACACTGTTTATTGA
TTCTTTTTTATTATTTGCAGCTTACTTCAATGATGCCCAGAGGCAGGCTACAAAGGACGC
TGGTGTTATCGCTGGTCTCAATGTTGCCCGAATCATCAACGAACCCACTGCTGCTGCTAT
TGCCTACGTTCTTTACAATAATGGTGTTGATAATAACATCCTTGTCTTTGACCTTGGTGG
TGGTACTTTTGATGTCAGTGTCTTGACCATTGATAACGGAGTGTTCGAGGTTCTCTCCAC
AAATGGTGACACTCACTTGGGAGGTGAGGACTTTGACCACAGGATCATGGATTACTTCAT
CAAGTTGATCAAGAAGAAGCACCAAAAAGACATCAGCAAGGACAACAAGGCTCTTGGTAA
GCTCCGCAGGGAATGTGAGAGAGCCAAGAGAGCTCTTAGTAGCCAGCACCAAGTCCGTGT
AGAGATCGAGTCACTCTTCGATGGTGTTGATTTCTCCGAGCCTCTCACCAGAGCTCGTTT
CGAGGAGCTTAACAATGACTTATTCAGGAAGACAATGGGACCAGTGAAGAAGGCCATGGA
TGATGCTGGTCTTCAGAAGAGTCAGATCGATGAGATTGTTCTTGTTGGTGGAAGCACTAG
GATCCCCAAGTTTCAGCAGCTGTTGAAGGACTTCTTCGAAGGGAAAGAGCCAAACAAGGG
TGTGAACCCCGACGAAGCTGTTGCCTATGGTGCGGCGGTCCAGGGTGGTATTCTGAGCGG
AGAAGGCGGTGACGAGACCAAAGACATCCTTCTTCTTGACGTTGCGCCACTCACTTTGGG
TATTGAGACCGTGGGAGGAGTGATGACAAAACTGATCCCGAGAAACACAGTTATTCCGAC
CAAGAAGTCTCAGGTTTTCACGACGTACCAAGACCAGCAGACCACCGTCTCCATTCAGGT
CTTTGAAGGTGAGCGAAGTCTCACCAAGGACTGTAGGCTACTCGGGAACTTCGACCTCAC
CGGAATCCCACCGGCTCCAAGAGGAACACCTCAAATCGAGGTGACGTTTGAAGTGGATGC
GAACGGTATCCTGAACGTGAAAGCAGAGGACAGGGCGAGTGGTAAATCAGAGAAGATCAC
AATCACAAACGAGAAGGGGCGTCTGAGCCAGGAAGATGAGCCAGGAAGAGATTGACCGGA
TGGTGAAGGAGGCAGAGGAGTTTGCAGAGGAAGACAAGAAGGTGAAGGAGAGAATCGACG
CGAGGAACAGCCTGGAGACATACGTGTACAATATGAAGAACCAAGTGAACGACAAGGACA
AGCTTGCAGACAAACTGGAAGCAGACGAGAAGGAGAAGATTGAAGCAGCGACGAAAGAGG
CGTTGGAGTGGCTTGACGAGAACCAAAACTCGGAGAAAGAAGAGTATGACGAGAAGTTGA
AGGAAGTAGAGGCAGTGTGTAACCCAATCATCACCGCTGTTTACCAGAGGTCAGGTGGTG
CACCAGGCGGTGCGGGTGGAGAATCAGCAACCGAGGAGGAAGATGAGTCTCATGATGAGC
TCTAA
>BrHsp70-13
ATGTGTTTGGATGGACTGATCGGTAGTAATACTCAACTATTTTTTAACTGGCTTATCTTT
GACGAATATATGTGCTTATGGCGTTTGATGTTTATGAATCGAGCAGTTTTTATGTCAAGT
GTGGCAATAGAAGGCGAAGAGGAGAAACTTGGGACAGTGATAGGGATCGATCTAGGGACT
ACATACTCATGTGTTGGTGTGTACCATAACAACCACGTTGAAATCATAGCAAACGATCAG
GGAAACAGAATCACACCATCATGGGTTGCCTTTACCGATACCGAACGTCTCATAGGCGAG
GCTGCTAAGAATCAAGCGGCCAAGAATCCTGAAGGGACCATCTTTGATCCAAAACGTCTG
ATGGGAAGAAAGTAAGTGTTTAATTAGTTTTCAAGTAAGGGTTCGACACGCAGTGGCCAC
AATTCCACTTTCTATTTTTTTTAACAAAAAAAAAATTAGTTTTCAAGTATGTTTTGTTGA
TTCTAAAACTGATTTAAATCTTACTGCATTAGTAAAAATACAGATTTATAGATAATAATG
TTTTTATAAGGAAAAAGATTATCGAGTTTTGAGATTGTATAAATATATGGTTGTAAAGTT
ATAAAGTATCATTCACACAAACAATATACAAACTCTAAAATATGTATTTGCTTTCAGTCG
TGTTTTTCTCTAAGTATTCTTGCTTGCTTTATGCTTAATTCACATTAATTTGTTTCACAA
CATGTTTAGTGTATGATATTGAACTTTTCTTATTCATGTTTTTGTATATGTTCTCTTACA
GATTTGATGATCCTGATGTACAAAGGGATATCAAATTCTTGCCATACAAAGTTGTGAATA
AAGATGGAAAACCTTACATTCAAGTGAAGGTTAAAGGCGAGGTGAAAGTGTTTAGCCCAG
AGGAAATAAGTGCTATGATACTAAGCAAGATGAAGGAAACAGCTGAAGCTTTCTTGGGAA
AGAAGATCAAAGATGCTGTCATTACCGTTCCAGGTATGTAGTAACATGTTGTGTCCCCCA
CACGTTCTCCAAGCATGTAGTATTAGATTGTGTCATAATAAGAACGTCGCTTGGTTGTTT
TTTTTGCAGCGTATTTCAATGATGCGCAGAGACAAGCGACAAAGGACGCAGGTGCAATCG
CTGGACTTAACGTGGTACGTATAATAAACGAACCCACAGGTGCAGCCATAGCTTATGGTC
TAGACAAAAAAGGTGGGGAGACAAACATCCTAGTGTATGATCTCGGTGGTGGAACATTCG
ATGTTAGTATCCTTACCATAGACAATGGCGTCTTTGAAGTCTTATCAACAAGTGGAGACA
CTCACCTCGGCGGAGAAGACTTTGACCACAGAGTGATGGACTATTTCATCAAACTGATCA
AGAAGAAGTACAACAAAGACATAAGCAAAGATCACAAAGCTCTTGGTAAGCTAAGACGTG
AATGCGAGCGTGCTAAACGAGCTTTGAGCAATCAACACCAAGTCCGAGTTGAGATTGAGT
CTCTCTTCGATGGAGCTGACTTCTCTGAGCCTTTAACGAAGGCAAGATTCGAGGAACTTA
ACATGGATTTGTTCAAGAAGACGATGGAGCCAGTGAAGAAGGCTCTTAAGGATGCAGGAT
TGAAAAAATCCGAGATAGATGAGATTGTTCTTGTTGGAGGAAGCACTAGAATCCCTAAAG
TTCAAGAAATGCTAAAAGATTTCTTCGACGGCAAGGAACCTAACAAAGGGACTAACCCTG
ATGAGGCTGTGGCTTATGGAGCCGCGGTTCAAGGTGGTGTATTAAGTGGTGAAGGTGGTG
AAGAAACTCAAAGTAAGTTACTCACAAATAGTGTAGTGATTGAAGATTCACTTGGTGTAT
ATTCAAACCCTAAATTTTAATTGAAAACAGATATTCTGCTGCTTGATGTTGCACCGTTGA
GTCTCGGTATCGAGACGGTGGGAGGCGTGATGACGAAGGTTATTCCGAGGAACACGGCTA
TACCGACAAAGAAGTCTCAGGTGTTCACTACTTATCAGGATCAGCAAACAACTGTGAGCA
TCAAGGTCTATGAAGGCGAGAGAAGCATGACCAAAGACAACCGTGAGCTCGGAAAGTTTG
ATCTCACAGGGATTCTTCCTGCTCCAAGGTAAAATCTGATTCAATCTTGGCTTATATTAA
CGTTTATGTTTTGGTTAGGTTTCCGGTTACTTGAGACGCAAGAAACCAATTAATTTTTCA
GGGGAGTAGCACAGATTGAGGTGACTTTTGAAGTGGACGCAAATGGGATTCTACAGGTGA
AAGCCGAAGACAAAGTTGCAAAGACGTCACAGTCTATTACAATAACAAACGATAAAGGTC
GTCTGACACAAGAAGAGATCGATGAAATGATTAGAGAAGCAGAGGAGTTTGCTGAGGAAG
ATAGGATTGTGAAGGAGAAGATCGATGCGAAGAACAAGTTAGAAACGTATGTTTACAACA
TGAAGAGTTCATTGGAGAAGCTTGCGGAGAAGATAAGCTATGAGGATAAAGCGAAGATGG
AAGTGGTTTTGAAGGAAGCGTTGGAGTGGTTAGAGGAGAATGTTAATGCGGAGAAGGATG
ATTACGAAGAGAAGTTAAAGGAGGTGGAATCGGTTTGTAACCCGGTTATCAAGTCGGTTT
ACGAGAAAACCAGTGGAGAGAGCGAGGAGGATGAAGAAGTTGGTGATGATGAGTTATAG
>BrHsp70-15a
ATGAGTGTTGTCGGGTTTGATTTTGGTAACGACAACTGTCTCGTGGCTGTCGCGAGACAA
AGAGGGATCGACGTTGTCCTCAACGATGAGTCAAACCGCGAGACTCCCGCCATTGTGTGC
TTTGGCGAGAAGCAGCGTTTCATTGGAACCGCGGGAGCTGCGTCCACCATGATGAACCCT
AAGAACTCTATCTCCCAGATCAAGCGTCTCGTGGGTCGTCAGTTCTCGGATCCTGAGCTG
CAGAGAGACATCAAGTCTCTGCCTTTCTCCGTCACTGAGGGACCAGACGGGTACCCTTTG
ATCCACGCTAGCTATTTGGGGGAGAAGAGGGCGTTTACTCCCACTCAGGTTATGGGGATG
ATGTTGTCTAACTTGAAAGGGATTGCTGAGAAGAATCTGAATGCTGCTGTGGTGGACTGT
TGTATTGGGATTCCTGTTTACTTTACGGATCTGCAGAGAAGAGCTGTTCTTGATGCTGCG
ACCATTGCTGGCTTGCATCCTCTGCATTTGATTCATGAGACGACAGCGACGGCTTTGGCT
TATGGTATCTACAAGACGGATTTGCCGGAGAGTGAGCCGCTTAATGTCGCCTTCATTGAC
ATTGGTCACGCGAGCATGCAAGTCTGCATCGCGGGGTTCAAGAAGGGACAGCTTAAGGTT
TTGTCTCATGGTTTTGATCGGTCTTTGGGAGGGAGGGACTTTGATGAAGTTCTGTTCAAT
CACTTTGCTACCAAGTTCAAGGAGGAGTACAAGATTGATGTCACTCAGAATGCTAAGGCT
AGTCTCAGGCTCAGGGCTGCCTGCGAGAAGCTGAAGAAGGTGTTGAGTGCTAACCCTGTG
GCGCCGTTGAATATTGAGTGTTTGATGGATGAGAAGGATGTTAGGGGTGTTATCAAGAGG
GAGGAGTTTGAAGAGATCAGTGTACCTATTTTGGAGCGTGTCAAGAGGCCTCTAGAGAAG
GCTCTCGCTGATGCTGGGCTCTCAGTTGAAGATGTACATATGGTGGAGGTTGTTGGCTCT
GGATCTCGTGTCCCTGCCATTATCAAGATTCTTACTGAGTTTTTCGGTAAGGAGCCGAGG
CGTACAATGAATGCTAGTGAGTGTGTGTCGAGGGGATGTGCCTTGCAGTGTGCAATTCTC
AGTCCCACCTTCAAAGTCCGTGAGTTCCAGGTAATGACTGCTTAAACATGTGTGTTTTAT
CGTTTAGTATAGTACTCCAGATTATCTAACAAGTCATGTTGTTAATTCTTTTAAGGTTCA
TGAGAGCTTCCCCTTCTCAATTTCGCTGGCGTGGAAAGGAGCAGCTGCTGATGCTCAAAA
CGGAGGAGCTGAGAATCAGCAGAGCACCATTGTTTTCCCCAAAGGAAACCCAATCCCTAG
TGTCAAGGCCCTAACGTTTTACCGCTCTGGAACATTCTCTGTGGATGTGCAGTACAGTGA
TGTGACTGACTTGCAAGCACCTGCTAAAATCAGCACATACACGGTTTGATTCTTTGCCCA
ATGTCGTGTATATGTTAAGACTGTAACGCTCTTGTTTCTCATTATAGTTCTCCTTTTTTG
CAGATTGGTCCCTTCCAGTCATCCAAAGGCGAGAGGGCAAAGGTTAAGGTGAAAGTGAGA
TTGACCCTTCACGGAATTGTCTCTGTTGAATCAGCTACTGTAAGTTTCTGTTGTTATACT
AAACTGATCATTCAATGCGAACTTAAGATCGTTTAGTTTATGCTAATTTTTTTGTCTCCC
TCATTACAGCTTTTGGAGGAGGAAGAAGTTGAAGTTCCGGTCACAACAGAGCAGATGGAC
ACTGACAAAGCTTCCGGTGAAACTGATGTTAACATGCAAGACGCCAAGGAAACCAGCGAT
GCAGCTGGTGCTGACAATGGTGTTGCCGAGTCTGCTGATAAGCCAGTGCAAATGGAAACT
GATTCAAAGGTTAATTTCTTTCCTGAACTGATGGTCCTTCTTTATATTTTTCACTCGTGA
ACTTGATTTAATCAAATGGGTATGGTATGTGTAGGCTGAGGCTCCAAAGAAGAAGGTGAA
GAAAACAAACGTGCCTCTGTCAGAGTTGGTATACGGCGCCTTGCAATCTGTTGACGTCCA
AAAGGCTGTGGAGAAAGAATATGAGATGGCTCTGCAAGACAGAGTTATGGAGGAGACCAA
GGACAAGAAGAATGCTGTTGAGTCATATGTTTATGATATGAGAAACAAAGTAAGACACCT
TCTCTTTCACTCCTTTTATTGTCTGTATTGGGTTGTATGCATTTATTTAAAAATGGTTGG
CGACTAACATCACATGTTTTGTTTTCTCAGCTGAGTGACAAACTCCATGAGTATATCACT
GAGTCAGAAAGGGAAGCTTTCCTGGCGAAGCTGCAGGAAGTGGAGGATTGGTTGTATGAA
GATGGAGAAGATGAGACTAAAGGTGTTTATGTTGCAAAGCTCGAGGAGCTCAAGAAGGTA
AATATACACATGACTGATGGCTACTTTATTGTGTTTTACTTCAAGAAAATAATGTTTTAA
CAGAGCTTGGTGATTGGACTTTGATGCAGGTGGGTGACCCTGTTGAAATGAGGTACAAGG
AGTCACAGGAGAGAGGGACAGTCATTGGACAGCTTGGTCACTGTGTTAACAGCTACAGAG
AGGCAGCTGTGTCTAATGATTCCAAGTTTGATCACATTGAACTAGAAGAGAAGCAAAAGG
TATAAATAACAAGAGCTCTGAGATTTTTCATTTTTTCCATAAGAATGTTGAGGATGTGTT
TTAACTTGTTGTGGTATGTAAATGAAGGTGTTGAACGAGTGTGTGGAAGCAGAAGCATGG
ATGAGGGAGAAGCAGCAGCAGCAAGAGGCGCTTCCCAAGTACGCAACTCCAGCTTTCTTG
TCAGCTGACGTTACAAGGAAGGCTGAAGCACTGGACAAGTAAGCATAAGCTTCTTCTCAC
TTGTTTCTCTATTGTAGGAGTTGCTCTAATAATGGTTGAACTAACTGAAACATCCTTTTG
GATTGTGTATTGGCAGGTTCTGCAGGCCTATAATGACCAAACCAAAGCCGGTTGTTAAAC
CTGAAGCACCACCAGCCAAGGCGGCGGCTGATGAGGAGAAGAGTGAGCCACAGCCAGAAG
CGGCCTCTGGTGAAGAACCAATGGAGACTGAGAAGCCTACCGAAGATAGTGCTTAA
>BrHsp70-15b
TTAGGCACTATCTTCGGTGGGCTTCTCAGTCTCCATTGGTTCTTCACCAGAGGCCGGTTC
TGGCTGTGGCTCACTCTTCTCCTCATCAGCCGCCGCCTTGGCCGGCGGTGCTTCCGGTTT
GGCAACCGGCTTTGGTTTGGTCATTATAGGCCTGCAGAACCTGCCAAAACAAAATCTGGT
TCAGTCACTTTCCTACTACAAGAGAGAATCAACAAAGTGAGAAGAAGCTATTGCTTTACT
TGTCCAATGCCTCAGCCTTCCTTGTAACATCAGCTGACAAGAAAGCTGGTGTTGCGTACT
TGGGAAGCGCCTCCTGCTGCTGCTGCTTCTCCCTCATCCATGCTTCTGCTTCCACACACT
CGTTCAATACCTTCATTTGCATTCCACAACAATAGATGATTAAAACACATACATCTCAAC
ATTCTTATGCAAAAAAAATAATAATCATGAAATATCTCAGAGCTCTTGTAGTTATTATAC
CTTTTGCTTATCTTCTAGTTCAATGTGGTCAAACTTGGAATCATTAGAGACCGCTGCCTC
TCTGTAGCTGTTAACACAGTGACCAAGCTGACCAATGACTGTCCCTCTCTCCTGTGACTC
CTTGTAACGCATCTCAACTGGGTCACCCACCTAACAATCAAAGTCCAATCACCAAGCTCT
GTTAAAATCATTTTTCTATTCAAGTAAAATAGCCAATCTATCATATGTGTATATTACCTT
CTTGACCTCCTCGAGCTTTGCAACATAGACACCTTTAGTCTCATCTTCTCCATCTTCATA
CAACCAATCCTCCACTTCCTGCAGCTTCGCCAGAAACGCTTCTCTCTCTGACTCGATAAT
GTACTCATGGTATTTGTCACTCAGCTGAAAATACAAAAACACAGCAAGTAGCCACCCCTT
ATAAATACATACTCTCAATGCATATTAAAAAAAAGAGAGAAGAAAAGGGTTTACTTACTT
TGTTTCTCATATCATAAACATAGGACTCAACAGCATTCTTCTTGTCCTTGGTCTCCTCCA
TAACTCTGTCTTGGAGAGCCATCTCATATTCTTTCTCCACAGCCTTTTGGACCTCCACAG
ATTGCAAGGCGCCGTATACCAATTCTGACAGAGGTACGTTTGTTTTCTTCACCTTCTTCT
TTGGAGCCTCAGCCTGCACATACACCATACCCATTTGATTAAATTTCAAGTGCACGAGTG
AAAGAAAATAGCAAGGACCATCAGCTCAGGAGAGAAAACTAACCTTTGAATCAGTTTCCA
TTTGCACCGGCTCAGGAACACCATTGTCAGTACCAGCTGCATCACTGGTTTCCTTGGCGT
CTTGCATGTTAACATCAGATTCACCAGAGGCTTTGTCAGTGTCCATCTGCTCTGCTGTGA
CCTTAACTTCAACTTCCTCCTCCTCTAAAAGCTGCAACGAAGGAGAGGAAAAAAAAATTA
GCATAAACTAAACGATCTCAAGTTCGCATTGAATGAATGATCAGTTGGATGATAACAACA
CAAACTTACAGTTGCTGATTCAACAGAGACAATTCCGTGAAGGGTCAATCTCACTTTCAC
CTTAAGCTTTGCCCTCTCGCCTTTTGATGACTGGAAGGGACCAATCTGCAAAAAAGGAGA
ACAACAATGAGAAACAAGAGCACGCTACAGTCTTTAATGATACACACGACATTGGGCAAA
GGATCAAACCGTGTAAGTACTGATTTTTGGAGGTGCTTGCAAGTCAGTGGCATCACTGTA
CTGCACATCGACAGAGAATGTTCCAGAGCGGTAAAACGTTAGAGCCTTGACACTAGGAAT
TGAGTTTCCCTTGGGGAAAACAATGGTGCTCTGCTGATTCTCAGCTCCTCCATTTTGAGC
ATCAGCCGCTGCTCCTTTCCACGCCAGCGAAATGGAGAAGGGGAAACTCTCATGAACCTT
TATCACAATTAATAACATGACTTGTTAGTACTATACTAGGCGATAAACACACATGTTTAA
GCAGAGATAAGCATCCATTACCTGGAACTCACGGACTTTGAAGGTGGGACTGAGAATGGC
ACACTGCAATGCACATCCTCTCGACACACACTCACTAGCATTCATTGTACGCCTCGGCTC
CTTACCGAAAAACTCAGTCAGGATCTTGATAATAGCAGGGACACGAGATCCGGATCCAAC
AACCTCAACCATATGTACATCTTCAATAGAGAGCCCCGCGTCAGAGAGAGCTTTCTCCAG
AGGCCTCTTGACACGCTCCAAGATAGGGACGCTAATCTCTTCAAACTCTTCCCTCTTGAT
AACACCCCTAACATCTTTCTCATCCATCAAACACTCAATATTCAACGGCGCCACAGGGTT
AGCGCTCAGAACCTTCTTCAGCTTCTCACACGCAGCCCTGAGCCTAAGACTAGCCTTGGC
ATTCTGCGAGACATCAATCTTATACTCCTCCCTGAACTTGGCCGCAAAATGATTAAACAG
AACTTCATCAAAGTCCCTTCCTCCAAGAGACCGATCAAACCCGTGAGACAAGACCTTGAG
CTGCCCTTTCTTAAACCCTGCTATGCAGACTTGCATGCTCGCATGACCAATGTCGATGAA
GGCCACATTAAGCGGCTCGCTCTCCGGCAAATCCGTCTTGTAGATACCATAGGCCAAAGC
AGTCGCCGTGGTCTCGTGGATCAAATGCAAAGGGTGCAAGCCAGCGATCGTTGCAGCATC
AAGAACAGCTCTCCGCTGCAGGTCAGTGAAGTAAACAGGAATACCAATGCAGCAGTCCAC
CACAGCTGCGTTCAGATTCTTCTCAGCAATACCTTTCAAGTTAGACAACATCATCCCCAT
AACCTGAGTGGGAGTAAACGCTCTCTTCTCTCCCAAGTAAGAGGCGTGGATCAAAGGGTA
CCCGTCTGGTCCCTCCGTGACGGAGAAAGGAAGAGACTTGATGTCTCTCTGGAGGTCGGG
ATCCGAGAACTGACGACCCACCAGACGCTTGATCTGGGAGATTGAGTTCTTGGGGTTCAT
CATGGTGGAGGCAGCTCCGGCGGTTCCGATGAAACGCTGCTTCTCGCCGAAGCAGACAAT
GGCGGGAGTCTCGCGGTTTGACTCATCGTTGAGGACGACGTCGATGCCTCTTTGCCTTGC
GACGGCCACGAGACAGTTCTCGTTCCCGAAGTCGAACCCGACCACACTCAT
>BrHsp70-16
ATGAGTGTGGTGGGATTCGACGTTGGGAACGAGAACTGTGTTATCGCTGTTGCAAAGCAA
CGTGGGATCGATGTTTTGTTGAACGATGAATCCAACAGAGAGAATCCAGGTATGGTTTCC
TTTGGTGAGAAGCAGAGGTTCATGGGGGCTGCTGCTGCTGCCTCCGCTACTATGCATCCC
AAATCCACCATCTCTCAGTTGAAGAGGCTGATCGGTAGGAAGTTTAAAGAGCCTGATGTT
CAGAAGGATCTGAAGCTGTTCCCTTTCGAGACTTCTGAGGACTCTGCTGATGGTGGGATT
CAGATTCAGCTTCGGTACATGGGCGAGGTGCAGAGCTTTAGTCCGGTTCAGATATTAGGC
ATGTTGCTTTCGCATTTGAAGCAGGTGGCGGAGAAGAGTCTCAAAACGCCTGTTTCGGAC
TGTGTCATTGGGATTCCTTCCTACTTTACTAACTCGCAGAGGCTTGCTTATTTGGATGCG
GCGGCGATTGCTGGCTTGAGGCCGTTGAGATTGATGCATGATTGTACTGCTACTGCGCTT
GGGTATGGTATATATAAGACAGACTTGGCGGCTAACTCGAGCCCTACTTGCATTGTGTTT
GTCGACATCGGTCACTGCGATACGCAAGTTTGTGTGGCGTCGTTTGGGTCTGGGAGCATG
AGAGTGCTTTCTCATGGTTCGGATAGAAACTTGGGCGGGAGAGATTTTGATGAGGTTTTA
TTTAACTACTTTGCTGTTGAGTTCAAGGAGAAATACAGCATTGATGTATATACAAATACC
AAGGCGTGTGTTAGGTTAAGGGCGTCGTGTGAGAAAGTGAAGAAGGTCTTGAGCGCAAAT
GCTGAGGCTCCTCTGAATATAGAATGTCTGATGGAGGAGAAGGATGTGAAGAGCTTCATC
AAGAGAGAAGAGTTTGAGAAGTTGTCATCTGGCTTGTTGGAGAGATTGATTGTTCCGTGT
CAAAAGGCTTTGGCTGACTCTGGTCTGAGTTTGGATCAGATTCATTCGGTGGAGCTAGTT
GGTTCAGGGTCCAGAATCCCAGCTATATCTAAGATGCTAAGCTCGTTGTTTAAGAGGGAG
CTTGGCAGGACTGTGAATGCAAGCGAGTGCGTTGCTCGTGGATGTGCGCTTCAGTGTGCA
ATGCTCAGTCCAATTTTTCGAGTGAGAGATTATGAGGTACGCTCTTCTCTCTATGTGCTA
ACACTCTTTCTTAGTTCTTGTTTCTGTTTAAAAAAATTATGGAGCAGATGAATAGATTAT
CGTAGTTGTTACATATATGATGTGTGTTTTAAAGCATGATAGAGTGTATACATTTACGAA
TTTGTTTACTGTGAATGGCTGATGTTTTTTTGTTTATGCTTCCCCGTTTTTCAGGTTCAG
GATTCTTTCCCTTTCTCAATTGGCTTTTCATCTGATAAAGGTCCCATAAACACACCATCG
AATGAAATGCTCTTTCCTAAAGGCCAAGTCTTTCCAAGTGTGAAGGTTCTTACTCTACGT
AGAGAAAACACGTTCCATTTGAAAGCCTTTTACGAAGATCATAACGAAATATCTCCAGAT
TCACCAAGTCAGATAGGCACCTTTACGGTATGCTATCTCTCAGGCCTTCCTCTGAGTACA
CTTTGGATGGTTATGCCATCATTAGGCTCTACATAATTTATGGAACTCTTATTCTGCTGT
GTGATGTCTTGTAGATTGGTCCTTTTCAAAGTTCCCACGGAGAAGCAGCACGTGTCAAAG
TAAGAGTTCAGCTAAATCTCCACGGGATTGTCACCATCGATTCAGCTTCTGTGAGTACAA
TCTGATACCAATACTTTCCAGATAATTTAGTCGTTTACGTTTTAACCCAGCTTGAGTCTT
AAACTTTCTGTTTCTGAAAAAAGCTAATAGAGGATCCTAAGGAGAATACGACTTCTGAAG
AGACAGTATCTGAAAATAACCATCAGTCTCCTGCTACAAAGGATGGCACTTCAGACCCTT
CGTCAGGTTCTACTGTAAGTATGATTTAGGAACGTCTAAAGAAATACAGTTTCATTGTAA
GAAAGCTTAAAGCCCGATATAGTGAAGCTGATCTTGAATCATTGGCATCTCGATTCATTT
CTTAAACAGTCAAATGGTTGATCCGGAGTTTCTCTTGTCCAAAGCTTGCTAATCTGCACA
AATACTGAGATAAGTTTCTCTTGAATTGTGTAGGGTAATGATCATAAGGCTATCAAAAGA
ATGAAAATTTCAGTTGTTGAGAACGTCTCTGGTGCATTGACAAAGGATGAGTTATTGGAG
GCCAAACAGAGAGAGTACTCTTTAGTACAGCAAGATCTGAAGATGGAATCGACAAAGGAT
AAGAAAAATGCTCTTGAATCCTTTGTTTATGAGATGCGTGATAAGGTACCAATCTGGCTT
TAGTAATATCCCAAGGTTCCTTCTATCAATTTTGCTAAAATATGTCTACTCGCTCTTCAA
GATTTTTATCATTTAGCAGAATAATATTGTGTATACTGGCAGATGTTAAATACGTATAGA
AGCACTGCAACTGAGTCAGAACGGGAATGCATCGCCAGAAATCTTCAAGAAACAGAGGAA
TGGCTCTACGAAGATGGTGATGATGAATCTGAAAATGCGTACATCGAGAAGTTGAATGAC
ATCAAAAAGGTATCTAAATCCTTAAGATTTTTGTATATGAAGGTTAGTATACTGCGGATG
ACTTTCATGTTCTAATTGATAATTGACGTTTCAACTCTGAGCAGCTCATCGATCCTATTG
AAAATCGATTTAAAGATGGAGAAGAGCGAGTACAAGCATCAAAAGACCTTGCGAAAACTA
TAGCTGATAATCGGATGGCTGCAGAGTCTCTTCCTCCTCCAAGAAAGAACGCGGTTTGAT
ACGAAACTACTAACATTATTCTCAATCTATAATGATGACTTTTGAGGCGGATAAAGTTCG
TGTAGATTGCTATATGGTTTAACTATATAACCATTATGTATGTTTTGGTCTTCAGGTTCT
TGATGAATGTAAGAAAGTCGAGAGATGGCTCCACGAGAGAACCACGGAACAAGAATCACA
TAACCATCCGGAGCTGCAATCTGGTGAAATCAGGAGAAAAGCCGATGCTCTTAACGCGTA
AGTAAATATAATATGTATCTCTTGACAGCTATATTCACTTACCAATGATGGAATCAAGTC
AGGTCATGTTTTGTTAACTGATGGAAAGGATCTTGAATGTGTTGTAGGACGTGCAAGTAC
ATTGGGAAGTCAAACTCTCCTCCCAACAAATCGGAACATAATGGATCCCACGGACGTAGG
AACTCGGATGATATGGAGCTTGATTGA
>BrHsp70-17a
ATGAGGAAGAAGATGTGTACCGTGATAGTGTTGCTCTTGTCATTGCTCTCTGTACTCCCT
CTTCCATCGGAATCAGCTGTTGCAAGCGTAGATCTAGGTTCAGAATGGGTGAAAGTCGCT
GTAGTTAACATCAAACGTGGGCAGAGTCCGATCTCTGTAGCCATCAACGAGATGTCCAAG
AGGAAATCCCCAAGTTTGGTGGCGTTCCACTCCGGTGACAGGTTACTAGGCGAGGAAGCT
GCAGGGATCACGGCTCGTTACCCTAATAAAGTTTATTCACAGCTTCGGGACATGGTTGGG
AAGCCTTTCAAGCATGTCAAGGATTTTATCGACTCTGTGTACTTGCCGTTTGATATCGTT
GAGGATTCTAGAGGAGCGGTTGGTGTTAAGATTGATGATGGGACGACTGTTTACTCGGTG
GAGGAGTTGTTGGCTATGATCTTGGGGTATGGGTCTGACTTAGCTGAGTTCCATGCGAAG
ATCCCGGTGAAGGATATGGTTGTTTCGGTTCCACCTTACTTTGGGCAAGCGGAGAGACGG
GGTTTGATCCAGGCTTCTCAGTTGGCTGGGGTTAATGTTCTGTCCCTGGTTCATGAGCAT
TCCGGTGCAGCTTTGCAGTATGGGATTGATAAGGATTTCGCGAATGCGTCGAGACATGTT
ATATTTTATGACATGGGTTCGAGTAGTACATATGCTGCCCTTGTCTATTACTCTGCTTAC
AATGAGAAGGAGTTTGGCAAGACTGTTTCTGTCAATCAATTTCAGGTAAATTATGGTCTT
AATATACAGTTTTGTTTTTGAGTATGTGTGACATAAGCTCCGTTTTATCATGTTAATTTT
TTCAGTTTGGTCTCAGTTGGTAATGAGTTAGATGTAATTATTTGAATGTAGGTCAAGGAT
GTTAGATGGGACTCGGGACTTGGAGGACAGAGTATGGAGATGCGCTTGGTAGAGTACTTT
GCAGATGAGTTTAACAAGCAGCTGGGTAATGGAGTTGATGTGAGGAAGTTCCCTAAAGCA
ATGGCTAAATTAAAGAAACAAGTCAAACGTACAAAGGAAATTTTGAGTGCAAACACTGGG
GCTCCAATATCTGTTGAATCTCTCCATGATGATCGTGATTTCAGGTATAACTAAATTATA
TCAAGATTTCCGTATTTTTCCAGCTCGCCGAACCTTGTGATGCGCATTGAATTCTAACTT
GCGTTTTCTTTCAGGAGCACAATTTCCCGTGAGAAGTTTGAGGAACTCTGTAAAGATCTT
TGGGAAAGGTCTCTTACACCTTTAAAAGATATTCTCAAGCATTCAGGTTTGAAGATGGAT
GATATATATGCAGTAGAGCTAATAGGAGGAGCTACTAGAGTCCCCAAACTACAGGTAAAC
TTTCATGCTCTTGAAGCAAATCAATTCGATTTCTACATCCAAAGGTGTTGGATTATTCGC
TTTTGATCTGATTTTCCCTCTCTTTATAATTACAGAGCACGATACAGGAATTTATTGGGA
AGCAAGATCTAGACAAACATCTGGATGCTGATGAGGCTATTGTCCTCGGCTCAGCGCTAC
ATGCTGCTAACTTGAGCGATGGAATCAAATTGAAACGTAGGCTAGGTATAGTTGATGGTT
CCCCATATGGATTTCTAGTTGAGTTGGAAGGTCCTAATGTCAAGAAAGATGAGAGCACAA
AGCAACAACTCGTACCACGGATGAAAAAGCTACCCAGCAAGGTACATTATTACATTCACA
ACCTTTTGAAGCTTAGCACTGTGTTGTATGTCTTGTAATAATTCTATGTACCTGATTCTT
TCACAGATGTTCAGAACATTTGTCCTTGACAAAGATTTTGACGTGTCACTTGCTTATGAG
TCCGAGGATATCCTACCCCCAGGAATTACCTCCCCGGTGTTTGCGCAGTATTCTGTTTCT
GGTTTGACGGATGCAACTGAGAAGTAAGAGCTTACAGTTTGCATTTTTTATTGATGATTT
CCGTTTACAGAGAACAATGGTTTTCCAATAAATAAAACTTTTTGATCTTGACAGATATTC
TTCCCGGAATCTGTCAGCACCTATCAAGGCAAATCTGCATTTCTCTCTAAGTAGAAGTGG
GGTTCTCAGTCTAGATCGGGGAGACGCTGTCATTGAAATCACAGAATGGGTAGAAGTTCC
AAAGAAGAACGTGACTATCGAGAGTAACACAACCTCAACAACAGGCAATGCGTCTACTGG
AGCTGCCTCTGACGAGAATTCACAAGAAAATAAAGAGGAACTACAAGCTGATGCTGGAAA
CAGCACTGCTGAAGAACCAGCTGTGGTAGACCTGGGGACAGAAAAAAAGCTGAAAAAGCG
GACATTTAGGATTCCTCTGAAGGTGTGTATTCTGGCTTACTGTTTCCAAGATTTTCTTAA
TAACTATCATCACCACTAACCAATTATCTTCGAATATATGACTTGTAGGTAGTTGAGAAA
ACTGTTGGACCTGGAGCACCTTTTACGAAAGAGTCTCTTGCTGAAGCTAAGACAAAATTA
GAAGCCTTGGACAAGAAAGATAAGGAAAGAAGAAGAACGGCCGAGTTAAAGAACAACCTT
GAATCTTATATATATGCTACCAAAGAGAAGGTGAGTGTTCTTTATATAGATCCCTATATC
CATTACATCACTGTTCTTTTGCTGCTATATAGTCTTCGTTTTCTCTACACTATATTGTCT
CTAGCTGCCATTCTTCTCAATACTCAATGCTTTGGTTTTATTTTGGTTTAACAGCTAGAA
ACACCTGAATTTGAAAAGATTTCCACCCAAGAAGAGCGCAAGGCGTTTGTTGAGAAGCTT
GATGAGGCAAGTATCAATTTTATTTTGAACTATATGTATACCATTTCATTGAGTTCCCAT
GATGAGTGCAAGCGTGTGACATTGAGTGGGTGTCTGGTGTGCTTCAGGTGCAAGATTGGC
TTTACATGGACGGTGAGGATGCTAATGCCACAGAGTTTCAGGAGCGGCTTGACTCACTAA
AAGCCATTGGCAGTCCCATATCTTTGCGGTTTGTTCTCTGCTCATAATATTTTGATTGAA
CGGGAGCTTGCTTGCTAAAAGAGTATTCTTATAAAACATTTGATACATTTTTGTACAGAT
CGGATGAGCTTACAGCACGACCCGTAGCAGTTGAATACGCTCAAAAATACCTAACCGAAG
TGAAGGAGGTACGCTGACTGACATTACATGACTTGGCAGTTTTCTTATGATAGAGCTAAC
AGAGTTGAGTTTTTGCGCAGATCATAAAAGAGTGGGAGACGAACAAAACTTGGCTTCCAA
AAGAAAAAATCAACGAGGTTGTTTTGCTCATCTAAGTGAAAGGACATAGCTCTCTTTAAT
AATTGTTGGTGAGCTGCTGCTAAAATTGCGTTAATTCTGATTCAGGTCTCAAAGGAAGCA
GAGAAAGTAAAAAGCTGGTTGGAGAAGAATGAAGCTGAGCAGAAAAAGTGAGCGTTGCTT
CATTTACTTACCTCTTAACGTCTTTAAAATTAGAGGGAGTTAACATGACAAAACTCTTGT
CACAGGACTGCTCTGTGGAGCAAGCCAGTGTTCACGTCAGATGAAGTGTACGCCAAAGTA
TTTACTCTGCAAGACAAGGTACACGAAACGAGTTTGATAAATAATTAAAGTCACAAAAAG
GAATTTTCATTTAATTTGGGGATTAAAATAAAAATATATATACACAGGTGACGAAGGTGA
ATAGGATTCCAAAGCCGAAGCCAAAGATAGAGAAACCAACAAAGAAGGAGAATGCAACGG
AGGAAAAATCAAAAGGCTCAGAAGACTCCACCAATTCTACTGAATCTGAAGCTGCCGCCA
AAGAAGAAGAGGGCCACGACGAGCTTTGA
>BrHsp70-17b
TCAAAGCTCCTCGTGGCTCCCTTCTTCTTCATTGGCTGATTCAGATTCAGAAGAATTGGT
GGAGTCTGGGGACTTTGATTGTTCCTCCTCCTTGGATGCGTTTTCCTTCTTGGTTGCTTT
CTCTATCTTTGGCGTTGGCTTTGGTATCCTATTAACCTTCGTCACCTATATTTTATATAC
ATTACCCAAATTAAATGAAAATTCCTTTTTACGACTTTAATTATCAATCAAATCTCTTTT
CGTGTTACCTTGTCTTGCAGAGTAAATACTTTGGCGTACACTTCATCTGACGTGAACACT
GGCTAGCTCCACAGAGCACTCCTGTGACGAGAGTTTTGTGATAATTAACTCTCTTTCTCT
AATTTTAAAGACGTTGAAAAGAAAGAGAAAATGAAGCAACACTCACTTTTTCTGCTCAGC
TTCATTCTTCTCCAACCAGCTTTTTACTTTCTCTGCTTCCTTTGACACCTGATTCAGAAG
AAAAACACGCAATTTTAGCATTGCTCGCCAACAGGTTTCGATAGCTGCGTGTGTGTGTGT
TTTTACTTAAGGATGAGCTAAACAACCTGGTCGATTTTTTCTTTCGGAAGCCATGTTTTG
TTCGTCTCCCACTCTTTTATGATCTGCAAATGTGGTTGAAACTCAGCCGGATTGATACCT
TCTTTATCATGAGAAACTGCAAAATGTACCTCTTTCACTTCGGTTAGGTATTTTTGAGCG
TATTCAACTGCTACTGGTCGTGCTGTAAGCTCCTCTGACCTGTACAGATACATATATAGC
ATATGGTTTGTGGGAATTTTCAGGAAGCTTAGGTTCGATCTAAGTATGAGCAGAGAACAA
ACCGCAAAGATATGGGGCTGCCAATGGCTTTTAGTGAGTCAAGCCGATCCTGGAACTCTG
TGGCATTAGCATCCTCACCATCCATGTAAAGCCAATCTTGCACCTGAAAGCTCTTCACTG
TCAAACGCTTACATTCTAACTTCTAACCCAATGACATACATAGTTCAAAAGAAAATTGAT
GCTTGCCTCACCAAGCTTCTCAACAAACGCCTTGCGCTCTTCTTGGGTGGAAACCTTTTC
AAATTCAGGTGTTTCTAGCTGTACAATGACCAAAATATAACCAATTCTTTGAGTTTTGAG
AAGAATGCTAACTAAAAACAACATAATAGATAGGGAAAGCGACGATTTTAGCAACAAAAG
AACAATGTAGCCGCCGAGATAGTGATTTGTACCTTCCCTTTGGTAGCATAAACATAGGAT
TCAAGATTGTTTTTCAACTCAGCCGTTCTTCTTCTTTCCCTATCTTTCTTGTCCAAGGCT
TCTAATTTTATCTTAGCTTCAGCAAGAGACTCTTTCGTAAACGGCGCTCCAGGTCCAACA
GTTTTCTCAACTACCTAAAAGTCAAATATTCACATAAAATTGGTCAGTGATATTGACACA
AAAAAAAGCTTGGAAACAATAAGCCAGAATACAAACCTTCAGAGGAACCCTGAATGTTCG
CTTCTTCAGCTTTTTTTCTGTGCCCAAGTCAACCACAGCTGGTTCTTCTGTGGTTGTATT
TGAAGCACTGCTGTTTTCAGCATCAGCTTGTAGCTCTTCTTTGTTTTCTTGTAAATTCTC
GTCAGAGGGAGCTCCAGTAGAGGCATTCCCTGTTGTTGAGGTTGTGTTATTATCAACAGT
CACGTTCTTCTTAGGAACCTCTACCCATTCTGTGATTTCAATGACAGCGTCTCCCCGATC
TAGACTGAGAATCCCACTTCTACTTAAAGAGAAATGCAAATTTGCCTTGATAGGTGCTGA
TAAATTGCGGGAAGAGTACCTGTCCAGATCAAAAACGTTACAATTACTGGAAAAAAATTG
TTTTCTTTAAACGAAAAGCAAGTCATAAGCTCTTACTTCTCAGTTGCATCCGCCAAGCCA
GATACAGAATACTGTGCAAACACAGGGGACGTAATTCCTGGGGGTAGGATATCCTCGGAT
TCATAAGCAAGTGACACATCAAAATCTTTGTCAAGGACAAAGGATCTGAACATCTGTGAG
AGAATCAGGTACACAGTATTATTGCAAGACAGACAAACATTTTCTAAGCTTCTAAAGATT
TTGAATGTGATGAAGTACCTTGCTAGGTAGCTTTTTCATCCGTGGTACGAGTTGCTGCTT
TGTGCTCTCATCTTTCTTGACATTTGGACCTTCCAACTCAACTAAGAAACCATAGGGGGA
ACCATCAATTATACCTAGCCTACGTTTCAATTTGATACCATCGCTCAAGTTAGCAGCATG
TAGTGCTGAGCCCAGGACAATAGCCTCATCAGCATCCAGATGCTTGTCTAAATCTTGCTT
CCCAATAAATTCCTGGATCGTGCTCTGTAATATATAGAAGAACAAGAAAAAAAAAATCAG
ATAGAAGGACAATTTTGAATGAAGAAGTCGATTGATTAGCTTCAAGCACAAGAAAATTTA
CCTGTAGTTTGGGGACTCTAGTAGCTCCTCCTATTAGCTCCACTGCATATATATCATCAA
TCTTCAAACCCGAATGCTTGAGCACATCTTTTAAAGGTGTAAGAGATCTCTCCCAAAGAT
CTTTGCATAGTTCCTCAAACTTCTCACGGGAAATCGTGCTCCTGCAAGAAGATGTAAATT
AAAATACCACGCGCATTTACAAATAAATTTGAACAATAAGTTACAACTCGAGCATGTGAA
ATCATTTCAACACTTTTCAGCCAAGTTTATGGTGGCCTGGGAAAATGCAGAAACCTTGAT
AGACTTAGTTATACCTGAAGTCACGATCGTCATGGAGAGATTCAACAGATATTGGAGCTG
CAGTGTTTGCACTCAGAATTTCCTTCGTACGTTTGACTTGTTTTTTTAGTTTAGCCATTG
CTTTAGGGAACTTCCTGACATCAACACGATTGCCGAGCTGTTTATTAAACTCATCTGCAA
AGTACTCTACCAAGCGCATCTCCATACTCTGTCCTCCAAGTCCCGAGTCCCATCTAACAT
CCTTGACCTGCATTTACATGAATATATACAACAAATAACAACAAAAACCAAACTAAAAGA
ATAACCACAACTAGGCAGAGCTTATGGCACAAAATACAATGTAAAATAACAACATTAATA
ACCAACCTGAAACTGGTTGACAGAAACAGTCTTGCCAAACTCCTTCTCATTATAAGCCGA
GTAATAGACAAGAGCTGCATAAGTACTACTCGAACCCATGTCATAAAATATAACATGTCT
CGACCAATTAGAGAAATCCTTATCAATCCCATACTGCAAAGCCGCACCGGAATGCTCATG
AACCAGTGAGAGAACATTAACCCCAGCCAACTGAGAAGCCTGGATCAAACCCCGTCTCTC
AGCCTGCCCAAAGTAAGGCGGAACCGAAACAACCATATCCTTCACCGGAACCTTCGCATG
AAACTCAGCCAAGTCTGATCCATACCCCAAGATCATAGCCAACAACTCCTCCACCGAGTA
AACAGTTGCACCATCATCAATCTTAATACCAACCGCACCTCTTGAATCCTCCACGATATC
AAACGGCAAGTAAACAGAGTCGATAAAATCCTTGACGTGTTTGAAAGGCTTCCCAACCAT
GTCCCTAAGCTGTGAGTAAACTTTGTTCGGGTAACGAGCAGTGATCCCTGCAGCTTCCTC
GCCTAGTAACCTGTCTCCAGAGTGGAATGCTACTAACGCTGGGGATTTCCTCTTGGACAT
CTCGTTAATGGCTACAGAGATTGGGCTCTGTCCTCGTTTCAGGTTAACTACTGCGACTTT
TACCCATTCTGAACCTAGATCTACACTCGAAACCGCTGATTCCGATGGAAGAGGGAGTAA
TGAGAGCAATGAGAATAACACTACTAACACTGTAAACATCTTCCTCAT
