# Supplementary material for: Genome-wide identification and characterization of the Hsp70 gene family in allopolyploid rapeseed (Brassica napus L.) compared with its diploid progenitors
Source: PeerJ. 2019 Aug 20;7:e7511. doi: 10.7717/peerj.7511 (PMC6707343; doi:10.7717/peerj.7511)
Supplement: Dataset S2 [file peerj-07-7511-s013.zip › Dataset-S2/gene-BoHsp70s.fasta]

>BoHsp70-2a
TTAGTCGACCTCTTCGATCTTAGGGCCAGCACCGCCTGAGGCAGGAGGAGCATCATCGTC
CATCCCTGCGGCTTCACCACCAGCTCCTTGGTACATCTTGGCAATGATTGGGTTGCAGAT
GCTCTCCAACTCCTTCATCTTGTCTTCGAACTCATCAGCCTCACCCAACTGATTGTTCTC
CAGCCACTGAATCGCCTGCTCAATAGCGTCCTCGATCTTCTTCTTGTCTGCAGCCGGTAG
CTTCTCACCAATCTTCTCGTCCTGGATGGTGTTCCTCATGTTGTAAGCGTAGTTCTCGAG
AGCGTTCTTGGCTTCCCCCTTCTTCTTGTGCTCCTCATCCTCCGACTTGTACTTCTCAGC
CTCTTGAACCATCTTCTCGATATTGTCCTTGGACAAACGACCCTTGTCGTTGGTGATGTT
GATCTTGTTCTTCTGTCCGGTGGTCTTGTCCTCAGCAGAGACGTTGAGGATACCGTTGGC
ATCAATGTCGAAGCAGACAGTGATCTGGGGGACACCACGTGGAGCCGGAGGGATTCCAGA
GAGCTCAAACTTACCGAGGAGGTTGTTGTCCTTGGTTCTGGCTCTCTCCCCTTCGAACAC
CTGGATCAACACACCTGGTTGGTTGTCAGAGTAGGTCGAGAACACTTGCTCCTTCTTGGT
TGGTATGGTCGTGTTTCTTGCGATCAAAGTGGTCATGACACCACCGGCGGTCTCAAGACC
GAGTGAGAGAGGGGTGACATCGAGCAAGAGAAGATCCTGGACCTTCTCGTTTCCTTCACC
GCTGAGAATAGCTCCCTGAACGGCAGCACCGTAAGCAACGGCCTCGTCGGGGTTGATAGA
CTTGCAAAGCTCTTTGCCGTTGAAGAAGTCCTGAAGCAATTGCTGAACCTTGGGAATACG
GGTGGAGCCACCGACAAGGACAACATCGTGGACGGTGCTCTTGTCCATCTTAGCATCACG
TAGACACTTCTCGACTGGCTCCATACACTTCCTAAAGAGATCCATGTTGAGCTCCTCGAA
TCTAGCACGGGTGAGCGCAGAGTAGAAATCAATGCCCTCAAAGAGAGAGTCAATCTCGAT
GGTGGTTTGAGCAGTGGAGGAAAGAGTCCTCTTTGCTCTCTCACAGGCCGTCCTCAACCT
CCTAAGAGCTCTTGGGTTTCCGGTAATGTCCTTCTTGCTCTTCCTCTTAAACTCCTGAAC
AAAGTGGTTCACCATTCTGTTGTCGAAGTCCTCACCACCAAGATGAGTATCTCCAGCAGT
CGCCTTAACCTCAAAGATACCTTCCTCAATAGTGAGAAGGGAGACATCAAAAGTACCACC
ACCGAGATCAAAGATCAACACGTTCTTCTCTCCAACGCTGGTTGCCTTTTTGTCAAGACC
GTAAGCAATAGCAGCGGCTGTGGGCTCGTTGATGATACGCATAACGTTCAAACCAGCAAT
CACACCAGCGTCCTTTGTAGCCTGACGCTGAGAGTCGTTGAAGTAGGCAGGGACAGTGAC
AACTGCGTTCTTGATGGTGACACCAAGGTAAGCCTCTGCAATCTCACGCATCTTAATGAG
AACCATGGAGGAAATCTCCTCCGCAGCGAACTGTTTCTCCTCGCCTTTGTAGTTGACGAC
GATCATAGGCTTCTCCGCAGGTCCTGCGATGATCTTGAATGGCCACAACTTCATGTCGCT
CTGTACAGAGCTGTCGCTGAAACGACGACCGATCAACCTCTTCGCATCTGCCACGTACAC
ACAACAACAATCAATAACCGCAAGAATGAACACTCTATCAAGCCATATCTAACTTGTCAC
ACATCAATAAACGAATCACGAAAGCAATTATCAAGTGAGAGATCTACTAATTGGATCCTA
GGTTCAAATACGGAAGAAGAGGAGATACGTACCGAAGACGGTGTTGATAGGGTTCATGGC
GACCTGGTTCTTAGCGGCATCACCGATGAGCCTCTCGGAGTCGGTGAACGCGACGTAAGA
CGGCGTGGTCCTGTTACCTTGATCATTAGCGATGATCTCAACACGGTCGTGTTGCCATAC
TCCGACGCAAGAGTACGTCGTACCGAGATCGATTCCGATCGCTGGACCTTCTCCTTTACC
AGACAT 
>BoHsp70-2b
ATGTCTGGTAAAGGAGAAGGTCCAGCGATCGGTATCGATCTCGGTACGACGTACTCTTGC
GTCGGAGTGTGGCAACACGACCGCGTTGAGATCATCGCTAATGATCAAGGTAACAGGACC
ACGCCGTCTTACGTCGCTTTCACTGACTCCGAGAGGCTCATCGGTGATGCCGCTAAGAAC
CAGGTCGCCATGAACCCTATCAACACCGTCTTCGGTACGTATCTCGTCTTATTCCTGATT
TGAATCTAGATCTGAGCTTTTGGTATGTTAGATCTAGGATTCTATTAGTAGATCTCATGT
TGATTTGCTCGTTTTCGTTCGATTTAGCTAGTAACTGCTTTTGAGATGCGTTTATTGATT
GCTTTTGAGGTTTGTTATGTTATAGATCTATTGATTCTATCCGTAAATCAAAATTTGGTA
GAGTGTTGAATCCTATATAATTATTCGAATTTGTTTTTCTCGTTTTCGTTTGATTGAGCT
TGTAACTGCTTCTGAGATGCGTTTTGTGTACGTGGCAGATGCTAAGAGGTTGATCGGTCG
TCGTTTCAGCGACAGCTCTGTACAGAGCGACATGAAGCTGTGGCCATTCAAGATCATCGC
AGGACCTGCCGAGAAGCCAATGATCGTAGTCAACTACAAGGGCGAGGAGAAGCAGTTTGC
CGCCGAGGAGATTTCCTCCATGGTTCTCATCAAGATGCGTGAGATTGCAGAGGCTTACCT
TGGCGTCACCATCAAGAACGCAGTCGTCACTGTCCCTGCCTACTTCAACGACTCTCAGCG
TCAGGCTACTAAAGACGCTGGTGTGATTGCCGGTTTGAACGTTATGCGTATCATCAACGA
GCCCACCGCTGCTGCTATTGCCTACGGTCTTGACAAGAAGGCAACCAGCGTTGGAGAGAA
GAACGTGTTGATCTTTGATCTTGGTGGTGGTACTTTTGATGTCTCCCTTCTCACTATTGA
GGAAGGTATCTTTGAGGTTAAGGCGACTGCTGGAGACACACATCTTGGTGGTGAGGACTT
CGACAACAGAATGGTGAACCACTTTGTTCAGGAGTTTAAGAGGAAGAGCAAGAAGGACAT
TACCGGAAACCCAAGAGCTCTTAGGAGGTTGAGGACGGCCTGTGAGAGAGCTAAGAGGAC
TCTTTCCTCCACTGCTCAAACCACCATCGAGATTGACTCTCTCTTTGAGGGTATTGACTT
CTACTCTGCACTCACCCGTGCCAGATTCGAGGAGCTCAACATGGATCTCTTTAGGAAGTG
TATGGAGCCAGTGGAGAAGTGTCTCCGTGATGCTAAGATGGACAAGAGCACCGTCCACGA
TGTTGTCCTTGTTGGTGGCTCCACCCGTATTCCCAAGGTTCAGCAATTGCTTCAGGACTT
CTTCAACGGCAAAGAGCTTTGCAAGTCTATCAACCCCGACGAGGCCGTTGCTTACGGTGC
TGCCGTCCAGGGAGCTATTCTTAGCGGTGAAGGAAACGAGAAGGTCCAAGATCTTCTCTT
GCTCGATGTCACTCCTCTCTCACTCGGTCTTGAGACAGCCGGTGGTGTCATGACCACTTT
GATCGCAAGAAACACAACCATTCCGACCAAGAAGGAGCAAGTGTTCTCGACCTACTCAGA
CAACCAGCCAGGAGTGTTGATCCAGGTGTTCGAAGGGGAGAGAGCCAGGACCAAGGACAA
CAACCTCCTCGGTAAGTTTGAGCTCTCCGGAATTCCTCCGGCTCCACGTGGTGTCCCTCA
GATCACTGTCTGCTTCGACATTGACGCCAACGGTATCCTCAACGTCTCTGCTGAGGACAA
GACCACCGGACAGAAGATCAAGATCACCATCACCAACGACAAGGGTCGTTTGTCCAAGGA
CGGTATCGAGAAGATGGTCCAAGAGGCTGAGAAGTACAAGTCTGGGGATGAGGAGCACAA
GAAGAAGGTGGAAGCCAAGAACGCTCTTGAGAACTACGCGTACAACATGAGGAACACCAT
CCAGGACGAGAAGATTGGTGAGAAGCTACCGGCTGCAGACAAGAAGAAGATCGAGGACTC
CATTGAGCAGGCGATTCAGTGGCTGGAGAACAATCAGCTGGGTGAGGCTGATGAGTTCGA
AGACAAGATGAAGGAGTTGGAGAGCATCTGCAACCCAATCATTGCCAAGATGTACCAAGG
AGCTGGTGGTGAAGCCGCAGGGATGGACGATGATGCTCCTCCTGCCTCAGGCGGTGCTGG
CCCTAAGATCGAAGAGGTCGACTAA
>BoHsp70-2c
ATGTCCGGTAAAGGAGAAGGTCCAGCTATCGGAATCGATCTCGGCACCACCTACTCTTGC
GTCGGAGTATGGCAACACGACCGCGTTGAGATCATCGCTAATGATCAAGGTAACAGAACC
ACCCCCTCTTACGTCGCCTTCACCGACTCCGAGAGGTTGATTGGTGATGCCGCCAAGAAT
CAAGTCGCCATGAACCCAATCAACACTGTCTTCGGTATGTAAATCTCATCCCTGCTCGAA
TACGAAAGTTGTAATCTTTAGGGTTTATAAGAAGATCTTAGTCGATTGTGATTTTTTAGG
GTTTCGGTTTCTGAATTTTAGGGTTTTTGTTGGAAGATTTTTAGGGTTTATATGTTACCT
ATGAATGATTTGATTGAACTCTGTTTTTTTTTTTTTTATTGTGACAGATGCAAAGAGATT
GATTGGTCGGAGATTCAGTGACGCATCAGTCCAAAGCGACATGAAGCTATGGCCTTTCAA
GATCATCCCTGGCCCTGCCGACAAGCCCATGATTGTCGTCTCCTACAAAGGAGAAGAAAA
ACAGTTCGCAGCCGAGGAGATCTCCTCCATGGTTCTCATCAAGATGCGTGAGATCGCCGA
AGCTTACCTTGGCGTCACCATCAAGAACGCTGTTGTCACGGTTCCAGCCTACTTCAACGA
CTCTCAGCGTCAAGCTACAAAGGACGCTGGCGTCATCGCTGGTCTGAACGTCATGCGTAT
CATCAACGAGCCGACCGCAGCTGCCATTGCTTATGGTCTTGACAAGAAGGCGACTAGCGT
TGGAGAGAAGAACGTTTTGATCTTTGATCTCGGCGGTGGTACTTTTGATGTCTCGCTTTT
GACTATCGAAGAAGGTATCTTTGAGGTGAAGGCTACAGCTGGAGACACTCATCTTGGTGG
CGAAGACTTTGACAACAGAATGGTTAACCATTTTGTTCAAGAGTTTAAGAGGAAGAGCAA
GAAGGATATTAGCGGTAACCCCAGAGCTCTGAGGAGGTTGAGGACGGCTTGTGAAAGAGC
GAAGAGGACTCTCTCTTCCACCGCTCAGACTACCATTGAGATTGACTCTCTCTTTGAAGG
GATTGATTTCTACTCTGCCCTCACGCGTGCCAGGTTCGAGGAGCTCAACATGGATCTTTT
CAGGAAGTGTATGGAGCCGGTTGAGAAGTGTCTGCGTGATGCTAAGATGGACAAGAGCAC
GGTCCATGACGTTGTCCTCGTCGGTGGCTCCACCCGTATCCCTAAAGTTCAGCAGCTTCT
CCAAGACTTCTTCAATGGTAAAGAGCTCTGCAAGAGCATTAACCCCGACGAGGCTGTGGC
TTATGGAGCGGCTGTTCAGGGTGCTATTCTAAGCGGCGAAGGGAATGAGAAGGTGCAAGA
CCTTCTTCTGTTGGACGTGACTCCTCTCTCTCTCGGTCTCGAAACCGCCGGTGGAGTTAT
GACAACCTTGATCCAGAGAAACACTACCATCCCGACCAAAAAGGAACAGGTCTTCTCCAC
TTACTCCGACAACCAGCCTGGTGTTTTGATCCAAGTCTACGAAGGTGAGAGAGCCAGGAC
CAAGGACAACAACCTCCTCGGGAAGTTCGAGCTCTCTGGCATCCCTCCTGCTCCACGTGG
TGTTCCTCAGATCACTGTCTGCTTCGACATTGACGCGAATGGTATCCTCAATGTCTCTGC
GGAGGACAAGACCACGGGGCAGAAGAACAAGATCACCATCACCAACGACAAGGGTCGCTT
GTCTAAGGACGAGATAGAGAAGATGGTGCAAGAGGCTGAGAAGTACAAGTCTGAGGATGA
GGAGCACAAGAAGAAGGTTGAAGCCAAGAATGCGCTTGAGAACTACGCTTACAACATGAG
GAACACGATCCGTGATGAGAAGATTGGTGAGAAGCTTCCTGCTGCGGACAAGAAGAAGAT
TGAGGATTCTGTTGAGGAGGCGATCCAGTGGCTCGATGGGAACCAGACGGCTGAAGCTGA
CGAGTTTGAAGACAAGATGAAGGAGTTGGAGAGCGTATGCAATCCGATTATTGCTAAGAT
GTATCAAGGAGCTGGTGGTGAAGCAGGCGGCCCCGCTGGGATGGATGATGATGAAGCTCC
TCCTTCCGCTGGAGGTGCTGGCCCCAAGATTGAGGAAGTCGACTAA
>BoHsp70-2d
ATGTCTGGCGGTAAAGGAGAAGGTCCAGCGATCGGAATCGATCTGGGCACGACCTACTCG
TGCGTGGGAGTATGGCAACACGATCGTGTCGAGATCATCGCTAATGATCAAGGTAACAGG
ACGACTCCGTCTTACGTGGCCTTCACCGACTCGGAGAGGTTGATTGGTGATGCCGCCAAA
AATCAAGTCGCCATGAATCCGATTAACACCGTCTTCGGTACGTAATCTCATCTCTACTCT
CTGATCTGGCTGAATTGGTTTTGATTGTAGGAAGATCTTAGATTGCTTTATAGGAAGGAA
TCTTAATGGAATATTGATTAACCGCACGAAGATGCAATTCATTCTTATTTAGATATGGGT
TGTGATTATAGGGTTGTAATTTTAATTTCTATGTATATTCTGGTTCTAGATCTGTGATGT
TTATATGTAATCGATTATGCTTTTCTGATTTGGCTTGGAATGTGTGAATAATACTCTTTA
TTTTTTTTTTAATTGTGACAGATGCAAAGAGATTGATTGGTAGAAGATTCAGCGACTCAT
CAGTCCAAAGCGACATGAAGCTATGGCCTTTCAAGATCATCCCTGGTCCTGCCGACAAAC
CCATGATCGTCGTCAGCTACAAAGGAGAAGAGAAGCAGTTTGCCGCCGAGGAGATCTCCT
CCATGGTTCTCATCAAGATGCGTGAGATAGCTGAAGCTTACCTTGGCGTCACCATCAAGA
ATGCTGTGGTCACTGTCCCTGCCTACTTCAACGACTCTCAGCGTCAAGCTACAAAGGACG
CTGGTGTCATCGCTGGTTTGAACGTCATGCGTATCATCAACGAGCCTACAGCAGCAGCCA
TTGCCTATGGTCTTGACAAGAAGGCGACCAGTGTTGGAGAGAAGAATGTCTTGATCTTTG
ATCTCGGTGGTGGTACTTTTGATGTCTCTCTTCTCACCATTGAAGAAGGTATCTTTGAGG
TCAAGGCTACTGCTGGAGACACTCATCTTGGCGGGGAGGATTTCGACAACAGGATGGTTA
ACCATTTTGTCCAAGAGTTTAAGAGGAAGAGCAAGAAGGACATTAGCGGCAACCCTAGAG
CTCTGAGGAGGTTGAGGACTGCCTGCGAGAGAGCAAAGAGAACTCTTTCTTCCACTGCTC
AGACCACCATCGAGATTGACTCTTTGTTTGAGGGGATTGATTTCTACTCTGCACTCACTC
GTGCTAGGTTCGAAGAGCTCAACATGGATCTTTTCAGAAAGTGTATGGAGCCTGTGGAGA
AGTGTCTACGTGATGCTAAGATGGACAAGAGTACAGTCCACGATGTTGTCCTCGTCGGAG
GCTCTACACGTATCCCAAAAGTCCAACAGCTTCTCCAGGATTTCTTCAATGGAAAAGAGC
TTTGCAAGTCCATTAACCCTGACGAGGCTGTGGCTTATGGTGCAGCGGTTCAGGGTGCTA
TTCTTAGCGGCGAAGGCAATGAGAAGGTGCAAGACCTTCTTCTCTTGGACGTGACTCCTC
TCTCTCTTGGTCTTGAAACCGCAGGTGGAGTTATGACCACCTTGATCCAGAGAAACACTA
CAATCCCGACCAAAAAGGAGCAGGTCTTCTCCACCTACTCTGACAACCAGCCAGGCGTGT
TGATTCAGGTCTACGAAGGTGAGAGAGCTAGAACCAAAGACAACAACCTCCTTGGAAAGT
TTGAGCTCTCCGGCATCCCTCCTGCTCCACGTGGTGTCCCTCAGATCACAGTCTGTTTCG
ACATTGACGCCAACGGCATACTCAACGTCTCTGCGGAGGACAAGACCACAGGCCAGAAGA
ACAAGATCACCATCACCAACGACAAGGGTCGTTTGTCTAAGGACGAGATCGAGAAGATGG
TGCAAGAAGCTGAGAAGTACAAGTCTGAGGATGAGGAGCACAAGAAGAAGGTCGAGGCCA
AGAATGCTCTCGAGAACTATGCGTACAACATGAGAAACACCATCCGTGATGACAAGATAG
GTGAGAAACTGCCTGCTGCAGACAAGAAGAAGATTGAAGACTCGGTTGAGGAAGCAATCC
AATGGCTTGATGGTAACCAGTTGGCTGAAGCAGAAGAGTTTGAAGACAAGATGAAAGAGT
TGGAGGGTGTGTGCAACCCCATCATTGCTAAGATGTATCAAGGAGCTGGTGGTGAAGCAG
GTGGTCCTGCTGATGATGATGAAGCTCCTCCTGCTGCTGGAGGTGCTGGTCCCAAGATTG
AGGAAGTCGACTAA
>BoHsp70-4
TTAATCAACTTCTTCAATCTTTGGTCCAGCACCACCACTTCCACCAGCAGGAACATCATC
ATCCATCCCTCCAGCACCCATATCGCCACCAGCACCACCTTGATACATCCTCGCAATAAT
CGGATTACAAAGCGACTCCAGCTCCTTCATCTTATCCTCAAACTCATCAGCCTCAGCCAA
CTGGTTCCCATCCAACCACTCAATCGCCTGATCAATCGCATCCTCAATCTTCTTCTTATC
CGCCGCCTCAAGCTTAGACGCAATCTTCTCATCCTTGATCGTGTTCCTCATATTGTACGC
ATAGTTCTCCAACGCATTCTTGGCATCAACCTTCTTCTTATGCTCCTCATCCTCAGCCTT
GTACTTCTCCGCTTCTTGCACCATCTTCTCAATCTCCTCCTTTGACAGCCTCCCTTTATC
GTTAGTGATGGTAATCTTGTTCTTCTGTCCAGTAGTCTTATCCTCCGCCGAGACGTTGAG
GATGCCGTTAGCGTCGATGTCGAAACAGACGGTGATCTGAGGAACACCACGCGGCGCAGG
AGGGATGCCGCTGAGCTCAAACTTCCCTAAAAGATTGTTGTCTTTTGTCCTCGCTCTCTC
TCCTTCGTAGACCTGGATCAACACACCAGGCTGGTTGTCCGAGTAAGTAGAGAAGATCTG
CTCCTTCTTTGTCGGAATCGTCGTGTTCCTGGGAATCAAAACCGTCATAACCCCACCGGC
AGTCTCCAAGCCCAACGATAAAGGAGTGACGTCAAGAAGCAGTAAATCTTGAACCTTCTC
GTTCCCTTCACCGCTCAAGATCGCAGCCTGGACAGCCGCGCCGTACGCGACGGCCTCGTC
GGGGTTAATACTCTTACAAAGCTCCTTCCCGTTGAAAAAGTCTTGGAGAAGCTGCTGCAC
TTTGGGGATCCTGGTGGACCCGCCGACGAGCACCACGTCGTGGACGTTGCTCTTATCAAT
CTTAGCGTCTCTCAGACACTTCTCCACCGGCTCCATACATTTTCTGAATAGATCCATGTT
GAGCTCCTCGAACCTCGCGCGCGTAATGGTCGTGTAGAAGTCGATCCCTTCGTAGAGAGA
GTCAATCTCTATCGTCGTCTGCGCGGTGGAAGAGAGAGTCCTCTTCGCTCTCTCGCAGGC
TGTTCTCAGCCTGCGGAGAGCTCTCGGGTTACCCGTGATGTCCTTCTTGTGCTTCCTCTT
AAACTCTTGGACGAAGTGATTAACCATTCTGTTGTCGAAGTCCTCACCTCCGAGGTGAGT
GTCACCAGCCGTCGCCTTCACTTCGAAGATCCCTTCCTCAATCGTGAGAAGAGAGACATC
GAAAGTCCCACCTCCCAAGTCGAATATAAGCACGTTCTTCTCACCAACGCTCGACGCCTT
CTTGTCGAGACCGTAGGCTATAGCAGCAGCTGTAGGTTCGTTGATGATTCGCATCACGTT
GAGGCCAGAGATGACTCCAGCGTCCTTTGTGGCTTGACGCTGAGAGTCGTTGAAGTAGGC
GGGGACCGTGACGACAGCGTTTTTGATGGGTGTGCCGAGGTATGCTTCTGCTATCTCGCG
CATTTTGGTGAGGACCATGGAGGAGATCTCTTCTGCGGAGAACTGTTTCTCTTCTCCCTT
GTATTTGACGCTGATCATTGGCTTCTCGGCTGGACCGGAGATGACCTTGAATGGCCAGTG
TCTCATGTCTGCTTGCACAGAGGGGTCGCTGAATCTTCTGCCAATAAGACGCTTAGCATC
TTCAAGCAACAATTGGTTCAGGTGAGTATATCAGATGTATTACGTACATAATATTCAAAA
ACTGTAATATTAAAAAAATTAGACAGAACTAAGAAAATGCTTTATTTTTAAAAAAGGATA
AATAAGAAATTTTTAGCCAATTAAGAAATAGCTAAACCTTTTTTTGGAAACACTTTTTTT
TTCGAAAAACAAGAAATAGCTAAACCATAATTAAAAATTGCTAAACTTATTTAAACATAA
TTAATAAATCGCTAAAATGATAAGTAAAATACAAATTGCTAAAACTTATTTAAGCAAAGT
TAAGAAATAGCTAATCGATAAATAAAACTGTAAAAAAAAATAAAAAGTAAAACAAATCAG
TAGTTTAAAATCACTTATTAATAATTAAAAACTGACTAATGATAATTAAAAATTTTAAAA
AAAAAAAATTAGAAAGTTTTAAAATCAAGCAATCGCTAGACAGGCAAAATCTCCTTGGAG
TTAAGAAAGATTGTTTTTCTAAAAGTCATCTTGTCTATGATCAACTTGCCGCGTTAATAG
ACGGTTTAACCCTAAATAAGCGGTTGGCCCGGTTATTAGAACACTATTATTTAAAAACTA
GAGCAGAGTTCATGGGCAGTTAACTTACCAAAGACGGTGTTGGTAGGGTTCATAGCGACT
TGATTCTTCGCAGCATCACCTATGAGACGCTCGCTGTCGGTGAAAGCCACGTAGGAAGGA
GTTGTGCGGTTGCCTTGATCGTTGGCGATGATCTCAACGCGGTCATGCTGCCACACGCCG
ACGCAGGAGTAAGTAGTACCAAGATCGATACCAATTGCTGGACCTTCGCCTTTACCCGCC
AT
>BoHsp70-5a
CTAATCGACCTCTTCAATCTTTGGACCTTGACCACCACCAGAGCCACCAGAGCCACCGTC
TCCTGGCATACCATCATTCGCACCTCCAGCACTAGCACCTCCCTGATACATCTTCGAGAT
AATCGGGCTGCAAATCCCCTCCAGCTCTTTCAACTTATATTCAAACTCATCAACCTCCGC
CAGCTGGTTCCCTTCAATCCACTCAATCGTCTCATCAATCGCCTTCTCTATCTTCTGCTT
ATCTTCCTGATCCAGCTTCTGCGCCAGCTTCTCGTCCTTAACAGTGTTCCTCATGTTATA
AGCATAATTCTCAAGCGAGTTCTTGGCCTCGACCCTCTTCTTCACCTGCTCATCCTCCGC
CTTATACTTCTCAGCGTCTTGCACCATCTTCTCAATCTCCTCTTTGCTCAACCTCCCTTT
ATCGTTCGTGATCGTGATCTGGTTCTTCACGCCTGCGGTCTTATCCTCCGCCGACACGTT
CAAGATCCCGTTCGCGTCTATGTCAAAACACACATTGATCTGAGGAACCCCACGCGGCGC
AGGAGGGATCCCCTTGAGCTCAAACGTTCCGAGAAGGTTGTTGTCTCTGGTCCTCGCACG
CTCTCCTTCGTACACTTGGATCAGAACACCAGGCTGATTATCAGAATAGGTAGAGAACAC
TTGCTCCTTCTTACAAGGAACAGTAGTGTTCCTCGGGATCAGCACAGTCATCACCCCACC
CGCCGTCTCTAGCCCAAGACTCAACGGCGCCACGTCAAGAAGTAACAGATCTTGCACCTT
GTCACTCCCTTCACCGGTCAGAATAGCCGCCTGCACCGCGGCTCCGTAAGCAACAGCTTC
ATCAGGGTTAATACTCTTACAAAGCTCCTTCCCATTAAAAAAATCTTGCAAAAGCTGCTG
AATCTTCGGAATCCTCGTCGATCCTCCGACAAGAACAACTTCATGAACACGGTTCTTGTC
AATCTTTGCATCCCTTAGAACTTTCTCAACAGGATCCATACACTTCCTGAACAAATCCAT
GTTCATCTCCTCAAACCTCGCGCGCGATATCGTCGCGTAGAAGTCAACCCCCTCGTACAA
GGAATCAATCTCTATAGTAGTCTGAGCCGTCGAAGAAAGCGTCCTCTTCGCTCTCTCGCA
AGCCGTTCTCAGCCTCCTCAACGCCCTCGCGTTCCCGCTTATATCCTTCTTGTGCTTCCT
TCTAAACTCCGCAACGAAGTGGTTAACTAACCTATTGTCAAAGTCTTCCCCTCCGAGGTG
AGTATCTCCCGCCGTAGCCTTCACTTCGAAGACGCCTTCTTCGATCGTTAACAGCGAAAC
ATCAAACGTCCCGCCTCCGAGATCGAAAATCAAAACGTTCCTCTCACCGGTTTGCGTCCC
TTTTTTATCTAAACCGTACGCGATAGCCGCAGCGGTCGGTTCGTTAATTATCCTCAAAAC
GTTGAGACCCGAGATCGAACCCGCGTCCTTCGTCGCCTGTCTCTGAGAGTCGTTAAAATA
AGCAGGGACCGTTACGACGGCGTTTTTAACCGCGTGACCTAAGAAGGACTCGGCGACTTC
CCTCATCTTGATCAGCACCATCGAAGATATCTCCTCGGGAGAGAAGTGCTTCTCCTCGTT
CTTATACGAGACGACTATCATCGGCTTGTCTCCGGGTCCCGAGACGACTTTGAACGGCCA
GTGAGTCATGTCGCTCTGGACGGAAGGATCGGAGAATCTCCTCCCGATGAGACGCTTCGC
GTCGAAGACGGTGTTGTGAGGGTTCAGCGCGACTTGGTTCTTCGCCGAGTCTCCGATTAA
CCGCTCGGTGTCTGTGAAGGCGACGTAGGAAGGTGTAGTGCGGTTTCCTTGGTCGTTGGG
GATGATCTCGACGCGGTCGTTCATCCACACTCCGACGCAGCTGTAGGTAGTGCCGAGGTC
GATTCCGACGGCTTTCTCGGATTTTGTCGTCAT
>BoHsp70-5b
CTAATCAACCTCTTCTACCTTCGGACCTCCAGCACCACCGGAGCCACCGCTTGCGGGCAT
ACCACCATCGGGATATCCAGCACCGGCACCATCCTGATACATCTTTGAGATGATTGGGTT
ACAGATACCCTCCAGCTCTTTCAACTTATACTCAAACTCGTCAACTTCCGCCAGCTGGTT
CCCTTCAATCCACTCAATTGCCTCATCAATCGCCTTCTCGATCTTCTGCTTACCCTCTTG
ATCTAGCTTCTGCGCCAGTTTCTCATCCCTGACCGTGTTTCTCATGTTGTAAGCATAGTT
CTCCAGCGAGTTCTTGGCCTCCACTCTCTTCTTCACCTGCTCATCCTCCGCCTTGTACTT
CTCAGCATCTTGCACCATCTTCTCTATCTCCTCTTTGCTCAACCTCCCTTTGTCGTTCGT
GATCGTGATCTGGTTCTTCACCCCCGCGGTTTTATCCTCCGCCGACACGTTCAAGATCCC
ATTGGCGTCAATGTCGAAGCAAACATTGATTTGAGGAACTCCACGTGGCGCAGGAGGAAT
GCCTTTAAGCTCAAAGGTGCCAAGAAGGTTGTTGTCTTTGGTCCTCGCACGCTCTCCTTC
ATAGACTTGGATCAGAACACCAGGCTGATTGTCCGCATAGGTGGAGAACACTTGCTCCTT
CTTACAAGGAACCGTCGTGTTCCTCGGGATAAGCACAGTCATCACTCCACCAGCCGTCTC
GATGCCAAGGCTCAGCGGCGCCACGTCAAGAAGCAGAAGATCTTGCACCTTGTCGCTTCC
TTCACCAGTAAGAATCGCGGCCTGAACGGCAGCTCCGTAAGCAACAGCTTCATCAGGGTT
AATGCTTTTACAAAGCTCCTTTCCATTAAAAAAGTCTTGCAGAAGCTGCTGAATCTTCGG
AATCCTCGTGGATCCTCCCACGAGGACCACCTCGTGGACACGGCTCTTGTCAAGCTTAGC
ATCTCTCAGAACTTTCTCCACAGGATCCATACATTTCCTGAAGAGATCCATGTTCATCTC
CTCAAACCTCGCGCGGGATATCGTCGCGTAGAAATCAACACCCTCGTGCAAAGAATCTAT
CTCAATAGTCGTCTGAGCCGTGGAGGAAAGCGTTCTCTTCGCTCTCTCACAAGCCGTTCT
CAGCCTCCTCAACGCCCTCGCGTTCCCGCTGATATCCTTCTTATGCTTCCTCTTGAACTC
CGCAACGAAATGGTTCACAAGCCTGTTGTCAAAGTCTTCACCACCGAGGTGAGTATCACC
AGCCGTAGCTTTCACCTCGAACACACCTTCTTCAATCGTCAACAACGAAACATCAAACGT
TCCACCGCCGAGATCGAAAATCAAAACGTTCCTCTCACCAGTCTTGGTCCCTTTCTTGTC
TAACCCATAGGCAATAGCTGCAGCAGTGGGCTCGTTGATGATTCTCAAAACATTAAGCCC
AGAGATCGAACCCGCGTCCTTCGTGGCCTGTCTCTGAGAGTCATTAAAGTACGCAGGGAC
CGTAACGACAGCGTTTTTGACAGTGTGACCCAAAAAGGACTCGGCGACTTCCTTCATCTT
AACCAACACCATTGAAGATATCTCCTCGGGAGAGAACTGCTTCTCTTCGTTCTTGTACGA
GACTACGATCATCGGCTTATCTCCGGGACCGGAGACAACCTTGAAAGGCCAGTGCCTCAT
ATCGCTCTGAACAGAAGGATCGGTGAATCTCCTCCCGATGAGACGCTTCGCGTCGAAGAC
GGTGTTGTGAGGGTTCAGCGCGACTTGGTTCTTCGCCGCGTCGCCGATCAACCGCTCCGT
GTCGGTGAAGGCGACGTAGGAAGGAGTCGTGCGGTTGCCTTGGTCGTTGGGGATGATCTC
CACGCGGTCGTTGATCCACACTCCGACGCAGCTGTATGTGGTGCCGAGGTCGATTCCAAT
AGCCTTTTCTGATTTCGTCGCCAT
>BoHsp70-7
ATGGAAGGAGGCAAGCCGACGATCGTGACCAACGCCGAAGGCCAGAGGACGACTCCCTCC
GTGGTGGCCTACACGAAGAGCGGCGACCGCCTTGTCGGGCAGATCGCGAAGAGGCAGGCG
GTGGTTAACCCCGAGAACACGTTCTTCTCGGTGAAGAGGTTTATCGGGAGGAGGATGAAC
GAGGTCGACGAGGAGGCGAAGCAGGTTTCGTATAGAGTTGTGAAGGATGAGAATGGGAAT
GTTAAGCTTGAGTGTCCTGCTATTCGTAAACAGTTCGCTGCGGAGGAGATTTCGGCTCAG
GTTTATTTTCCAGTGTCTCTGGTTGTTGTGGAGGGTTTCTCTCTCTTTTTTTTTTTTTTA
ATTGGTTTAGGGGTTAGGTTTTGAGGAAGCTTGTGGATGATGCGTCGAGGTTCTTGAACG
AGAAGGTTACCAAGGCTGTTGTTACTGTGCCTGCTTACTTTAATGACTCGCAGAGGACAG
CTACGAAAGATGCTGGTCGTATTGCTGGGTTGGAGGTTCTTCGTATTATCAATGAGCCCA
CGGCTGCTTCGTTGGCTTATGGGTTTGAGAGGAAAAGCAACGAGACGATTCTGGTGTTTG
ATCTTGGAGGTGGTACCTTTGATGTCTCAGGTACTTGGCATAATATTATCTTTTGGTTTC
TACTTTTTTCTATATATTGGCACCTTATAATATGTATTTTTTTTTTGTTATGTTTCGTAC
TATGCAGTGCTTGAGGTTGGTGATGGAGTGTTTGAAGTGCTTTCCACTTCTGGTGACACT
CATTTGGGTGGTGATGACTTTGACAAGGTGAGTTGAATGTTTATTCAAACCGCTTTGAAT
CTGTCTACTCTTTCTTTTGTGATTTGCTTGATAGATTTAAGTTCTGCAATGCAGAGAGTT
GTTGATTGGCTTGCTTCAAATTTCAAGAAAGATGAAGGCATTGATCTTCTGAAAGACAAG
CAAGCACTTCAGAGACTGACAGAAGCAGCAGAAAAGGCTAAAATCGAGCTTTCCTCGCTG
ACTCAGACAAATATGAGGTACGGTTATTTTTTGTCGCCCAGTTTTTTTTTTGCTTATGTA
CACTTTCACAAGCATGTGGTTTCTGATTGGTATGAATTCTATGCCCAGTCTGCCATTTAT
CACAGCCACAGCTGATGGGCCTAAACACATAGAAACAACCCTAACACGTGCCAAGTTTGA
AGAATTGTGTTCAGACTTACTTGACAGGTAACGACCATCATTCCTCATTTCCCTCTTTTG
TTACACAGTTCTTATGGCAAGTAGTCATGGAGGCTCCCATTTATCTATCTCGTAGGTGTA
AGACTCCCGTTGAGAATTCCCTGAGGGATGCTAAGCTATGCTTCAAAGATATTGACGAAG
TAATCCTTGTTGGTGGATCTACACGTATTCCTGCTGTTCAAGAAGTCGTGAGGAAGCTGA
CTGGGAAAGAACCTAATGTCACAGTAAACCCTGATGAGGTTGTAGCTCTAGGTGCTGCGG
TCCAGGTTTGTTTTCGTGAACTTGTACCTTACACCCTCGTTTGGTCTCGACTATTTCGAT
TTATGTGCAAACATAATACATTTACAGTAAACAAAGAAAGTTTGATCATTTTTCTGGCAA
ATAAGTTATGTTTCGCTGCAGCAAGTTCTCATCAAGCGCCTTTTTCTTTGGATTACAGGC
TGGTGTTCTGGCTGGAGATGTGAGTGATATCGTTCTTCTTGATGTTACACCGCTTTCGAT
TGGTCTGGAGACTCTTGGTGGTGTTATGACGAAAATTATTCCAAGGAACTCCACTCTGCC
TACTTCTAAATCAGAAGTCTTTTCGACTGCTGCTGATGGACAGACAAGTGTTGAGATCAA
TGTGCTGCAGGGTGAGAGAGAATTTGTCCGGGATAACAAATCTCTTGGCAGCTTCCGTCT
GGATGGTATCCCACCGGCACCACGTGGAGTTCCACAAATTGAAGTCAAATTTGACATTGA
TGCAAACGGTATCCTCTCCGTCAGTGCTAGTGACAAAGGAACCGGGAAGAAACAAGACAT
TACCATTACTGGTGCCAGTACATTGCCCAAGGATGAGGTGCGTAGAATTTTCATACCAAA
CACCACTCTTCACTGAAGTTACTAACTTTCTTATTTATAGTTCCATTCTCGAGGTTTAGC
CGTGATTTACTGATCATGAGATGGTAGCTGGAAGCATTGGCTGCTATGCTATCGTCGTTG
CAATATTGATGTGGAATAGCTTTGTACATGATCATAGGGCCTTAGTAGAAAAAAAACTTT
CCTTCTGGCTAATATTGATAGTTATGGTAACAATAGGTTGGTGTGAATGAACGTTACAGG
TAGAGCAAATGGTCCAAGAAGCAGAAAGGTTTGCGAAGGATGACAAAGAGAAGAGGGATG
CAATCGACACAAAGAATCAGGCGGATTCTGTTGTTTACCAGACAGAGAAGCAACTTAAAG
AACTTGGAGAGAAAATTCCAGGTGAAGTGAAAGAGAAGGTGGAGGCCAAACTACAAGAGC
TTAAAGACAAGATTGGAAGCGGATCAACACAAGAAATCAAGGACACCATGGCTGCTCTTA
ACCAAGAAGTGATGCAGATTGGTCAGTCTATGTACAACCAGCCTGGTGCTGGAGCTGGGG
CAGGTTCTTCACCTGGAGGTGAAGGTGATTCTTCAGCAGATTCATCTTCAAGCAAAGGTG
GTGATGATGTGATCGATGCTGACTTCACTGACAGCAACTGA
>BoHsp70-8
TCACTTCCTCTGAAGAGTAACCAAATCGAGAGCAGATCCAAACTTCGCACTCAAAGCTTG
AGCACACCAACCATGTCCATCATCAACCGTCGGCATCCTCACTTCAACCACAGGAACCAC
AGGACTCTTCGACCCCGGCATCAACACCGCCGCAAAAACCCTCAAAGCATTCGAAGCATC
GATATCCATACAAACATTAATCTCCGGAACTCCTTTAGCCGCCGCCGGGATCCCAACGAT
CTTGAAGTAACCAAGAAGATGATTCTCTCCAACGCCCTCTCCTTCACCTTCGTACACAAC
GATCAAAGCTTCCTTCTGGTCATCATGAACCGTAGTGAAGAAGAGATCTCTACGCGCAGG
AACCATCGTGTTGCGCGGTATCACGGGTACGAACTTGTTACCATTAGCTCTAACTCCAAC
CGCAAGAGCTGTAGCTTGTATAGTCAAGAGGTCTAAGCTACCGAACGGGTCGTGAATCCC
TGACGTCACAGCACCTTCCAAAGCCGCTCCTCTAACCGCAGCTTCTAAAGGATTCACGTC
TTTATAAATCTCTTCCTTCTTGCACACGTTAGAGACGATGGCTCTCACTTTAGGTATGTA
AGAACACCCTCCAACCATTATCACATCGTCTACATCATCAACGTCCACTTTAGCATCTCT
CAGACACTGCACAACAAGCCTCTCGCACTCCTCGAACACGTTCTTGTTCACTTCCTCAAA
CTCCAACCTATCAAGAACCTTGGAGACCACGTCACCGTCTCCCAAATCAACTTCTATCTG
AACACTGTCCTGCTTCGACAGCCTGTGTATAGCGTCCTGCGTCGCGACACGCAGCGACCC
CGAACCTTCCTTGTCCGGTCGAGGAGCGATATGTCGCATCGTGTTCTGCAAGATGTCTTC
TCCTCCAACGGCGCTTCCAGCCAAGGCTTTGATCTGCGAGACGCCACCAGCGGTTGCGGT
CACCGCGACGTCGCAGTAACCAGCACCCATGTTGAATATAACCGCTACCCTCTCGCTTCC
GCTCCCCATGTTGTCATGACTAGTCATCTGCTGCTGCTGCGCGTACAGCAGGGCGACGGC
TGTGGGCTCGGGCATTAACCTAAGGACGTGGAGTCCAGCCATAGCGCAAGCTCTCTCGAT
CCTAGTGAGCTGGAACCTGGAGAAGGACACAGGAACCGTGAGCACCACGTTTCTCACCGC
GCGTTTCAGCTGAGACTCGGCCATCAGGCGCAGCTCCACGAGGAAGATCGCCAAGACTTC
CTCCGGAGTCGTCGACCTCCACGCGTTGTTCACCAGGGCGGCGATGAACGGTCTGACTCC
GATGTCTAGGGTTTGGACGAGAAAGGGAAGGCTTTTGCTGGCGTGGACTACGGGGTCGGT
GTCCACGCGGCCTATGAGGCGTTTCATGTTGAACACGGCGGCTCCGGTTAGCATCTCTTG
CTCGTGCGCGAGCTGGTTGCTCACGCCGCCCGCGGGGACTTCGTCTTTGAACGTGACGAA
GGATTTGATTAGCTTTTGGTTTCTTGTGTTACGCAAGATGTGGACTTGAGAGCCGTTCCA
GACGGCTATGCTGCATTGGGATGTGCCAATGTCGATTCCAACGGCGATTTCGGGTAAGGA
AGGAGATGATGATGACTTCTCTTCTCCTGTGTTCTCGCTGTCTGATGCCACTGTGTATGC
TGGTTCTGCCAT
>BoHsp70-9a
ATGGCCTCCGTCGCGATTCTACGCGCTTTCCGCCGCCGTGAAGTCCAAACGGCGTCCGTC
TCTGCGTTTAGATCCGTATGTGTTTTTTTTTTTTTCCCTCTCGATCTTTATTTTTTGCTT
GAGAGATCACTTTTTCGGATCTGTAATCGGAAATGGATTAGGGTTTGAATGAAATTATCA
GATGGATTGAATCGGTTTCTCAGTGATTCGGATCTAGAAGCTTAACAGTGTTCGTATTGG
ATCTGCAGATTGCTTCAAATGGGAAGACGAATTTGATTGGGAAGTTAGGTCACTTGGCGA
GGCCTTTCTGGTAAATTCAAAGTTCTAGAGTATCTCTCTTTGGAGTGTTGTCTTCTCATT
CTCTTTGTTGTTTTTGTGAATCCAGCTCGAGGCCTATTGGGAATGATGTTATCGGTATTG
ATTTGGGAACCACCAATTCTTGTGTAGCAGTGATGGAAGGAAAGGTATTGACTTTGTATT
TTTAGTGTTTTTGAATAAAAAGGAAAGGTTTTGACTTTTGATAACGTTTGTGTGTAGACA
CCTAGGGTTATTGAGAACGCAGAAGGAACAAGAACCACACCATCAGTGTTTGCTATTAAC
CAAAAGGGTGAGCTTCTCGTCGGAACACCAGCTAAACGTCAGGGTGTTACCAACCCAACA
GGCACGATTTCCGGGAGCAAGCGTTTGATCGGGAGAGGTTATGGTGATCCCCAGACGCAA
AAGGAGATGAAGATGGTTCCTTACAAGATTGTCAAGGCGCCGAACGGTGACGCTTGGGTT
GAAGCCAACGGGCAGAAGTTTTCTCCCAGCCAGATTGGAGCTAACATCCTCACCAAAATG
AAGGAGACCGCTGAGTCTTACCTCGGGAAGACCATCACCAAAGCTGTTGTTACTGTCCCT
GCTTACTTCAACGATGCGCAGAGGCAAGCCACGAAGGATGCTGGGAAAATCGCGGGTCTT
GATGTCCAGAGAATCATCAACGAGCCGACGGCTGCTGCGTTGTCGTATGGGATGAACAAC
AAGGAGGGTGTGATTGCTGTCTTCGATCTTGGAGGTGGAACTTTTGATGTTTCTATCCTT
GAAATCTCAAGCGGTGTTTTTGAGGTGAAAGCGACAAATGGAGATACCTTTTTGGGAGGA
GAAGACTTCGACAACACTTTGTTGGAGTATTTGGTTTCTGAGTTCAAGAGATCAGACAAC
ATTGATCTGACCAAGGACAAGCTCGCCCTCCAGAGGCTCAGAGAAGCTGCAGAGAAGGCG
AAGATCGAGCTTTCTTCCACGTCTCAGACCGAGATCAACCTGCCTTTCATCACCGCTGAT
GCTTCTGGAGCGAAGCACTTGAACATAACCTTAACTAGGTCCAAGTTTGAAGGTTTGGTG
AGCAAGTTGATTGAGAGAACAAGAAGCCCGTGCCAGAACTGTCTGAAGGATGCTGGAGTC
TCGATTAAGGAAATCGACGAGGTTCTTCTTGTTGGTGGAATGACCCGTGTTCCCAAAGTG
CAAGATATAGTCTCTGAGATCTTTGGAAAGAGCCCTTGCAAAGGTGTTAACCCCGATGAA
GCGGTTGCCATGGGAGCTGCTATTCAAGGTGGTATCCTCCGTGGTGATGTCAAAGAGTTG
CTTCTTTTGGATGTGACTCCTCTCTCACTAGGTATCGAAACACTTGGAGGTATCTTCACT
AGGTTGATCAACCGAAACACCACCATCCCCACCAAGAAGTCTCAGGTAAATGATCTTGGA
GAAGATAATTGTTGGAGATTGTATCTTTTGATTGCTAATTGTGGTTTGCTTGTCAGGTTT
TCTCCACAGCTGCAGACAACCAAATGCAAGTGGGAATCAAAGTTCTTCAGGGAGAGCGTG
AGATGGCAGCTGACAACAAAAGTCTAGGAGAATTCGATCTCGTTGGGATCCCACCTGCGC
CTAGAGGAATGCCACAGATCGAAGTTACGTTTGACATTGATGCAAACGGTATCGTGACTG
TCTCAGCCAAAGACAAAGCAACGAATAAAGAGCAACAGATCACAATCAGATCTTCAGGTG
GTCTCTCAGACGATGAGATCAACAGAATGGTGAAAGAAGCTGAGCTCAACTCACACAAGG
ATCAAGAGAGGAAGCAGCTTATCGACCTTAGGAACACAGCTGATACCACGATCTACAGTG
TTGAGAAGAGCTTGAGCGAGTACAGGGAGAAGATTCCTGCCGAGATTGCCTCTGAGATCG
AAACTGCAGTGTCTGACCTCAGGACAGCAATGGCTGGTGAAGAAATCGAGGACATAAAGG
CTAAGCTAGAAGCTGCAAACAAGGCAGTGTCGAAGATTGGAGAACACATGTCCAAGGGAT
CCGGTTCGTCTGGAACCTCTGGTGGTGAAGGTGAAGGTTCAAGCTGTACTGAGCAGACAC
CTGAAGCTGAATTCGAAGAGGCGAGCGGTTCAAAGAAGTGA
>BoHsp70-9b
ATGGAAGGAAAGGTATTGACTTTGATCTTGATGTGATTGTTTGAATAAAGGCAAGTTATT
GACTTTGATCTCGTTTTTTTTTTTAACAGACTCCTAGAGTCATTGAGAACGCTGAAGGAA
CACGAACCACACCATCAGTGGTTGCTATCAACCAGAAGGGCGAGCTTCTCGTTGGAACAC
CAGCTAAGCGTCAGGCTGTCACCAACCCAACCAACACCATCTTCGGGAGCAAGCGTTTGA
TCGGGAGACGTTTCGACGATTCCCAGACGCAGAAGGAGATGAAAATGGTCCCTTACAAGA
TCGTCAAGGCGCCGAACGGTGACGCTTGGGTTGAAGCGAATGGTCAGAAGTTTTCTCCAA
GTCAGATTGGAGCTAATGTTTTGACCAAAATGAAGGAGACAGCTGAAGCTTACCTCGGGA
AGAGCATTACCAAAGCTGTTGTGACTGTTCCAGCTTACTTCAACGACGCGCAGAGACAGG
CCACGAAGGATGCTGGGAAGATCGCTGGTCTTGATGTCCAGAGAATCATCAACGAGCCAA
CAGCTGCTGCGTTGTCATATGGGATGAATAACAAGGAGGGTGTGATAGCTGTGTTCGATC
TTGGTGGTGGAACGTTCGATGTCTCTATTCTGGAAATCTCGAGCGGTGTTTTTGAGGTCA
AAGCGACGAATGGAGATACCTTCTTGGGAGGAGAAGACTTCGACAACACTCTGTTGGAGT
ATTTGGTTTCTGAGTTCAAGAGATCTGACAACATTGATCTGACTAAAGACAAGCTCGCCC
TCCAGAGGCTGAGGGAAGCTGCAGAGAAGGCCAAGATCGAGCTTTCCTCAACATCTCAGA
CCGAGATCAACCTTCCTTTCATCACCGCAGACGCTTCCGGAGCTAAGCACTTGAACATAA
CCTTGACCAGGTCCAAGTTCGAAGCTTTGGTCGGGAAGCTGATTGAGAGGACGAGGTGTC
CGTGCCAAAACTGTTTGAAGGATGCTGGAGTCACGGTTAAGGAAGTCGATGAGGTTCTCC
TCGTCGGTGGGATGACACGTGTTCCCAAAGTGCAGGAGATTGTCGCTGAGATCTTTGGGA
AGAGCCCTTGCAAAGGTGTGAACCCTGATGAAGCGGTTGCCATGGGAGCTGCTATTCAAG
GTGGTATCCTCCGTGGTGATGTCAAGGAGCTGCTTCTTTTGGATGTGACTCCTCTCTCGC
TTGGTATCGAGACGCTTGGAGGGATCTTCACTAGGTTGATCAACCGAAACACCACCATCC
CTACAAAGAAGTCTCAGGTACATTCATAACTGTTTTGGATGTATGTTGAATCTATTGATT
GCTAACTATGATTTGCTTCTTAGGTTTTCTCCACAGCTGCGGACAACCAGATGCAAGTGG
GAATCAAGGTTCTTCAGGGAGAGCGTGAGATGGCTGCAGACAACAAGAGTCTAGGAGAGT
TTGATCTCGTTGGGATCCCACCTGCGCCAAGAGGAATGCCGCAGATCGAAGTCACCTTCG
ACATTGACGCAAACGGTATCGTGACGGTCTCAGCCAAAGACAAAGCGACAGGCAAAGAGC
AACAGATCACGATCAGATCCTCAGGTGGTCTCTCAGACGATGAGATCAACAGAATGGTGA
AAGAAGCTGAGCTCAACTCGCACAAGGATCAAGAGAAGAAGCAGCTTATTGACTTGAGGA
ACACAGCTGATACCACAATCTACAGCGTTGAGAAGAGCTTGAGTGAGTACAGGGAGAAGA
TTCCTGCTGAGATTGCCTCTGAGATCGAGACTGCAGTGTCTGATCTCAGGACAGCGATGG
CTGGTGAAGAGATTGAGGATATCAAGGCTAAGCTTGAAGCAGCGAACAAGGCGGTGTCGA
AGATTGGAGAACACATGTCTAAAGGATCAGGCTCGTCTGGGAGCTCTGGCGGTGAAGGTT
CAAGCGGGACTGACCAGCAGACCCCTGAAGCTGAATTTGAAGAGGCCAGCGGTTCAAAGA
AGTGA
>BoHsp70-10
ATGGCAACCGCCGCTCTCCTCCGCTCGATTCGACGCCGCGATGTCGCTTCCGCTCCTTTC
TCAGCTTACAAATGCGTAAATCTTCTTCTATCTTCATACGATCTGTATAAGAAATCTGAT
CCTTGAGATGATTACGTGATCCTGATTCACTCTATTGTTGCAGATTCAAAGCAGCGGGAA
AGCATCACTGAACGGTCAGAACTGGAGAAGCTTCTCAAGGGTATTTAGGTAATTGATCTT
CCCCATCAATTAGCTAACGCAAAGGTCTTACCTTTGTCTCTGTTCTGAAGCTTTCTTTTC
TAATGGATTCAGCTCGAAGCCTGCTGGGAATGACGTCATCGGTATTGACTTGGGTACTAC
TAACTCATGTGTTGCAGTCATGGAAGGGAAGGTGAGATTCTGATTGTGTGTTTTTTTTTT
GTTTCTGAGCTTCCAAAGTTTTAAACTTTGTGTGTTTTATCTGATTTGTAGTATCCGAGA
GTTTTAAAACTTTGTGCTTTTTTTTTGTTTTTTTTAATTCTGTGCTTCCAAAGTTTTAAG
CTTTGTGTTTTTATCTGATATGTAGAATCCGAAAGTTTGAAACTTTGTGTGTTTTATCTG
ATTTGTAGTATCCGAGAGTTTTAAAACTTTGTGTGTTTTATCAGATTTGTAGAATCCGAA
GGTTTTAAAACTTTGTGTTTTTTTTGTTTTTTTTTATTTTGAGCTTTCAAAGTTTTTAAC
TTTGTGTTTTTTTTTCTTGTTTTTTTTTTTTCTGTTTTTTTTTTGTTTTTTTTAATTCTG
TGCTTCCAAAGTTTTAAGCTTTGTGTTTTTATCTGATATGTAGAATCCGAAAGTCTTAAA
CTTTGTGTGTTTATCTGATTTGTAGAATCCGAAGGTTTTAAAACTTTGTTTTTTTTTTTT
TGTTTTTTTTATTTTTGGTCTTCCAAAGTTTTAAGCTTTGTGTTTTTATCTGTTTTGTAG
AATCCGAAAGTTTTAAAACTTTGTGTTTTTTTTTTCTGTTTTTTTTTTTGTTTTTTTTAA
TTCTGAGCTTCCAAAGTTTTAAACTTTGTGTTTTTATCTGATTTGTAGAATCCGAAAGTG
ATTGAAAATGCTGAAGGTGCTCGAACCACACCATCAGTGGTAGCTTTCAACCCCAAAGGA
GAGCTTCTCGTTGGCACACCAGCCAAGCGCCAAGCTGTGACTAATCCTACAAACACTCTC
TTCGGAACAAAGCGTTTGATCGGTAGGAAGTTCGACGACCCGCAAACGCAGAAGGAGATG
AAAATGGTGCCTTACAAGATCGTGCGTGCGCCTAACGGCGACGCGTGGGTTGAAGCCAAT
GGTCAGCAGTATTCTCCTAGTCAGGTTGGAGCGTTTGTGTTGACGAAGATGAAGGAGACA
GCAGAAGCTTACTTGGGGAAGTCTGTGAAGAAAGCTGTTGTTACGGTTCCTGCTTACTTT
AATGATGCTCAGAGGCAAGCTACTAAAGATGCTGGTAGGATCGCTGGTTTGGATGTGGAG
AGGATTATCAATGAGCCGACGGCTGCTGCTCTTTCTTATGGGATGACGAATAAGGAGGGT
TTGATTGCTGTGTTTGATCTTGGTGGTGGGACGTTCGATGTGTCGATTTTGGAGATTTCG
AATGGGGTTTTCGAGGTGAAAGCTACTAATGGTGATACCTTCTTGGGAGGAGAGGATTTT
GATAATGCTCTGCTAGACTTCTTGGTGAATGAGTTCAAGACCAGTGAGGGGATTGATCTG
GCGAAAGATAGACTTGCTCTCCAGAGGCTTCGAGAAGCTGCTGAGAAGGCCAAGATTGAA
CTGTCATCAACCTCTCAAACTGAGATTAACCTGCCGTTCATCACAGCTGATGCATCTGGA
GCGAAGCATTTTAATATCACCCTGACGAGGTCGAAGTTCGAAGCTCTGGTGAACGGCTTG
ATCGAGAGGACTCGTGATCCTTGCAAGAACTGTCTCAAGGATGCTGGTATAAGTGCTAAG
GAGGTTGATGAGGTTCTTCTCGTTGGAGGGATGACTAGGGTCCCTAAGGTGCAGACTGTT
GTTGCTGAGATCTTTGGGAAGACTCCTAGTAAAGGTGTTAACCCTGATGAGGCTGTTGCT
ATGGGAGCTGCACTCCAAGGTGGTATCCTCCGTGGTGATGTTAAAGAGTTGCTGCTTTTA
GATGTCACGCCTCTTTCGCTGGGTATTGAAACACTTGGTGGTGTCTTTACGAGGTTGATT
ACACGAAACACAACCATCCCAACGAAGAAGAGTCAGGTATACATGCATAGATATGTCCTT
ATGATTGAAAATCACCGAGTAGCTAGGAAAGATTAGTTCTAGTTTATCACATAGGAGTAG
AGAAAACTATGGTAGCATGAGGTAGTTAGATCTGAGCTACTTAGCAAGGCATGTTTGAGT
TTCTCTTGTTGGCAATGATTCCTACATGATTACACTCTTATGAGCTGAGGGTGAAAGCAC
AATCCTGTGATATTGCTAGTTGTGGATGATTCCGTCACAATCTATTGTTTTGGTCAAGTT
TGTACTAAAAAGTTGTTGTTGTCTCTCGTTTCTTTATCTTGAAGGTGTTCTCAACTGCAG
CAGACAATCAGACGCAAGTTGGGATCAGAGTGCTTCAAGGAGAGCGTGAGATGGCATCAG
ACAACAAGCTCTTAGGAGAATTCGATCTAGTCGGCATTCCACCGTCTCCAAGAGGCATCC
CTCAGATCGAAGTAACATTCGACATAGACGCAAACGGCATTGTCACCGTTTCCGCCAAGG
ACAAGACCACTGGTAAAGAGCAACAGATCACAATCCGATCGTCCGGTGGACTCTCGGAGG
ACGACATCCAGAAGATGGTGAGAGACGCAGAGCTGCACGCTCAGAAAGACAAAGAGAGGA
AAGACTTGATCGACACTAAGAACACAGCCGACACGACTATTTACAGCATAGAGAAGAGCC
TCGGTGAATACAGAGAGAAGATCCCAAGTGAAGTCGCCAAGGAGATTGAAGATGCTGTGG
CGGATCTAAGGACAGCTTCGTCTGGAGATGATGTCAATGAGATTAAGGCTAAGATCGATG
CTGCGAACAAAGCTGTTTCGAAGATAGGAGAGCACATGTCTGGTGGTGGTGGTTCTGGTG
GGGATTCTACACCAGGAGGAGGAGGAGCTCAGGGAGGCAGTGATCAAACTCCAGAGGCTG
ACTACGAGGAAGTGAAGAAGTGA
>BoHsp70-12a
TTAGAGCTCATCGTGAGCCTCATCGTCCTCCTCGGTCGCTGATTCTCCTCCCGCACCTGG
TGCACCACCTGTCCTCTGATACACGGCTGTGATGATTGGGTTACACACAGCCTCTACTTC
CTTCAACTTCTCGTCATACTCTTCCTTCTCTGAGTTTTGGTTCTCGTCAAGCCACTCCAA
GGCTTCTTTGGTCGCTGCTTCTATCTTCTCCTTCTCATCCGCCTCAAGTTTGTCTGCAAG
CTTGTCCTTGTCGCTTGCTTGGTTCTTCATGTTGTACAAGTATGTCTCCAGGCTGTTCCT
TGCGTCGATTCTCTCCTTCACCTTCTTGTCTTCCTCTGCAAACTCCTCTGCCTCCTTAAC
CATCCGGTCAATCTCTTCTTGGCTCAGTCGACCCTTCTCGTTTGTGATTGTGATCTTCTC
TGATTTACCACTCGCCTTGTCTTCTGCTTTCACGTTCAGGATACCGTTGGCGTCCACTTC
AAACGTGACCTCGATTTGAGGTGTTCCTCTGCCAAAACAAAACAAAACAAAACAAAGTGT
GTTATGATTGATCAAGCAACAGCATAAACAAAGAAAGATGATTACAAACCTTGGGGCCGG
TGGGATTCCGGTGAGGTCGAACTTCCCGAGCAGCCTGCAGTCCTTGGTAAGACTTCGCTC
ACCTTCAAAGACCTGAATGGAGACGGTGGTCTGCTGGTCTTGGTACGTCGTGAAAACCTG
AGACTTCTTTGTTGGAATGACTGTGTTTCTCGGTATCAGTTTCGTCATCACTCCTCCCAC
TGTCTCAATACCCAAAGTGAGTGGCGCAACGTCAAGAAGAAGGATATCTTTGGTCTCGTC
ACCGCCTTCTCCGCTCAAAATACCACCCTGGACAGCCGCACCATAAGCAACAGCTTCGTC
GGGGTTCACACCCTTGTTCGGCTCTTTCCCTTCGAAGAAGTCCTTCAACAGCTGCTGAAC
CTTTGGGATCCTGGTGCTTCCACCAACAAGGACAATCTCATCGATCTGACTCTTCTGTAG
ACCAGCATCATCCATGGCCTTCTTCACTGGTCCCATTGTCTTCCTGAATAAGTCATTGTT
AAGCTCCTCGAAACGAGCTCTGGTGAGAGGCTCCGAGAAATCAAGACCATCAAAGAGAGA
CTCAATCTCCACACGGACTTGGTGCTGGCTACTAAGAGCTCTCTTGGCCCTCTCACATTC
CCTGCGGAGCTTACCAAGAGCCTTGTTGTCCTTGCTGATGTCCTTCTGGTGCTTCTTCTT
GATCAACTTGATGAAGTAGTCCATGATCCTGTGGTCAAAGTCCTCACCTCCCAAGTGAGT
GTCACCATTTGTGGAGAGAACCTCAAACACTCCGTTATCAATGGTCAAAACACTAACATC
AAAGGTACCACCACCAAGGTCAAAGACAAGGATGTTCTTCTCACCACCCTTCTTGTCAAG
ACCATAGGCAATAGCAGCAGCAGTGGGCTCGTTGATGATTCTGGCAACATTGAGACCAGC
AATAACACCAGCGTCCTTTGTAGCCTGCCTCTGGGCATCGTTGAAGTAAGCTGCACATAA
AAATAAAAGAATCAATAAACAGTGTGTATATATTTATATTAACAAGAAACGAGGAGGAAT
GAGAAAAAAAAACAAACCAGGAACAGTGACAACAGCATCCTTGATTTTCTTGCCAAGGTA
AGCTTCAGCAGTCTCCTTCATCTTAGTCAAGATCATGGCACTCACCTCCTCAGGAGAGAA
AACCTTGGTCTCACCATCCTTGATCTTCACCTGAATGTACGGCTTCCCATCCTTGTTCAC
AATCTGGTAAGGCACAAGCTTCCTGTCCTTCTGAACCTCTTTGTCCTCGAATCTGCCACA
ACAAGCAAGAATTTAAGCAAACAGAAGAAAACTTGCAATGAACCAAAGCAAAAGGGAACG
CATTTACTTACTTTCTGCCGATCAATCTCTTGACGTCAAATACGGTTCTCTCAGGATTAA
GAGGAGCTTGGTTCTTAGCAGCCTCACCAATGAGCCTCTCGGAGTCGGTGAAAGCAACCC
AGGAAGGAGTAATACGGTTGCCTTGGTCATTGGCAATGATTTCAACATGACCGTTCTTGT
AAACACCAACGCAAGAGTAGGTGGTACCAAGATCTATCCCTATCACTGTTCCCAACTTCG
TGGCCTCTTCTTTAGCCGTTGAAAACGCAAATAAACTTCCTGAGAAACATCCCAACCTCT
CAATAATCAGTAAATGAATCACTATCCAACATATATCTCTTACGATCAAACATGAATGCA
CAGAACCCAATGTGTTATCGATTTGAACAAAACAAAAGAGAAGAAGATACTCACCGAAGA
AGATGATCGCGAGCACAACCGTGCCGTTTGCTCCAAATGAGCCAGCCAT
>BoHsp70-12b
ATGGCTCGCTCACTCGGAGCAAACGGCACCGTTGTGCTCGCGATCATCTTCTTCGGTGAG
TGATCTAAGTGTCTTTGTTCTCTTCGATTTGAATATAATTTCGTTTCTGCTGTAGACTTG
ATGGTGTTTTTGGTTCACTATGATGCATGGATTGAAATACAAGATCGATAATCTAATCAC
GATCTTGTTCGATAGTGATTCTGGATAGTGTTGTGTGAACATTAGGTTGTGAGTTTTGTT
AGTAGGCAGATGGTTATTTGTGAGATCTGATTCTGTTTTTGTTTACTATGATTGGATGAA
TTACTGGATAGTGTGTTGTGAACATTAGGTTTTGCGAGATTTGTTTTTCGATCATTGACA
AGTTGGAATGTATATGTACGTATGTTTCAGGATGTTTGTTTGCGTTTTCCACTGCTAAAG
AAGAGGCTACCAAGTTGGGAACAGTGATAGGGATTGATCTTGGTACTACCTACTCTTGTG
TTGGTGTTTACAAGAATGGGCACGTTGAGATCATTGCCAATGACCAGGGAAACCGTATTA
CACCTTCGTGGGTTGGTTTCACTGACAATGAGAGGCTCATTGGTGAGGCTGCTAAGAACC
AGGCGGCTGTTAATCCTGAGAGGACTGTCTTTGATGTCAAGAGATTGATCGGGCGAAAGT
AAGTGCATTCCCTTTTTGGAAGTTTCTGTTTGTCTTGTTTTGGTATTGACCGTTGCTTAA
ATTCTTGCTTTGTTTTTTTGTCATGGCAGATTCGCGGACAAAGAGGTTCAGAAGGATAGG
AAGCTTGTTCCTTACCAGATTGTGGACAAGGATGGCAAGCCATACATTCAAGTCAAGATC
AAGGATGGTGAGACCAAGGTTTTCTCTCCTGAGGAGGTCAGTGCCATGATTTTGACTAAG
ATGAAGGAGACTGCTGAAGCTTACCTTGGAAAGAAAATCAAGGACGCTGTTGTCACTGTT
CCAGGTTTGGCTTTTTCTCTCATTCATCCTCGTTTTTGTTAATTAATACACACACACTGT
TTATTGATTCTTTTTTTTTATTTGCAGCTTACTTCAACGATGCACAGCGGCAGGCTACAA
AGGACGCTGGTGTTATTGCTGGTCTCAATGTTGCCAGAATCATCAACGAACCCACTGCTG
CTGCTATTGCCTACGGTCTTGACAAGAAGGGTGGTGAGAAGAACATCCTTGTCTTTGACC
TTGGTGGTGGTACTTTTGATGTCAGTGTCTTGACCATTGATAACGGAGTGTTTGAGGTTC
TCTCCACAAATGGTGACACTCACTTGGGAGGTAACTTTTACTTAACATAACAAATTCATG
TTCTGTATTATTACGTTGTCGTGAATATTCATACGATAATGTTGTTGACCCTCTTCTGTC
TTTGTGAATCTTGCGCAGGTGAGGACTTTGACCACAGGATCATGGATTACTTTATCAAAT
TGATCAAGAAGAAGCATCAAAAGGACATCAGCAAGGACAACAAGGCTCTTGGTAAGCTCC
GCAGGGAATGTGAGAGGGCCAAGAGAGCTCTCAGTAGCCAGCACCAAGTCCGTGTAGAGA
TTGAGTCCCTCTTTGATGGTCTTGATTTCTCGGAGCCTCTCACCAGAGCTCGTTTCGAGG
AGCTTAACAATGACTTATTCAGGAAGACAATGGGACCAGTGAAGAAGGCCATGGATGATG
CTGGTCTACAGAAGAGTCAGATCGATGAGATTGTTCTTGTTGGTGGAAGCACTAGGATCC
CCAAGGTTCAGCAGCTGTTGAAGGACTTCTTCGAAGGGAAAGAGCCAAACAAGGGTGTCA
ACCCCGACGAAGCTGTTGCCTATGGTGCGGCGGTCCAGGGTGGTATCCTGAGCGGAGAAG
GCGGTGATGAGACCAAAGACATCCTTCTTCTTGACGTTGCGCCACTCACTTTGGGTATTG
AGACCGTGGGAGGAGTGATGACAAAACTGATCCCGAGAAACACAGTTATCCCGACCAAGA
AGTCTCAGGTTTTCACGACGTACCAAGACCAGCAGACCACCGTCTCCATCCAGGTCTTTG
AAGGTGAGCGAAGTCTCACCAAGGACTGCAGGCTGCTCGGGAACTTCGACCTCACCGGAA
TCCCACCGGCTCCTAGAGGAACACCTCAAATCGAGGTGACGTTTGAAGTAGACGCCAACG
GTATCCTGAACGTGAAAGCAGAGGACAAGGCGAGTGGTAAATCAGAGAAGATCACAATCA
CAAACGAGAAGGGGCGTCTGAGCCAGGAAGAGATCGACCGGATGGTGAAGGAGGCAGAGG
AGTTTGCGGAGGAAGACAAGAAGGTGAAGGAGAGAATCGACGCGAGGAACAGCCTTGAGA
CATACGTGTACAACATGAAGAACCAAGTGAACGACAAGGACAAGCTTGCAGAAAAACTGG
AAGCCGACGAGAAGGAGAAGATTGAAGCAGCGACGAAAGAAGCATTGGAGTGGCTTGACG
AGAACCAAAACTCGGAGAAGGAAGAGTATGACGAGAAGTTGAAGGAAGTAGAGGCAGTGT
GTAACCCAATCATCACTGCTGTTTACCAGAGGTCAGGTGGTGCACCAGGCGGTGCGGGTG
GAGAATCAGCGACCGAGGAGGAAGATGAGTCTCATGATGAGCTCTAA
>BoHsp70-13
ATGTCAAGTGTGGCAATAGAAGGCGAAGAGGAGAAACTTGGGACAGTGATAGGGATCGAT
CTAGGAACTACATATTCATGTGTTGGTGTGTACCATAACAACCACGTTGAAATCATAGCA
AACGATCAGGGAAACAGAATCACACCATCATGGGTTGCCTTTACCGATACCGAACGTCTC
ATAGGCGAGGCTGCTAAGAATCAAGCGGCCAAGAATCCTGAAGGGACCATCTTTGATCCA
AAACGTCTGATGGGAAGAAAGTAAGTGTTTAATTAGTTTTCAAGTATGTTTTGTTGATTC
TAAAACTGATTTAAATCTTACTGCATTAGTAAAAATACAGATTTATAGATAATAATGTTT
TTATATGGAAAAAGATTATCGAGTTTTGAGATTGTATAAATATATGGTTGTATAAAGTTA
TAAAGTATCATTCACACAAACAATATACAAACTCTAAAATATGTATTTGCTTTCAGTCGT
GTTTTTCTCTAAGTATTCTTGCTTGCTTTATGTTTAATTCACATTAATTTGTTTCACAAC
ATGTTTAGTGTATGATATTGAACTTTTCTTATTCATGTTTTTGTATATGTTCTTTTACAG
ATTTGATGATCCTGATGTACAAAGGGATATCAAATTCTTGCCATACAAAGTTGTGAATAA
AGATGGAAAACCTTACATTCAAGTGAAGGTTAAAGGCGAGGTGAAAGTGTTTAGCCCTGA
GGAAATAAGTGCTATGATACTAACCAAGATGAAGGAAACAGCTGAAGCTTTCTTGGGAAA
GAAGATCAAAGATGCTGTCATTACCGTTCCAGGTATGTATTAACATGTTGTGTCCCCCAC
ACGTTCTCCAAGCATGTAGTATTAGATTGTGTCATGATAAGAACGTGGCTTGGTTGGTTT
TTGCAGCGTATTTCAATGATGCGCAGAGACAAGCGACAAAGGACGCAGGTGCAATCGCTG
GACTTAACGTGGTACGTATAATAAACGAACCAACAGGTGCAGCCATAGCTTATGGTCTAG
ACAAAAAAGGTGGGGAGACAAACATCCTAGTGTATGATCTCGGTGGTGGAACATTCGATG
TTAGTATCCTTACCATAGACAATGGCGTCTTTGAAGTCTTATCAACAAGTGGAGACACTC
ACCTCGGCGGAGAAGACTTTGACCACAGAGTGATGGACTATTTCATCAAACTGATCAAGA
AGAAGTATAACAAAGACATAAGCAAAGATCACAAAGCTCTTGGTAAGCTAAGACGTGAAT
GCGAGCGTGCTAAACGAGCTTTGAGCAATCAACACCAAGTCCGAGTTGAGATTGAGTCTC
TCTTCGATGGAGCTGACTTCTCTGAGCCTTTAACGAAGGCAAGATTCGAGGAACTTAACA
TGGATTTGTTCAAGAAGACGATTTGAGCCAGTGAAGAAGGCTCTTAAAGATGCAGGATTG
AAAAAATCCGAGATAGATGAGATTGTTCTTGTTGGTGGAAGCACTAGAATCCCTAAAGTT
CAAGAAATGCTAAAAGATTTCTTCGACGGCAAGGAACCTAACAAAGGGACTAACCCTGAT
GAGGCTGTGGCTTATGGCGCTGCGGTTCAAGGTGGTGTATTAAGTGGTGAAGGTGGTGAA
GAAACTCAAAGTAAGTTACTCGCAAATAGTGTAGTGATTGAAGATTCACTTGGTGTATAT
TAAAACCCTAAATTTTCTTTTCAACCCCTAATTTTAATTGAAAACAGATATTCTGCTGCT
TGATGTTGCACCGTTGAGTCTCGGTATCGAGACGGTGGGAGGCGTGATGACGAAGGTTAT
TCCGAGGAACACGGCTATACCTACTAAGAAGTCTCAGGTGTTCACTACTTATCAGGATCA
GCAAACAACTGTGAGCATCAAGGTCTATGAAGGCGAGAGAAGCATGACTAAAGACAACCG
TGAGCTCGGAAAGTTCGATCTCACAGGGATTCTTCCTGCTCCAAGGTAAAATCTGATTCA
ATCTTGGCTAATATTAACGTTTATGTTTTGGTTAGGTTTCCGGTTACTTGAGACGCAAGA
AACCAATTAATTTTTCAGGGGAGTAGCACAGATTGAGGTGACTTTTGAAGTGGACGCAAA
TGGGATTCTACACGTGAAAGCTGAAGACAAAGTTGCAAAGACGTCACAGACTATTACAAT
AACAAACGATAAAGGTCGTCTGACACAAGAAGAGATCGATGAAATGATTAGAGAAGCAGA
GGAGTTTGCTGAGGAAGATAGGATTGTGAAGGAGAAGATCGATGCGAAGAACAAGCTCGA
AACGTATGTTTACAACATGAAGAGTTCATTGGAGAAGCTTGCGGAGAAGATTAGTGAAGA
GGAAAAAGAGAAGATGGAAGAGGTTTTGAAGGAAGCGTTGGAGTGGTTAGAGGAGAATGT
TAATGCGGAGAAGGATGATTACGAAGAGAAGTTAAAGGAGGTGGAATCGGTTTGTAACCC
GGTTATCAAGTCGGTTTACGAGAAAACCAGTGGAGAGAGCGAGGAGGATGAAGAAGTTGG
TGATGATGAGTTATAG
>BoHsp70-15a
TTAGGCACTATCTTCGGTGGGCTTCTCAGTCTCCATTGGTTCTTCACCAGAGGCCGGTTC
TGGCTGTGGCTCACTCTTCTCCTCATCAGCCGCCGCCTTGGCTTGTGGTGCTTCCGGTTT
AGCAACCGGCTTTGGTTTGGTCATTATTGGCCTGCAGAACCTGCCAAAACAAAATCCAAA
AAGACGTTCAGTCACTTTCCTACTAACAGGAGAGAAACAAGTGAGAAGAAGCTTTTGCAT
TTTTTACTTGTCCAATGCCTCAGCCTTCCTTGTAACATCGGCTGACAAGAAAGCTGGTGT
TGCGTGCTTGGGAAGCGCCTCCTGTTGCTGCTGCTTCTCCCTCATCCATGCTTCTGCTTC
CACACACTCGTTCAATACCTTCATTTGCATTCCACAACAACAGATTAAAAACACACATCT
CAACATTCTTATGCAAAAAAATAATCATGAAATATTTCAGAGCTCTTGTAGTTATACCTT
TTGCTTCTCTTCTAGTTCAATGTGGTCAAACTTGGAATCATTAGAAACGGCTGCCTCTCT
GTAGCTGTTAACACAGTGACCAAGCTGACCAATGACTGTCCCTCTCTCCTGTGACTCCTT
GTAACGCATCTCAACTGGGTCACCCACCTAACATCAAAGTCCAACGTTATAACATTATTT
TCTTAGAAATAAAATAGCGCCATCTATCATATGTGTGTATATTTACCTTCTTGAGCTCCT
CGAGCTTTGCAACATAGACACCTTTAGTCTCATCTTCTCCATCTTCGTACAACCAATCCT
CCACTTCCTGCAGCTTCGCCAGGAACGCTTCCCTCTCTGACTCGGTCATGTACTCATGGT
ATTTTTCACTCAGCTGAAAAAACAAAAAAACACAGCAATTAGCCAACCCTTAAAAATACA
ATCTCTCAATGCAAATAAAAAAAAAGAGAGAAGAAAAGGGTTTACTTACTTTGTTTCGCA
TATCATAAACATAGGACTCAACAGCATTCTTCTTGTCCTTGGTCTCCTCCATAACTCTGT
CTTGGAGAGCCATCTCATATTCTTTCTCCACAGCCTTTTGGACCTCCACAGATTGCAAGG
CGCCGTATACCAATTCTGACAGAGGTACGTTTGTCTTCTTCACCTTCTTCTTTGGAGCCT
CAGCCTGCACATACACCATACCCGTTGATTACATCAAGTTCACGAATGAAAAAAAAAATA
GCAAGCACCGTCAGCTCAGTAGAGAAAACTAACCTTTGAATCAGTTTCCATTTGCACCGG
CTCAGGAACACCATTGTCAGTACCAGCTGCATCACTGGTTTCCTTTGCGTCCTGCATGTT
AACATCAGATTCACCAGAGGCTTTGTCAGTGTCCATCTGCTCTGCTGTGACCTTAACTTC
AACTTCTTCCTCCTCCAAAAGCTGCAATGAAGGAGAGGGAAACATTTTTTAGCATAAACT
AAACGATCTCAAGTTCGCATTGAATGATCAGTTGGATGAATACAACACAAACTTACAGTT
GCTGATTCAACAGAGACAATTCCGTGAAGGGTCAATCTCACTTTCACCTTAAGCTTTGCC
CTCTCGCCTTTTGATGACTGGAAGGGACCAATCTGCAAAAAAAAAAAGGAGAACAACAAT
GAGAAACAAGGCACGCTACAGTCTTAAGGATACACACGACACTGGGCAAAAGATCAAACC
GTGTATGTGCTGATTTTTGGAGGTGCTTTCAAGTCAGTCGCATCACTGTACTGCACATCG
ACAGAGAATGTTCCAGAGCGGTAAAACGTCAGAGCCTTGACACTAGGAATTGAGTTTCCT
TTGGGGAAAACAATGGTGCTCTGCTGATTCTCAGCTCCTCCATTTTGAGCATCAGCCGCT
GCTCCTTTCCACGCCAGCGAAATGGAGAAGGGGAAACTCTCATGAACCTTATCAGAATCA
ATAACATGACTCGTTAGATACTATACTAGGCGATAAAACACACATGTTTAAAGCACAGAT
ATGCAGCCATTACCTGGAACTCACGGACTTTGAAGGTGGGACTGAGAATGGCACACTGCA
AGGCACATCCCCTCGACACACACTCACTAGCATTCATTGTACGCCTCGGCTCCTTACCGA
AAAACTCAGTCAGGATCTTGATAATAGCAGGGACACGAGAGCCAGAGCCAACAACCTCGA
CCATATGTACATCTTCAATTGAGAGCCCCGCATCAGAGAGAGCTTTCTCTAGAGGCCTCT
TGACACGCTCCAAGATAGGGATGCTGATCTCTTCAAACTCTTCCCTCTTGATGACACCCC
TAACATCTTTCTCATCCATCAAACACTCAATATTCAACGGCGCCACAGGGTTAGCGCTCA
GAACCTTCTTCAGCTTCTCACACGCAGCCCTGAGCCTGAGACTAGCCTTGGCATTCTGTG
CGACATCAATCTTGTACTCCTCCCTAAACTTAGCAGCAAAATGATTGAAAAGAACTTCAT
CAAAGTCCCTTCCTCCCAGAGACCGGTCAAACCCGTGAGACAAGACCTTGAGCTGCCCTT
TCTTGAACCCCGCGATGCAGACTTGCATGCTCGCGTGACCAATGTCGATGAAGGCGACAT
TAAGCGGCTCGCTCTCCGGCAAATCCGTCTTGTAGATACCATACGCCAAAGCAGTCGCCG
TCGTCTCGTGGATCAAATGCAAAGGGTGCAAGCCAGCGATCGTCGCAGCATCAAGAACAG
CTCTCCGCTGCAGATCCGTGAAGTAAACAGGAATACCAATGCAGCAGTCCACCACAGCCG
CGTTCAGATTCTTCTCAGCAATCCCTTTCAAGTTGGACAGCATCATCCCCATAACCTGAG
TGGGGGTAAACGCCCTCTTCTCTCCCAGATAGCTAGCGTGGATCAAAGGGTACCCGTCTG
GCCCTTCAGTGACGGAGAAAGGGAGAGACTTGATGTCTCTCTGCAGCTCGGGATCCGAGA
ATTGACGGCCCACCAGACGCTTGATCTGGGAGATCGAGTTTTTGGGGTTCATCATGGTGG
AGGCAGCTCCAGCGGTTCCGATGAAACGCTGCTTCTCGCCGAAGCATACAATGGCGGGAG
TCTCGCGGTTTGACTCATCGTTGAGGACGACGTCGATGCCTCTTTGCCTTGCAACGGCCA
CAAGACAGTTCTCGTTCCCGAAATCGAACCCGACTACACTCAT
>BoHsp70-15b
ATGAGGTAAGTTTATTTTGAAATTTAAGTTGAATGTTTTTTTCTACTTGAGCTCTTATAG
TTTTTTTTTGTTTTATAGGCTGACCACACATTGGAACAGTAAGAAACAAAAGTAAAAGGT
TAATGAACAAAGTGTTGCATTATCAAACATTACTAGTAATCTTATTAAAATTTATGCACA
AAATATCTACAAAATAACTAAATCATAATAATGATTGTATCGAACAACACAATTTACATG
TTTACAAAATAAAGTCAAACTTCACCGATGCAGAAAGACAGAAAAAAATGATTTGACATA
CCTTAATCTATAATCAATGAAGAATGAAAATCTCAAATCGATTTTAACTTTGATTATAGT
GAATGAAGAACAAAGTTTAAAGTGTGTTTATGAAGAGTGAAAACTGAAGCAAATCGATTA
GGAAAATGAATAAATGAGAAGCGATTTTCTCTTTCGAATATATTTTAAGCTAGATTAGTT
GCATAAATGAATCAAGCTTATAATCATTTAAAATTTAATTGATTGGTTGGAGGTTGAAAA
CATAGTAATAGCCAACAACTAATAAATTTATTGCTGACAAAAAAACTAATACATTTATTT
TATCATTTTAGTAATGTACTGCTATAATCAAATAATAACCATAATTTTCTTTTGTTACAT
ATTGTTTGAATTTTTTTTTATTTGGCATTCATTTACTTCTAGCATAATATAATTAATTTA
GTGTACTAATAATATTTTAAAAATGCAGTTAATAATAAAAAGTATTTGAAAGATTTTTTA
ATTTTAAAAATTGAAATAAATATTACTAATTAAAGACTAAAAAAACAATGAAAATTAAAA
GTAATTGTGAAATCATCGATAGTTTTCTTTAAACTTGCTTTTGTTCCTATACAAAACAAC
ATTAACCTATTTGATCTATTTTGGATATAAATCTGTTTATGTTTTATCAAGTATATTATG
GATACACATATCATCCTTGGATAATATAAGTTGTGGCATTTTTATGTGTCCAATATGTTT
AAGATTGTTTTTATATATTTGTATATAAAAATCAATTTTATACTATTGTTTTTGTAAAAT
TCATATTTTCAGTTTGCATCTTTTATTATATGGAGATTTATATTCAAAAATTTTAACATT
AAAGTTGATCTTTGGCGTTTTTTAAAAAAGTTTCGATGTTATTAAAACATAAATATTACC
GAATAGAAAATGTAAACAAAGAAAAAAAAAAGGGGGAAAAGGAAAGATCGAGAAGGAACC
TGCGAATCCCGAACCCTGCTCCATAAAACGCTCTCTCTCTTCCCTTCCCCTCTTTGCTCT
TTTCAGATTTTCTCAGCTGCTAAACCTAAAACAAAGCTCTCAGAACCCAATCCCCTCTCG
CGATCCTCAGGTACGCTCCCGATCCTCTCCTACATCCTCCTCCTCCTCTTCTCTAACTTT
TAGCTTCAGATTAGATCTGAATCTTGTATTTTTCGGATCTCTCACTTTTTACGGTATATT
CGCATCAATCAATGTCTCGAATCTAGTTTCTCTCTACTCATAATTCGAATTGTTGAATCT
AGTTTCTCTTTGGAGCTTCTGAACTGTTTCTCAATTGATTTCCGATTGAATTAGGGTTTC
TAAAGGTTGAAACTTTATGTGTTTATTATTAGGGTTTTGAATCAAGACCGAAGCTTGATA
GAATGAGTGTAGTCGGGTTTGATTTCGGTAACGACAACTGTCTCGTGGCTGTCGCGAGAC
AAAGAGGGATCGACGTTGTCCTCAACGATGAGTCGAACCGCGAGACTCCCGCCATTGTGT
GCTTTGGCGAGAAGCAGCGCTTCATTGGAACCGCCGGAGCCGCTTCCACCATGATGAACC
CTAAAAACTCTATTTCCCAGATCAAGCGCCTCGTGGGTCGTCAGTTCTCGGATCCTGAGC
TGCAGAGAGACATCAAGTCTCTGCCTTTCTCCGTCACGGAGGGACCAGACGGGTACCCTT
TGATCCACGCTAGCTATCTGGGAGAGAAGAGGGCGTTTACTCCCACTCAGGTTATGGGGA
TGATGTTGTCTAACTTGAAAGGGATTGCTGAGAAGAATCTGAATGCAGCTGTGGTGGACT
GCTGTATTGGCATTCCGGTTTACTTTACAGATCTGCAACGGAGAGCTGTTCTTGATGCTG
CCACCATTGCTGGCCTTCACCCTTTGCATTTGATTCATGAGACTACAGCGACGGCTTTGG
CGTATGGTATCTACAAGACGGATTTGCCGGAGAGTGAGCCGCTTAACGTTGCGTTCATTG
ACATTGGTCATGCGAGTATGCAAGTCTGCATCGCTGGGTTCAAAAAGGGACAGCTCAAGG
TCTTGTCTCATGGTTTTGATCGTTCTTTGGGAGGGAGGGACTTCGATGAAGTTCTTTTCA
ATCACTTTGCTACCAAGTTCAAGGACGAGTACAAGATTGATGTCACTCAGAACGCTAAGG
CTAGTCTCAGGCTCAGGGCTGCCTGCGAGAAGCTGAAGAAGGTGCTGAGTGCTAACCCTG
TGGCGCCTTTGAATATTGAGTGTTTGATGGATGAGAAAGATGTTAGGGGTGTCATCAAGA
GGGAGGAGTTTGAAGAGATCAGCGTACCTATCTTGGAGCGTGTCAAGAGGCCTCTAGAGA
AAGCTCTCGCTGATGCTGGGCTCTCAGTTGAAGATGTACATATGGTCGAGGTTGTTGGCT
CTGGATCTCGTGTCCCTGCCATTATCAAGATCCTAACCGAGTTTTTCGGTAAGGAGCCGA
GGCGTACAATGAATGCTAGTGAGTGTGTGTCGAGGGGATGTGCCTTGCAGTGTGCAATTC
TCAGTCCCACATTCAAAGTCCGTGAGTTCCAGGTAATGACTGCGTATCTTTGCTTAGAAC
ATGTGTGTTTTATCGTTTAGTATAGTACTCCAGATTATCTAACAATTCATGTTATTAATT
CTTATAAGGTTCATGAGAGCTTCCCCTTCTCAGTTTCGCTGGCGTGGAAAGGAGCAGCTG
CTGATACTCAAAACGGAGGAGCTGAGAATCAGCAGAGCACCGTTGTTTTCCCCAAAGGAA
ACCCAATCCCTAGTGTCAAGGCCCTAACGTTTTACCGCTCTGGAACATTCTCTGTGGATG
TGCAGTACAGTGATGTGACTGACTTGCAAGCACCTGCTAAAATCAGCACATACACGGTTT
GATTCTTTGCCCAATGTCGTGTATATGCTTAAGACTGTAACGCTCTTGTTTCTCATTATT
GTTCTCCTTTTTTGCAGATTGGTCCCTTCCAGTCATCCAAAGGCGAGAGGGCAAAGGTTA
AGGTGAAAGTGAGATTGACCCTTCACGGAATTGTCTCTGTTGAATCAGCTACTGTAAGTT
TCTGTTGTTATACTAAACTGATCATTCATTGCGAACTTAAGATCGTTTAGTTTATGCTAA
TTTTTTCTCTCCCTCATTACAGCTTTTGGAGGAGGAAGAAGTTGATGTTCCGGTCACAAC
AGAGCAGATGGACACTGACAAAGCTTCCGGTGAAACTGATGTTAACATGCAAGACGCCAA
GGAAACCAGTGATGCAGCTGGTGCTGAGAATGGTGTTACTGAGCCTGCTGATAAGCCAGT
GCAAATGGAAACTGATTCAAAGGTTAATTTCTCTACTGAGCTGACGGTCCTTGATTTATT
TTCTTCACTCGTGAACTTGATTTAATCAATTGGTATGGTATGTGCAGGCTGAGGCTCCAA
AGAAGAAGGTGAAGAAAACCAATGTGCCTTTGTCAGAGTTGGTCTACGGTGCCTTGCAAT
CTGTGGATGTGCAAAAGGCTGTGGAGAAAGAATATGAGATGGCTCTGCAAGACAGAGTTA
TGGAGGAGACCAAGGACAAGAAGAATGCTGTTGAGTCATATGTTTATGATATGCGAAACA
AAGTAAGATACCTTCTCTTTCACTCCTTTTATTGTCTGTATTGGATTGTATGCATTCATT
TAAAAATAGTTGGCGACTAACATCACATGTTTTCTTTTCTCAGCTGAGTGACAAACTCCA
TGAGTATATCACTGAGTCAGAGAGGGAAGCTTTCCTGGCGAAGCTGCAGGAAGTGGAGGA
TTGGTTGTATGAAGATGGAGAAGATGAGACTAAAGGTGTCTATGTTGCAAAGCTCGAGGA
GCTCAAGAAGGTAAATATACGCATGACTGATGGCTACTTTATTGTGTTTTACTTCAAGAA
AATAATGTTTTAACAGAGCTTGGTGACTTTGATGCAGGTGGGTGACCCTGTTGAAATGAG
GTACAAGGAGTCACAGGAGAGAGGGACGGTCATTGGACAGCTTGGTCATTGTGTTAACAG
CTACAGAGAGGCAGCTGTGTCTAATGAGTCCAAGTTTGACCACATTGAACTAGAAGAGAA
GCAAAAGGTATAAATAACAAGAGCTCTGAGATTTTTCATGATTATTATTATTTGAATGTT
GAGATGTGTTTTTTAATCTGTTGTTGTGCAATGCAAATGAAGGTGTTGAACGAGTGTGTG
GAAGCAGAGGCATGGATGAGGGAGAAGCAGCAGCAGCAGGAGGCGCTTCCCAAGTACGCA
ACACCAGCTTTCTTGTCAGCTGATGTTACAAGGAAGGCTGAGGCATTGGACAAGTAAGCC
TTGTTGGAACTTGTTTCACTTGTAGTAGGAATTGTACTTAAATTGTAAAAGTGACTGAAA
CATCCTTTTGGATTTGGTTTGGCAGGTTCTGCAGGCCTATAATGACCAAACCAAAGCCTG
TTGTTAAACCAGAAGCACCACCAGCCAAGGCGGCGGCTGATGAGGAGAAGAGTGAGCCAC
AGCCAGAAGCGGCCTCCGGTGAAGAACCAATGGAGACTGAG
>BoHsp70-16
TCAATCAAGCTCCATATCATCCGAGTTCCTACGTCCGTGGGATCCATTATGTTCCGATTT
CGTGGGAGGAGAGTTTGACTTCCCAATGTACTTGCACGTCCTGCAACACATTCATCAAGA
TCCTTTTCTATCAGTTACCAAAACATGACCTGACTTGATTCCATCATTGGTATGAACAAT
GTTTCGCAGTTGAAATTGTGAATATAGCTGTCAAGAGAGAAATGTTATATTTACTTACGC
GTTAAGAGCATCGGCCTTTCTCCTGATTTCACCAGATTGCAGCTCCGGATGGTTATGTGA
TTCTTGTTCCGTGGTTCTCTCGTGGAGCCATCTCTCGACTTTCTTACATTCATCAAGAAC
CTGAAGACCAAAAAAGAAACATAATGGTTATATAGTTAAACCATATAGCAATCTACACGA
ACTTTATCCCCCTCAAAAGTCATCATATACTATTGCAAATAGATTGAGAATAATGTTAGT
AGTTTCGTATCAAACCGCGTTCTTTCTTGGAGGAGGAAGAGATTCTGCAGCCATCCGATT
ATCGGCTATAGTTTTCGCAAGGTCTTTTGATGCTTGTACTCGCTCTTCTGCATCTTTATA
TCGATTTTCAATAGGATCGATGAGCTGCTCAGAGTTGAAACGTCATTATCAATTAGGACA
AGAAAGTCATTCGCACAGTACTAACCTTCATATACAAAAATCTTAAGGAGTTAGTTACCT
TTTTGATGTCATTCAACTTCTCGATGTAAGCATTTTCAGATTCATCATCACCATCTTCGT
AGAGCCATTCCTCTGTTTCTTGAAGATTTCTGGCGATGCATTCCCGTTCTGACTCAGTTG
CAGTGCTTCTATACGTATTTAACATCTGCCAGTATACACAATATTATTCTGCTAAGTGAT
AAAAATCTTGAAGAGCGAGTAGACATATTTTAGCAAAATTGATAGAAGGAACCTTTGGAT
ACTACTAAAGCCAGATTGGTACCTTATCACGCATCTCATAAACAAAGGATTCAAGAGCAT
TTTTCTTATCCTTTGTCGATTCCATCTTCAGATCTTGCTGTACTAAAGAGTACTCTCTCT
GTTTGGCCTCCAATAACTCATCCTTTGTCAATGCACCAGAGACGTTCTCAACAACTGAAA
TTTTCATTCTTTTGATAGCCTTATGATCATTACCCTGCACAGCACAAGCGAAACTTATCT
CAGTATTTGTGCAGATTAGCAAGCTTTGGAAAAGAGAAACTCCGGATCAACCATTTGATT
GTTTAAGAAATGAATCGAGAAGCCAATACTTCAAGATCAGCTTCACTTTATCGAAGGGTC
TGAAGTGCTAAATCATACTTACAGTAGGACCTGACGAAGGGTCTGAAGTGCCATCCTTTG
TAGCAGGAGATTGATGGTTATTTTCGGATACTGTCTCTTCAGAAGTCGTATTCTCCTTAG
GATCCTCTATTAGCTTTTTTCAGAAACAGAAAGTTTAGACTAAAGCTAGGTAAAAACGTA
AACGGCTAAATTATCTGGAAAAGTATTGGTATCAGATTGTACTCACAGAAGCTGAATCGA
TGGTGACAATCCCGTGTAGATTTAGCTGAACTCTTACTTTGACACGCGCTGCTTGTCCGT
GGGAACTTTGAAAAGGACCAATCTACAAGACATCGCACAGCAGAATAAGAGTTCCATAAA
TTATACAGTGCCTAATGATGGCATAACCATCCAAAGTGTACTCAGAGGAAGGCCTGAGAG
ATAGCATACCGTAAAGCTGCCTATCTGAATTGGTGAATCTGGAGATATTTCGTTATGATC
TGCGTAAAAGGCTTCCAAATGGAACGTGTTTTCTCTACGTAGAGTAAGAACCTTCACACT
TGGAAAAACTTGGCCTTTAGGAAAGAGCATTTCATTCGATGGTGTGTTTATGGGACCTTT
ATCAGATGAAAAGCCAATTGAGAATGGGAAAGAATCTTGAACCTGAAAATCGGGGAAGCA
TAAACAAAAAAAACAAATCCGTAAATGTATGCACTCCATCTTGCTTTAACACACACAGCA
TATCTGTAACCACTACAATAATATATTCATCTACTCGATAAGTTTTTTTAAACGGAAACA
AGAACTACGAAAGAGTATTATCACATAGAGAGAAGAGCGTACCTCATAATCTCTCACTCG
AAAAATTGGACTGAGCATTGCACACTGAAGCGCACATCCACGAGCAACGCACTCGCTTGC
ATTCACAGTCCTGCCAAGCTCTCTCTTAAACAACGAGCTTAGCATCTTAGATATAGCTGG
GATTCTGGACCCTGAACCAACGAGCTCCACAGAATGAATCTGATCCAAACTTAGACCAGA
GTCAGCCAAAGCCTTTTGACACGGAACAATCAATCTCTCCAACAAGCCTGATGACAACTG
CTCAAACTCTTCTCTCTTGATGAAGCTCTTCACATCCTTCTCCTCCATCAGACATTCTAT
ATTCAGAGGAGCTTCAGCATTTGCGCTCAAGACCTTCTTCACTTTCTCACACGACGCCCT
TAACCTAACACAAGCCTTAGTGTTTGTATATACATCAATGCTGTATTTCTCCTTGAACTC
AACAGCAAAGTAGTTGAATAAAACCTCATCAAAATCTCTCCCGCCCAAGTTTCTATCAGA
ACCATGAGAAAGCACTCTCATGCTGCCAGACCCAAACGACGCCACACAAACTTGGGTATC
GCAGTGACCGATGTCGACAAACACAATGCAAGTAGGGCTCGAGTTAGCCGCCAAGTCTGT
CTTATATATACCATATCCAAGCGCAGTGGCAGTACAGTCATGCATCAATCTCAACGGCCT
CAAGCCAGCAATGGCCGCCGCATCCAAATAAGCAAGCCTCTGCGAGTTAGTAAAGTAGGA
AGGGATCCCAATGACACAGTCAGAAACAGGCGTATTGAGACTCTTCTCCGCCACCTGCTT
CAAATGCGAAAGCAACATGCCTAATATCTGCACAGGACTAAAGCTCTGCACCTCACCCAT
ATACCGAAGCCGTATCTGAATCCCACCGTCAGCAGAGTCCTCAGAAGTCTCGAAAGGGAA
CAGCTTTAGATCCTTCTGAACATCAGGCTCCCTGAACTTCCTACCGATCAGCCTCTTTAA
CTGAGAGATGGTGGATTTGGGATGCATAGTAGCGGAGGCAGCAGCAGCAGCGCCCATGAA
CCTCTGCTTCTCACCAAAGGAAACCATACCTGGATTCTCTCTGTTGGATTCATCGTTCAA
CAGAACATCGATCCCACGTTGCTTTGCAACAGCGATAACACAGTTCTCGTTCCCAACGTC
GAATCCCACCACACTCAT
>BoHsp70-17a
ATGAGGAAGAAGATGTGTACCGTGTTAGTGTTGCTCTTGTCATTGCTCTCTGTACTCTTT
GTACCATCGGAATCAGCTGTTGCAAGCGTAGATCTAGGTTCAGAATGGGTGAAAGTCGCC
GTAGTTAACATCAAACGAGGGCAGAGTCCGATCTCTGTAGCCATCAACGAGATGTCCAAG
AGGAAATCCCCAAGCTTAGTTGCCTTCCACTCCGGTGACAGGTTGCTAGGCGAGGAAGCT
GCAGGGATCACGGCTCGTTACCCTAATAAAGTTTATTCACAGCTTAGAGACATGGTTGGG
AAGCCTTTTAAGCATGTCAAGGATTTTATTGACTCTGTGTACTTGCCGTTTGATATCGTT
GAAGATTCTAGAGGCGCGGTTGGTGTAAAGATTGATGATGGGACGACTGTTTACTCGGTG
GAGGAGTTGTTGGCTATGATCTTGGGGTATGGGTCTGACCTGGCTGAGTTCCATGCGAAG
ATCCCGGTGAAGGATATGGTTGTTTCGATTCCACCTTACTTTGGGCAGGCGGAGAGGCGG
GGTTTGATCCAGGCTTCTCAGTTGGCTGGGGTTAATGTTCTGTCCCTGGTTCATGAGCAT
TCCGGTGCAGCTTTGCAGTATGGGATTGATAAGGATTTCGCGAATGGGTCGAGACATGTT
ATATTTTATGACATGGGTTCGAGTAGTACTTATGCTGCCCTTGTCTATTACTCTGCTTAC
AATGAGAAGGAGTTTGGCAAGACTGTTTCTGTCAACCAATTTCAGGTAAATTATGCTCTT
AATATACATTCAAGTTATTAAATTTTGTGGTTTCTTCAGTTTTTTTTGGGATCATGTGTG
ACATAAGCTCCGCCTACTCATGTTAGTTCTTTCATTCTGTCTATTTATGTAAATGTAGGT
CAAGGATGTTAGATGGGACTCGGGACTTGGAGGACAGAGTATGGAGATGCGCTTGGTAGA
GTACTTTGCAGATGAGTTTAACAAACAGCTCAGTAATGGAGTTGATGTGAGGAAGTTCCC
TAAAGCAATGGCTAAATTAAAGAAACAAGTCAAACGTACAAAGGAAATTTTGAGTGCAAA
CACTGGGGCTCCAATATCAGTTGAATCTCTCCATGATGATCGTGATTTCAGGTATAACTA
AATTATATCAAGATTTCCGTATTTTTCCAGCTCGCTGAACCTTGTGATGCGCATTGAATT
CTAACTTGCGTTTTCTTTCAGGAGCACAATTTCCCGTGAGAAGTTTGAGGAACTCTGTAA
AGATCTTTGGGAAAGGTCTCTTACACCTTTAAAAGATATTCTCATGCATTCAGGTTTGAA
GATGGATGATATATATGCAGTAGAGCTAATAGGAGGAGCTACTAGAGTCCCCAAACTACA
GGTAAATGTTCATGCTGTTGAAGCAAATCAATTCGACTTCTACATCCAAAGGTGTTGGAT
TATTCGCTTTTGATCTGATTTTTCCCCCTCTTTATAATTACAGAGCACGATCCAGGAATT
TATTGGGAAGCAAGATTTAGACAAACATCTGGATGCTGATGAGGCTATTGTCCTCGGCTC
AGCACTACATGCTGCTAACTTGAGCGATGGAATCAAATTGAAACGTAGGCTAGGTATAGT
TGATGGTTCCCCATATGGATTTCTAGTTGAGATGGAAGGTCCTAATGTCAAGAAAGATGA
GAGCACAAAGCAACAACTCGTACCACGGATGAAAAAGCTACCCAGCAAGGTACATCATTA
CATTCACAACCTTTTGAAGCTTAGCAGTGTGTTGTATGTCTTGTAATAATTCTATGTACC
TGATTCTTTCACAGATGTTCAGAACATTTGTCCTTGACAAAGATTTTGACGTGTCACTTG
CTTATGAGTCCGAGGATATCCTACCCCCAGGAATTACCTCCCCTGTGTTTGCGCAGTATT
CTGTTTCTGGTTTGACGGATGCAACTGAGAAGTAAGAGCTTACAGTTTGCATTTTTATTT
TTGATTTTCGTTTACAGAGAACAATGGTTTTCCAATAAATAAAACTTTTTGTTCTTGACA
GATATTCTTCCCGGAATCTGTCAGCACCTATCAAGGCAAATCTGCATTTCTCTCTAAGTA
GAAGTGGGATTCTCAGTCTAGATCGGGGAGACGCTGTCATTGAAATCACAGAATGGGTAG
AAGTTCCAAAGAAGAACGTGACTATCGAGAGTAACACAACCTCAACAACAGGCAATGCCT
CTACTGGAGCTGCCTCTGACGAGAATTCACAAGAAAATAAAGAGGAACTACAAGCTGATG
CTGGAAACAGCACTGCTGAAGAACCAGTTGTGGTAGACCTGGGGACAGAAAAAAAGCTGA
AAAAGCGGACATTTAGGATTCCTCTGAAGGTGTGTATTCTGGCTTACTGTTTCCAAGATT
TTCTTGATTCTATCATCACCACTAACCAATTATCTTCGAATATATGACTTGTAGGTAGTT
GAGAAAACTGTTGGACCTGGAGCACCTTTTACGAAAGAGTCTCTTGCTGAAGCTAAGACA
AAATTAGAAGCCTTGGACAAGAAAGATAAGGAAAGAAGAAGAACGGCCGAGTTAAAGAAC
AATCTTGAATCTTATATATATGCTACCAAAGAGAAGGTGAGTGTGCTTTATATAGATCAC
TATCTCCATTACATCACTGTTCTTTTGTTGCTATATAGTCTTCGTTTTCTCTACACTATA
TTGTCTTTAGCTGCCATTCTTCTCAATACTCAATGGTTTGTTTTTATTTTGGTTTAACAG
CTAGAAACACCTGAATTTGAAAAGATTTCCACCCAAGAAGAGCGCAAGGCGTTTGTTGAG
AAGCTTGATGAGGCAAGTATCAGTTTTATTTTGAACTATATATACCATTTCATTGAGTTC
CTATGATGAATGCAAGCGTGTGACATTGAGTGGGTGTCTGGTGTGCTTCAGGTGCAAGAT
TGGCTTTACATGGACGGTGAGGATGCTAATGCCACAGAGTTTCAGGAGCGACTTGACTCA
CTAAAAGCCATTGGCAGTCCCATATCTTTGCGGTTTGTTCTCTGCTCATAATATTTTGAT
TGAACGGGAGCTTGCTTGCTAAAAGAGTATTCTTATAAAACATTTGATACATTTTTGTAC
AGATCGGATGAGCTTACAGCACGACCCGTAGCAGTTGAATACGCTCAAAAATACCTAACC
GAAGTGAAGGAGGTACTCTGACTGACATTACATGACTTGCCAGTTTTCTTATGATAGAGC
TAACACAGTTGGGTTTTTGCAGATCATAAAAGAGTGGGAGACGAACAAAACTTGGCTTCC
AAAAGAAAAAATCAACGAGGTTGTTTTGCTCATCTAAGTGAAAGCACATAGCTCTCTTTA
ATAATTGTTGGTGAGCTTCTGCTAAAATTGCGTTAATTCTGATTTAGGTCTCAAAGGAAG
CAGAGAAAGTAAAAAGCTGGTTGGAGAAGAATGAAGCTGAGCAGAAAAAGTGAGCGTTGC
TTCATTTACTTAGCTCTTAACGTCTTTAAAATTAGAGGGAGTTAACATGACGAAACTCTT
GTCACAGGACTTCTCTGTGGAGCAAGCCAGTGTTCACGTCAGATGAAGTGTACGCCAAAG
TATTTACTATGCAAGACAAGGTACACGAAACGAGTTTGATAAATAAATAAAGTCACAAAA
AGGAATTTTCATTTAATTTCGGGGTTAAAATAAAAATATATATACACAGGTGACGAAGGT
GAATAGGATTCCAAAGCCGAAGCCAAAGATAGAGAAACCAACAAAGAAGGAGAATACAAC
GGAGGAAAAATCAAAAGGCTCAGAAGACTCCACCAATTCTACTGAATCTGAAGCTGCCGC
CAAAGAAGAAGAGGGCCACGACGAGCTTTGA
>BoHsp70-17b
TCAAAGCTCCTCGTGGCTCCCTTCTTCTTCATTGGCTGATTCAGATTCAGAAGAACTGGT
GGAGTCTGGGGACTTTGATTGTTCCTCCTCCTTGGATGTGTTCTCCTTCTTGGTTGCTTT
CTCTATCTTTGGCTTTGGCTTTGGTATCCTATTAACCTTCGTCACCTATATTTTATATAT
ATTACCCAAATTAAATGAAAATTCCTTTTTATAATTATCTATCAAATCTCTTCTGTGTTA
CCTTGTCTTGCAGAGTAAATACTTTGGCGTACACTTCATCTGAGGTGAACACTGGCTTGC
TCCACAGAGCACTCCTGTGACAAGAGTTTCGTGATAATTAACTCTCTCTCTCTCTCTCTA
ATTTTTTAAGACGTTGAAAAGAAAGAGAAAATGAAGCAACACTCACTTTTTCTGCTCAGC
TTCATTCTTCTCCAACCAGCTTTTTACTTTCTCTGCTTCCTTTGACACCTTAATAAGAAA
AAGAAAAATAAACGCAGTTTTAGCAGTGCTCGCCAACATGTTTCTAAAGAGAGCTGTGTG
TGTGTGTGTGTGTGTTTTTGACTTAAGGATGAGCTAAACAACCTCGTCGATTTTTCCTTT
CGGAAGCCAAGTTTTGTTCGTCTCCCACTCTTTTATGATCTGCAAATGTGGTTGAAACTC
AGCCGGATTGTTTCCTTTTTTTATCAATGAGAAAACTGAAAAGTGCAAAATGTACCTCTT
TCACTTCGGTTAGGTATTTTTGAGCGTATTCAACTGCTACTGGTCGTGCTGTAAGCTCCT
CTGACCTGTACATATATATTAACAAATGGTTTGTGAGAACATTTTCAGGGAGCTCAGGTT
CTATCAAAATATCGGCAGGGAAGAAACCGCAAAGATATGGGACTGCCTATGGCTTTTAGT
GAGTCAAGCCGGTCCAGAAACTCAGTGGCATTAGCATCTTCTCCATCCATGTAAAGCCAA
TCTTGCACCTGAAGCACACAATACACTCTTCACCGTCAAACGCTTATATTCGTCGTTAGA
ACCCAATGGCATACATAGTTCAATAGAAAATTGATGCATGCCTCATCAAGCTTCTCAACG
AAAGCCTTGCGCTCTTCTTGGGTGGAAACCTTTTCAAATTCGGGTGTTTCTAGCTGGACA
ATGACAAAAATAAAACCAAAGCTTTGAGTTTTGAGAAGAATGTTATTAACTAAACAACAT
AATAGGAATAAGGAAAGCGACGATTTTAGCAATAAAAGAACAATAAAGTAGACGAGAGAT
AGTGATTTGTACCTTCTCTTTGGTAGCATAAACATAAGATTCAAGGTTGTTTTTCAACTC
GGCTGTTCTTCTTCTTTCCCTATCTTTCTTGTCTAAGGCTTCTAATTTTATCTTAGCTGC
ATCAAGAGACTCTTTCGTAAAAGGTGCTCCAGGTCCAACAGTTTTCTCAACTACCTAAAA
GTCAAATGTTCACATAAAATTGGTTAGTGATATTGACACACACAAAAGAAGCTTGGAAAC
AGTAAAGCCAGAATACACACCTTCAGAGGAACCCTGAATGTTCGCTTCTTCAGTTTTTTT
TCTGTGCCCAAGTCAACCACAGCTGGTTCTTCTGTGGTTGTATTTGAAGCACTGCTGTTT
TCAGCATCAGCTTGTAGCTCTTCTTTGTTTTCTTGTAAATTCTCGTCAGAGGGAGCTCCA
GTAGAGGCATTCCCTGTTGTTGAGGTTGTGTTATTATCAACAGTCACGTTCTTCTTAGGA
ACTTCTACCCATTCTGTGATTTCAATGACAGCGTCTCCCCGATCTAGACTGAGAATCCCA
CTTCTACTTAAAGAGAAATGCAAATTTGCCTTGATAGGTGCTGATAAATTGCGGGAAGAG
TACCTGTCCAGATCAAAAACGTTACATTTACTGGAAAAAGATTGTTTTCTTTAAACGAAA
AGCAAGTCATAAGCTCTTACTTCTCAGTTGCAACCGCAAAGCCAGATACAGAATACTGTG
CAAACACAGGGGAGGTAATTCCTGGGGGTAGGATATCCTCCGAATCATATGCAAGTGACA
CATCAAAATCTTTGTCAAGGACAAAGGATCTGAACATCTGTGAGAGAATCAGGTACACAG
TATTATTACAAGACAGACAAACATTTTTTAAGCTTCTAAAGATTTTGAATGTAATGAAGT
ACCTTGCTCGGTAGCTTTTTCATCCGTGGTACGAGTTGTTGCTTTGTGCTCTCATCTTTC
TTGACATTTGGACCTTCCAACTCAACTAAGAAACCATAGGGGGAACCATCAACTATACCT
AGCCTACGTTTCAATTTGATTCCATCGCTCAAGTTAGCAGCATGTAGTGCTGACCCAAGG
ACAATAGCCTCATCAGCATCCAAATGCTTGTCTAAATCTTCCTTCCCAATAAATTCCTGG
ATCGTGCTCTGTAACATAAAAAAAATATCAAATCAAAAGGACAATTTTGGATGAAGTAGC
CGAATTGATTAGCTTCAAGTACATGAATATTTACCTGTAGTTTGGGGACTCTAGTAGCTC
CTCCTATTAGCTCCACTGCATATATATCATCAATCTTCAAACCTGAATGCTTGAGCACAT
CTTTTAAAGGTGTAAGAGATCTCTCCCAAAGATCTTTGCATAGTTCCTCAAACTTCTCAC
GGGAAATCGTGCTCCTGCAAGAAGACGTAAGTTCAAATTCCACACGCGCATTCACAATAG
AACAATCACGATCCAAACTCAAGCATGTGAAATCATTTCAACACTTTTCAGAGAAGGTTA
GGTGACCTGGGAAAATGCAAAAAAAAAAAACATTATAGACTTGTATACCTGAAGTCACGA
TCATCATGGAGAGACTCAACAGATATTGGAGCGGCAGTGTTTGCACTCAGAATTTCCTTC
GTACGTTTGACTTGTTTTTTCAGTTTAGCCATTGCTTTAGGGAACTTCCTGACATCAACT
CCATTACCGAGCTGTTTATTAAACTCATCTGCAAAGTACTCTACCAAGCGCATCTCCATA
CTCTGTCCTCCAAGTCCCGAGTCCCATCTAACATCCTTGACCTGCATTTACATGAATATA
TACAACAAATAAGCAACAAAAACCAAACTAGAAGAATTACCACAACTAGGCAGAGCTTAT
GGCAAAAAATACAATGTAAAATAAGAGCATTAATGACCAACCTGAAACTGATTGACAGAA
ACAGTCTTGCCAAATTCCTTCTCATTATAAGCTGAGTAATAGACAAGAGCTGCATAAGTA
CTACTCGAACCCATGTCATAAAATATAACATGTCTCGACCCATTAGAGAAATCCTTATCA
ATCCCATACTGCAAAGCCGCACCGGAGTGCTCATGAACGAGTGAGAGGACATTAACCCCA
GCCAACTGAGAAGCCTGGATCAAACCCCGTCTCTCAGCCTGCCCAAAGTAAGGCGGAACC
GAAACAACCATATCCTTAACCGGAATCTTCGCATGAAACTCAGCCAAGTCTGATCCATAC
CCCAAGATCATAGCCAACAACTCCTCCACCGAGTAAACAGTTGCACCATCATCAATCTTA
ATACCAACCGCACCTCTAGAATCTTCCACGATACCAAACGGCAAGTAAACAGAATCGATA
AAATCCTTGACGTGTTTGAAAGGCTTCCCAACCATGTCCCTAAGCTGTGAGTAAACTTTG
TTCGGGTAACGAGCAGTGATCCCTGCAGCTTCCTCGCCTAGTAATCTGTCGCCAGAGTGG
AATGCTACCAAAGCTGGGGATTTCCTCTTGGACAT
