# Supplementary material for: Genome-wide identification and characterization of the Hsp70 gene family in allopolyploid rapeseed (Brassica napus L.) compared with its diploid progenitors
Source: PeerJ. 2019 Aug 20;7:e7511. doi: 10.7717/peerj.7511 (PMC6707343; doi:10.7717/peerj.7511)
Supplement: Dataset S2 [file peerj-07-7511-s013.zip › Dataset-S2/protein-BoHsp70s.fasta]

>BoHsp70-2a
MSGKGEGPAIGIDLGTTYSCVGVWQHDRVEIIANDQGNRTTPSYVAFTDS
ERLIGDAAKNQVAMNPINTVFDAKRLIGRRFSDSSVQSDMKLWPFKIIAG
PAEKPMIVVNYKGEEKQFAAEEISSMVLIKMREIAEAYLGVTIKNAVVTV
PAYFNDSQRQATKDAGVIAGLNVMRIINEPTAAAIAYGLDKKATSVGEKN
VLIFDLGGGTFDVSLLTIEEGIFEVKATAGDTHLGGEDFDNRMVNHFVQE
FKRKSKKDITGNPRALRRLRTACERAKRTLSSTAQTTIEIDSLFEGIDFY
SALTRARFEELNMDLFRKCMEPVEKCLRDAKMDKSTVHDVVLVGGSTRIP
KVQQLLQDFFNGKELCKSINPDEAVAYGAAVQGAILSGEGNEKVQDLLLL
DVTPLSLGLETAGGVMTTLIARNTTIPTKKEQVFSTYSDNQPGVLIQVFE
GERARTKDNNLLGKFELSGIPPAPRGVPQITVCFDIDANGILNVSAEDKT
TGQKNKINITNDKGRLSKDNIEKMVQEAEKYKSEDEEHKKKGEAKNALEN
YAYNMRNTIQDEKIGEKLPAADKKKIEDAIEQAIQWLENNQLGEADEFED
KMKELESICNPIIAKMYQGAGGEAAGMDDDAPPASGGAGPKIEEVD
>BoHsp70-2b
MSGKGEGPAIGIDLGTTYSCVGVWQHDRVEIIANDQGNRTTPSYVAFTDS
ERLIGDAAKNQVAMNPINTVFDAKRLIGRRFSDSSVQSDMKLWPFKIIAG
PAEKPMIVVNYKGEEKQFAAEEISSMVLIKMREIAEAYLGVTIKNAVVTV
PAYFNDSQRQATKDAGVIAGLNVMRIINEPTAAAIAYGLDKKATSVGEKN
VLIFDLGGGTFDVSLLTIEEGIFEVKATAGDTHLGGEDFDNRMVNHFVQE
FKRKSKKDITGNPRALRRLRTACERAKRTLSSTAQTTIEIDSLFEGIDFY
SALTRARFEELNMDLFRKCMEPVEKCLRDAKMDKSTVHDVVLVGGSTRIP
KVQQLLQDFFNGKELCKSINPDEAVAYGAAVQGAILSGEGNEKVQDLLLL
DVTPLSLGLETAGGVMTTLIARNTTIPTKKEQVFSTYSDNQPGVLIQVFE
GERARTKDNNLLGKFELSGIPPAPRGVPQITVCFDIDANGILNVSAEDKT
TGQKIKITITNDKGRLSKDGIEKMVQEAEKYKSGDEEHKKKVEAKNALEN
YAYNMRNTIQDEKIGEKLPAADKKKIEDSIEQAIQWLENNQLGEADEFED
KMKELESICNPIIAKMYQGAGGEAAGMDDDAPPASGGAGPKIEEVD
>BoHsp70-2c
MSGKGEGPAIGIDLGTTYSCVGVWQHDRVEIIANDQGNRTTPSYVAFTDS
ERLIGDAAKNQVAMNPINTVFDAKRLIGRRFSDASVQSDMKLWPFKIIPG
PADKPMIVVSYKGEEKQFAAEEISSMVLIKMREIAEAYLGVTIKNAVVTV
PAYFNDSQRQATKDAGVIAGLNVMRIINEPTAAAIAYGLDKKATSVGEKN
VLIFDLGGGTFDVSLLTIEEGIFEVKATAGDTHLGGEDFDNRMVNHFVQE
FKRKSKKDISGNPRALRRLRTACERAKRTLSSTAQTTIEIDSLFEGIDFY
SALTRARFEELNMDLFRKCMEPVEKCLRDAKMDKSTVHDVVLVGGSTRIP
KVQQLLQDFFNGKELCKSINPDEAVAYGAAVQGAILSGEGNEKVQDLLLL
DVTPLSLGLETAGGVMTTLIQRNTTIPTKKEQVFSTYSDNQPGVLIQVYE
GERARTKDNNLLGKFELSGIPPAPRGVPQITVCFDIDANGILNVSAEDKT
TGQKNKITITNDKGRLSKDEIEKMVQEAEKYKSEDEEHKKKVEAKNALEN
YAYNMRNTIRDEKIGEKLPAADKKKIEDSVEEAIQWLDGNQTAEADEFED
KMKELESVCNPIIAKMYQGAGGEAGGPAGMDDDEAPPSAGGAGPKIEEVD
>BoHsp70-2d
MSGGKGEGPAIGIDLGTTYSCVGVWQHDRVEIIANDQGNRTTPSYVAFTD
SERLIGDAAKNQVAMNPINTVFDAKRLIGRRFSDSSVQSDMKLWPFKIIP
GPADKPMIVVSYKGEEKQFAAEEISSMVLIKMREIAEAYLGVTIKNAVVT
VPAYFNDSQRQATKDAGVIAGLNVMRIINEPTAAAIAYGLDKKATSVGEK
NVLIFDLGGGTFDVSLLTIEEGIFEVKATAGDTHLGGEDFDNRMVNHFVQ
EFKRKSKKDISGNPRALRRLRTACERAKRTLSSTAQTTIEIDSLFEGIDF
YSALTRARFEELNMDLFRKCMEPVEKCLRDAKMDKSTVHDVVLVGGSTRI
PKVQQLLQDFFNGKELCKSINPDEAVAYGAAVQGAILSGEGNEKVQDLLL
LDVTPLSLGLETAGGVMTTLIQRNTTIPTKKEQVFSTYSDNQPGVLIQVY
EGERARTKDNNLLGKFELSGIPPAPRGVPQITVCFDIDANGILNVSAEDK
TTGQKNKITITNDKGRLSKDEIEKMVQEAEKYKSEDEEHKKKVEAKNALE
NYAYNMRNTIRDDKIGEKLPAADKKKIEDSVEEAIQWLDGNQLAEAEEFE
DKMKELEGVCNPIIAKMYQGAGGEAGGPADDDEAPPAAGGAGPKIEEVD
>BoHsp70-4
MAGKGEGPAIGIDLGTTYSCVGVWQHDRVEIIANDQGNRTTPSYVAFTDS
ERLIGDAAKNQVAMNPTNTVFDAKRLIGRRFSDPSVQADMRHWPFKVISG
PAEKPMISVKYKGEEKQFSAEEISSMVLTKMREIAEAYLGTPIKNAVVTV
PAYFNDSQRQATKDAGVISGLNVMRIINEPTAAAIAYGLDKKASSVGEKN
VLIFDLGGGTFDVSLLTIEEGIFEVKATAGDTHLGGEDFDNRMVNHFVQE
FKRKHKKDITGNPRALRRLRTACERAKRTLSSTAQTTIEIDSLYEGIDFY
TTITRARFEELNMDLFRKCMEPVEKCLRDAKIDKSNVHDVVLVGGSTRIP
KVQQLLQDFFNGKELCKSINPDEAVAYGAAVQAAILSGEGNEKVQDLLLL
DVTPLSLGLETAGGVMTVLIPRNTTIPTKKEQIFSTYSDNQPGVLIQVYE
GERARTKDNNLLGKFELSGIPPAPRGVPQITVCFDIDANGILNVSAEDKT
TGQKNKITITNDKGRLSKEEIEKMVQEAEKYKAEDEEHKKKVDAKNALEN
YAYNMRNTIKDEKIASKLEAADKKKIEDAIDQAIEWLDGNQLAEADEFED
KMKELESLCNPIIARMYQGGAGGDMGAGGMDDDVPAGGSGGAGPKIEEVD
>BoHsp70-5a
MTTKSEKAVGIDLGTTYSCVGVWMNDRVEIIPNDQGNRTTPSYVAFTDTE
RLIGDSAKNQVALNPHNTVFDAKRLIGRRFSDPSVQSDMTHWPFKVVSGP
GDKPMIVVSYKNEEKHFSPEEISSMVLIKMREVAESFLGHAVKNAVVTVP
AYFNDSQRQATKDAGSISGLNVLRIINEPTAAAIAYGLDKKGTQTGERNV
LIFDLGGGTFDVSLLTIEEGVFEVKATAGDTHLGGEDFDNRLVNHFVAEF
RRKHKKDISGNARALRRLRTACERAKRTLSSTAQTTIEIDSLYEGVDFYA
TISRARFEEMNMDLFRKCMDPVEKVLRDAKIDKNRVHEVVLVGGSTRIPK
IQQLLQDFFNGKELCKSINPDEAVAYGAAVQAAILTGEGSDKVQDLLLLD
VAPLSLGLETAGGVMTVLIPRNTTVPCKKEQVFSTYSDNQPGVLIQVYEG
ERARTRDNNLLGTFELKGIPPAPRGVPQINVCFDIDANGILNVSAEDKTA
GVKNQITITNDKGRLSKEEIEKMVQDAEKYKAEDEQVKKRVEAKNSLENY
AYNMRNTVKDEKLAQKLDQEDKQKIEKAIDETIEWIEGNQLAEVDEFEYK
LKELEGICSPIISKMYQGGASAGGANDGMPGDGGSGGSGGGQGPKIEEVD
>BoHsp70-5b
MATKSEKAIGIDLGTTYSCVGVWINDRVEIIPNDQGNRTTPSYVAFTDTE
RLIGDAAKNQVALNPHNTVFDAKRLIGRRFTDPSVQSDMRHWPFKVVSGP
GDKPMIVVSYKNEEKQFSPEEISSMVLVKMKEVAESFLGHTVKNAVVTVP
AYFNDSQRQATKDAGSISGLNVLRIINEPTAAAIAYGLDKKGTKTGERNV
LIFDLGGGTFDVSLLTIEEGVFEVKATAGDTHLGGEDFDNRLVNHFVAEF
KRKHKKDISGNARALRRLRTACERAKRTLSSTAQTTIEIDSLHEGVDFYA
TISRARFEEMNMDLFRKCMDPVEKVLRDAKLDKSRVHEVVLVGGSTRIPK
IQQLLQDFFNGKELCKSINPDEAVAYGAAVQAAILTGEGSDKVQDLLLLD
VAPLSLGIETAGGVMTVLIPRNTTVPCKKEQVFSTYADNQPGVLIQVYEG
ERARTKDNNLLGTFELKGIPPAPRGVPQINVCFDIDANGILNVSAEDKTA
GVKNQITITNDKGRLSKEEIEKMVQDAEKYKAEDEQVKKRVEAKNSLENY
AYNMRNTVRDEKLAQKLDQEGKQKIEKAIDEAIEWIEGNQLAEVDEFEYK
LKELEGICNPIISKMYQDGAGAGYPDGGMPASGGSGGAGGPKVEEVD
>BoHsp70-7
MEGGKPTIVTNAEGQRTTPSVVAYTKSGDRLVGQIAKRQAVVNPENTFFS
VKRFIGRRMNEVDEEAKQVSYRVVKDENGNVKLECPAIRKQFAAEEISAQ
VLRKLVDDASRFLNEKVTKAVVTVPAYFNDSQRTATKDAGRIAGLEVLRI
INEPTAASLAYGFERKSNETILVFDLGGGTFDVSVLEVGDGVFEVLSTSG
DTHLGGDDFDKRVVDWLASNFKKDEGIDLLKDKQALQRLTEAAEKAKIEL
SSLTQTNMSLPFITATADGPKHIETTLTRAKFEELCSDLLDRCKTPVENS
LRDAKLCFKDIDEVILVGGSTRIPAVQEVVRKLTGKEPNVTVNPDEVVAL
GAAVQAGVLAGDVSDIVLLDVTPLSIGLETLGGVMTKIIPRNSTLPTSKS
EVFSTAADGQTSVEINVLQGEREFVRDNKSLGSFRLDGIPPAPRGVPQIE
VKFDIDANGILSVSASDKGTGKKQDITITGASTLPKDEVEQMVQEAERFA
KDDKEKRDAIDTKNQADSVVYQTEKQLKELGEKIPGEVKEKVEAKLQELK
DKIGSGSTQEIKDTMAALNQEVMQIGQSMYNQPGAGAGAGSSPGGEGDSS
ADSSSSKGGDDVIDADFTDSN
>BoHsp70-8
MAEPAYTVASDSENTGEEKSSSSPSLPEIAVGIDIGTSQCSIAVWNGSQV
HILRNTRNQKLIKSFVTFKDEVPAGGVSNQLAHEQEMLTGAAVFNMKRLI
GRVDTDPVVHASKSLPFLVQTLDIGVRPFIAALVNNAWRSTTPEEVLAIF
LVELRLMAESQLKRAVRNVVLTVPVSFSRFQLTRIERACAMAGLHVLRLM
PEPTAVALLYAQQQQMTSHDNMGSGSERVAVIFNMGAGYCDVAVTATAGG
VSQIKALAGSAVGGEDILQNTMRHIAPRPDKEGSGSLRVATQDAIHRLSK
QDSVQIEVDLGDGDVVSKVLDRLEFEEVNKNVFEECERLVVQCLRDAKVD
VDDVDDVIMVGGCSYIPKVRAIVSNVCKKEEIYKDVNPLEAAVRGAALEG
AVTSGIHDPFGSLDLLTIQATALAVGVRANGNKFVPVIPRNTMVPARRDL
FFTTVHDDQKEALIVVYEGEGEGVGENHLLGYFKIVGIPAAAKGVPEINV
CMDIDASNALRVFAAVLMPGSKSPVVPVVEVRMPTVDDGHGWCAQALSAK
FGSALDLVTLQRK
>BoHsp70-9a
MASVAILRAFRRREVQTASVSAFRSIASNGKTNLIGKLGHLARPFCSRPI
GNDVIGIDLGTTNSCVAVMEGKTPRVIENAEGTRTTPSVFAINQKGELLV
GTPAKRQGVTNPTGTISGSKRLIGRGYGDPQTQKEMKMVPYKIVKAPNGD
AWVEANGQKFSPSQIGANILTKMKETAESYLGKTITKAVVTVPAYFNDAQ
RQATKDAGKIAGLDVQRIINEPTAAALSYGMNNKEGVIAVFDLGGGTFDV
SILEISSGVFEVKATNGDTFLGGEDFDNTLLEYLVSEFKRSDNIDLTKDK
LALQRLREAAEKAKIELSSTSQTEINLPFITADASGAKHLNITLTRSKFE
GLVSKLIERTRSPCQNCLKDAGVSIKEIDEVLLVGGMTRVPKVQDIVSEI
FGKSPCKGVNPDEAVAMGAAIQGGILRGDVKELLLLDVTPLSLGIETLGG
IFTRLINRNTTIPTKKSQVFSTAADNQMQVGIKVLQGEREMAADNKSLGE
FDLVGIPPAPRGMPQIEVTFDIDANGIVTVSAKDKATNKEQQITIRSSGG
LSDDEINRMVKEAELNSHKDQERKQLIDLRNTADTTIYSVEKSLSEYREK
IPAEIASEIETAVSDLRTAMAGEEIEDIKAKLEAANKAVSKIGEHMSKGS
GSSGTSGGEGEGSSCTEQTPEAEFEEASGSKK
>BoHsp70-9b
MEGKTPRVIENAEGTRTTPSVVAINQKGELLVGTPAKRQAVTNPTNTIFG
SKRLIGRRFDDSQTQKEMKMVPYKIVKAPNGDAWVEANGQKFSPSQIGAN
VLTKMKETAEAYLGKSITKAVVTVPAYFNDAQRQATKDAGKIAGLDVQRI
INEPTAAALSYGMNNKEGVIAVFDLGGGTFDVSILEISSGVFEVKATNGD
TFLGGEDFDNTLLEYLVSEFKRSDNIDLTKDKLALQRLREAAEKAKIELS
STSQTEINLPFITADASGAKHLNITLTRSKFEALVGKLIERTRCPCQNCL
KDAGVTVKEVDEVLLVGGMTRVPKVQEIVAEIFGKSPCKGVNPDEAVAMG
AAIQGGILRGDVKELLLLDVTPLSLGIETLGGIFTRLINRNTTIPTKKSQ
VFSTAADNQMQVGIKVLQGEREMAADNKSLGEFDLVGIPPAPRGMPQIEV
TFDIDANGIVTVSAKDKATGKEQQITIRSSGGLSDDEINRMVKEAELNSH
KDQEKKQLIDLRNTADTTIYSVEKSLSEYREKIPAEIASEIETAVSDLRT
AMAGEEIEDIKAKLEAANKAVSKIGEHMSKGSGSSGSSGGEGSSGTDQQT
PEAEFEEASGSKK
>BoHsp70-10
MATAALLRSIRRRDVASAPFSAYKCIQSSGKASLNGQNWRSFSRVFSSKP
AGNDVIGIDLGTTNSCVAVMEGKNPKVIENAEGARTTPSVVAFNPKGELL
VGTPAKRQAVTNPTNTLFGTKRLIGRKFDDPQTQKEMKMVPYKIVRAPNG
DAWVEANGQQYSPSQVGAFVLTKMKETAEAYLGKSVKKAVVTVPAYFNDA
QRQATKDAGRIAGLDVERIINEPTAAALSYGMTNKEGLIAVFDLGGGTFD
VSILEISNGVFEVKATNGDTFLGGEDFDNALLDFLVNEFKTSEGIDLAKD
RLALQRLREAAEKAKIELSSTSQTEINLPFITADASGAKHFNITLTRSKF
EALVNGLIERTRDPCKNCLKDAGISAKEVDEVLLVGGMTRVPKVQTVVAE
IFGKTPSKGVNPDEAVAMGAALQGGILRGDVKELLLLDVTPLSLGIETLG
GVFTRLITRNTTIPTKKSQVFSTAADNQTQVGIRVLQGEREMASDNKLLG
EFDLVGIPPSPRGIPQIEVTFDIDANGIVTVSAKDKTTGKEQQITIRSSG
GLSEDDIQKMVRDAELHAQKDKERKDLIDTKNTADTTIYSIEKSLGEYRE
KIPSEVAKEIEDAVADLRTASSGDDVNEIKAKIDAANKAVSKIGEHMSGG
GGSGGDSTPGGGGAQGGSDQTPEADYEEVKK
>BoHsp70-12a
MAGSFGANGTVVLAIIFFGSLFAFSTAKEEATKLGTVIGIDLGTTYSCVG
VYKNGHVEIIANDQGNRITPSWVAFTDSERLIGEAAKNQAPLNPERTVFD
VKRLIGRKFEDKEVQKDRKLVPYQIVNKDGKPYIQVKIKDGETKVFSPEE
VSAMILTKMKETAEAYLGKKIKDAVVTVPAYFNDAQRQATKDAGVIAGLN
VARIINEPTAAAIAYGLDKKGGEKNILVFDLGGGTFDVSVLTIDNGVFEV
LSTNGDTHLGGEDFDHRIMDYFIKLIKKKHQKDISKDNKALGKLRRECER
AKRALSSQHQVRVEIESLFDGLDFSEPLTRARFEELNNDLFRKTMGPVKK
AMDDAGLQKSQIDEIVLVGGSTRIPKVQQLLKDFFEGKEPNKGVNPDEAV
AYGAAVQGGILSGEGGDETKDILLLDVAPLTLGIETVGGVMTKLIPRNTV
IPTKKSQVFTTYQDQQTTVSIQVFEGERSLTKDCRLLGKFDLTGIPPAPR
GTPQIEVTFEVDANGILNVKAEDKASGKSEKITITNEKGRLSQEEIDRMV
KEAEEFAEEDKKVKERIDARNSLETYLYNMKNQASDKDKLADKLEADEKE
KIEAATKEALEWLDENQNSEKEEYDEKLKEVEAVCNPIITAVYQRTGGAP
GAGGESATEEDDEAHDEL
>BoHsp70-12b
MARSLGANGTVVLAIIFFGCLFAFSTAKEEATKLGTVIGIDLGTTYSCVG
VYKNGHVEIIANDQGNRITPSWVGFTDNERLIGEAAKNQAAVNPERTVFD
VKRLIGRKFADKEVQKDRKLVPYQIVDKDGKPYIQVKIKDGETKVFSPEE
VSAMILTKMKETAEAYLGKKIKDAVVTVPGEDFDHRIMDYFIKLIKKKHQ
KDISKDNKALGKLRRECERAKRALSSQHQVRVEIESLFDGLDFSEPLTRA
RFEELNNDLFRKTMGPVKKAMDDAGLQKSQIDEIVLVGGSTRIPKVQQLL
KDFFEGKEPNKGVNPDEAVAYGAAVQGGILSGEGGDETKDILLLDVAPLT
LGIETVGGVMTKLIPRNTVIPTKKSQVFTTYQDQQTTVSIQVFEGERSLT
KDCRLLGNFDLTGIPPAPRGTPQIEVTFEVDANGILNVKAEDKASGKSEK
ITITNEKGRLSQEEIDRMVKEAEEFAEEDKKVKERIDARNSLETYVYNMK
NQVNDKDKLAEKLEADEKEKIEAATKEALEWLDENQNSEKEEYDEKLKEV
EAVCNPIITAVYQRSGGAPGGAGGESATEEEDESHDEL
>BoHsp70-13
MSSVAIEGEEEKLGTVIGIDLGTTYSCVGVYHNNHVEIIANDQGNRITPS
WVAFTDTERLIGEAAKNQAAKNPEGTIFDPKRLMGRKFDDPDVQRDIKFL
PYKVVNKDGKPYIQVKVKGEVKVFSPEEISAMILTKMKETAEAFLGKKIK
DAVITVPDILLLDVAPLSLGIETVGGVMTKVIPRNTAIPTKKSQVFTTYQ
DQQTTVSIKVYEGERSMTKDNRELGKFDLTGILPAPRGVAQIEVTFEVDA
NGILHVKAEDKVAKTSQTITITNDKGRLTQEEIDEMIREAEEFAEEDRIV
KEKIDAKNKLETYVYNMKSSLEKLAEKISEEEKEKMEEVLKEALEWLEEN
VNAEKDDYEEKLKEVESVCNPVIKSVYEKTSGESEEDEEVGDDEL
>BoHsp70-15a
MSVVGFDFGNENCLVAVARQRGIDVVLNDESNRETPAIVCFGEKQRFIGT
AGAASTMMNPKNSISQIKRLVGRQFSDPELQRDIKSLPFSVTEGPDGYPL
IHASYLGEKRAFTPTQVMGMMLSNLKGIAEKNLNAAVVDCCIGIPVYFTD
LQRRAVLDAATIAGLHPLHLIHETTATALAYGIYKTDLPESEPLNVAFID
IGHASMQVCIAGFKKGQLKVLSHGFDRSLGGRDFDEVLFNHFAAKFREEY
KIDVAQNAKASLRLRAACEKLKKVLSANPVAPLNIECLMDEKDVRGVIKR
EEFEEISIPILERVKRPLEKALSDAGLSIEDVHMVEVVGSGSRVPAIIKI
LTEFFGKEPRRTMNASECVSRGCALQCAILSPTFKVREFQVHESFPFSIS
LAWKGAAADAQNGGAENQQSTIVFPKGNSIPSVKALTFYRSGTFSVDVQY
SDATDLKAPPKISTYTIGPFQSSKGERAKLKVKVRLTLHGIVSVESATLL
EEEEVEVKVTAEQMDTDKASGESDVNMQDAKETSDAAGTDNGVPEPVQME
TDSKAEAPKKKVKKTNVPLSELVYGALQSVEVQKAVEKEYEMALQDRVME
ETKDKKNAVESYVYDMRNKLSEKYHEYMTESEREAFLAKLQEVEDWLYED
GEDETKGVYVAKLEELKKVGDPVEMRYKESQERGTVIGQLGHCVNSYREA
AVSNDSKFDHIELEEKQKVLNECVEAEAWMREKQQQQEALPKHATPAFLS
ADVTRKAEALDKFCRPIMTKPKPVAKPEAPQAKAAADEEKSEPQPEPASG
EEPMETEKPTEDSA
>BoHsp70-15b
MRLTTHWNRGKGKIEKEPANPEPCSIKRSLSSLPLFALFRFSQLLNLKQS
SQNPIPSRDPQGFESRPKLDRMSVVGFDFGNDNCLVAVARQRGIDVVLND
ESNRETPAIVCFGEKQRFIGTAGAASTMMNPKNSISQIKRLVGRQFSDPE
LQRDIKSLPFSVTEGPDGYPLIHASYLGEKRAFTPTQVMGMMLSNLKGIA
EKNLNAAVVDCCIGIPVYFTDLQRRAVLDAATIAGLHPLHLIHETTATAL
AYGIYKTDLPESEPLNVAFIDIGHASMQVCIAGFKKGQLKVLSHGFDRSL
GGRDFDEVLFNHFATKFKDEYKIDVTQNAKASLRLRAACEKLKKVLSANP
VAPLNIECLMDEKDVRGVIKREEFEEISVPILERVKRPLEKALADAGLSV
EDVHMVEVVGSGSRVPAIIKILTEFFGKEPRRTMNASECVSRGCALQCAI
LSPTFKVREFQVHESFPFSVSLAWKGAAADTQNGGAENQQSTVVFPKGNP
IPSVKALTFYRSGTFSVDVQYSDVTDLQAPAKISTYTIGPFQSSKGERAK
VKVKVRLTLHGIVSVESATLLEEEEVDVPVTTEQMDTDKASGETDVNMQD
AKETSDAAGAENGVTEPADKPVQMETDSKAEAPKKKVKKTNVPLSELVYG
ALQSVDVQKAVEKEYEMALQDRVMEETKDKKNAVESYVYDMRNKLSDKLH
EYITESEREAFLAKLQEVEDWLYEDGEDETKGVYVAKLEELKKVGDPVEM
RYKESQERGTVIGQLGHCVNSYREAAVSNESKFDHIELEEKQKVLNECVE
AEAWMREKQQQQEALPKYATPAFLSADVTRKAEALDKFCRPIMTKPKPVV
KPEAPPAKAAADEEKSEPQPEAASGEEPMETEKPTEDSA
>BoHsp70-16
MSVVGFDVGNENCVIAVAKQRGIDVLLNDESNRENPGMVSFGEKQRFMGA
AAAASATMHPKSTISQLKRLIGRKFREPDVQKDLKLFPFETSEDSADGGI
QIRLRYMGEVQSFSPVQILGMLLSHLKQVAEKSLNTPVSDCVIGIPSYFT
NSQRLAYLDAAAIAGLRPLRLMHDCTATALGYGIYKTDLAANSSPTCIVF
VDIGHCDTQVCVASFGSGSMRVLSHGSDRNLGGRDFDEVLFNYFAVEFKE
KYSIDVYTNTKACVRLRASCEKVKKVLSANAEAPLNIECLMEEKDVKSFI
KREEFEQLSSGLLERLIVPCQKALADSGLSLDQIHSVELVGSGSRIPAIS
KMLSSLFKRELGRTVNASECVARGCALQCAMLSPIFRVRDYEVQDSFPFS
IGFSSDKGPINTPSNEMLFPKGQVFPSVKVLTLRRENTFHLEAFYADHNE
ISPDSPIQIGSFTIGPFQSSHGQAARVKVRVQLNLHGIVTIDSASLIEDP
KENTTSEETVSENNHQSPATKDGTSDPSSGPTGNDHKAIKRMKISVVENV
SGALTKDELLEAKQREYSLVQQDLKMESTKDKKNALESFVYEMRDKMLNT
YRSTATESERECIARNLQETEEWLYEDGDDESENAYIEKLNDIKKLIDPI
ENRYKDAEERVQASKDLAKTIADNRMAAESLPPPRKNAVLDECKKVERWL
HERTTEQESHNHPELQSGEIRRKADALNATCKYIGKSNSPPTKSEHNGSH
GRRNSDDMELD
>BoHsp70-17a
MRKKMCTVLVLLLSLLSVLFVPSESAVASVDLGSEWVKVAVVNIKRGQSP
ISVAINEMSKRKSPSLVAFHSGDRLLGEEAAGITARYPNKVYSQLRDMVG
KPFKHVKDFIDSVYLPFDIVEDSRGAVGVKIDDGTTVYSVEELLAMILGY
GSDLAEFHAKIPVKDMVVSIPPYFGQAERRGLIQASQLAGVNVLSLVHEH
SGAALQYGIDKDFANGSRHVIFYDMGSSSTYAALVYYSAYNEKEFGKTVS
VNQFQVKDVRWDSGLGGQSMEMRLVEYFADEFNKQLSNGVDVRKFPKAMA
KLKKQVKRTKEILSANTGAPISVESLHDDRDFRSTISREKFEELCKDLWE
RSLTPLKDILMHSGLKMDDIYAVELIGGATRVPKLQSTIQEFIGKQDLDK
HLDADEAIVLGSALHAANLSDGIKLKRRLGIVDGSPYGFLVEMEGPNVKK
DESTKQQLVPRMKKLPSKMFRTFVLDKDFDVSLAYESEDILPPGITSPVF
AQYSVSGLTDATEKYSSRNLSAPIKANLHFSLSRSGILSLDRGDAVIEIT
EWVEVPKKNVTIESNTTSTTGNASTGAASDENSQENKEELQADAGNSTAE
EPVVVDLGTEKKLKKRTFRIPLKVVEKTVGPGAPFTKESLAEAKTKLEAL
DKKDKERRRTAELKNNLESYIYATKEKLETPEFEKISTQEERKAFVQDWL
YMDGEDANATEFQERLDSLKAIGSPISLRSDELTARPVAVEYAQKYLTEV
KEIIKEWETNKTWLPKEKINEVSKEAEKVKSWLEKNEAEQKKTSLWSKPV
FTSDEVYAKVFTMQDKVTKVNRIPKPKPKIEKPTKKENTTEEKSKGSEDS
TNSTESEAAAKEEEGHDEL
>BoHsp70-17b
MSKRKSPALVAFHSGDRLLGEEAAGITARYPNKVYSQLRDMVGKPFKHVK
DFIDSVYLPFGIVEDSRGAVGIKIDDGATVYSVEELLAMILGYGSDLAEF
HAKIPVKDMVVSVPPYFGQAERRGLIQASQLAGVNVLSLVHEHSGAALQY
GIDKDFSNGSRHVIFYDMGSSSTYAALVYYSAYNEKEFGKTVSVNQFQVK
DVRWDSGLGGQSMEMRLVEYFADEFNKQLGNGVDVRKFPKAMAKLKKQVK
RTKEILSANTAAPISVESLHDDRDFRSTISREKFEELCKDLWERSLTPLK
DVLKHSGLKIDDIYAVELIGGATRVPKLQSTIQEFIGKEDLDKHLDADEA
IVLGSALHAANLSDGIKLKRRLGIVDGSPYGFLVELEGPNVKKDESTKQQ
LVPRMKKLPSKMFRSFVLDKDFDVSLAYDSEDILPPGITSPVFAQYSVSG
FAVATEKYSSRNLSAPIKANLHFSLSRSGILSLDRGDAVIEITEWVEVPK
KNVTVDNNTTSTTGNASTGAPSDENLQENKEELQADAENSSASNTTTEEP
AVVDLGTEKKLKKRTFRVPLKVVEKTVGPGAPFTKESLDAAKIKLEALDK
KDRERRRTAELKNNLESYVYATKEKLETPEFEKVSTQEERKAFVEKLDEA
CINFLLNYVQDWLYMDGEDANATEFLDRLDSLKAIGSPISLRSEELTARP
VAVEYAQKYLTEVKEIIKEWETNKTWLPKGKIDEVSKEAEKVKSWLEKNE
AEQKKSALWSKPVFTSDEVYAKVFTLQDKVTKVNRIPKPKPKIEKATKKE
NTSKEEEQSKSPDSTSSSESESANEEEGSHEEL
