# Supplementary material for: Genome-wide identification and characterization of the Hsp70 gene family in allopolyploid rapeseed (Brassica napus L.) compared with its diploid progenitors
Source: PeerJ. 2019 Aug 20;7:e7511. doi: 10.7717/peerj.7511 (PMC6707343; doi:10.7717/peerj.7511)
Supplement: Dataset S3 [file peerj-07-7511-s014.zip]

Archive with 3 entries (2 files):
- Dataset-S3/
- Dataset-S3/gene-BnHsp70s.fasta
- Dataset-S3/protein-BnHsp70s.fasta
