# Supplementary material for: Genome-wide identification and characterization of the Hsp70 gene family in allopolyploid rapeseed (Brassica napus L.) compared with its diploid progenitors
Source: PeerJ. 2019 Aug 20;7:e7511. doi: 10.7717/peerj.7511 (PMC6707343; doi:10.7717/peerj.7511)
Supplement: Dataset S3 [file peerj-07-7511-s014.zip › Dataset-S3/gene-BnHsp70s.fasta]

>BnC.Hsp70-2
ATGTTGAAGGCGCTAGGGTTAAGGTATCCTCTGTTTTCTCGCAAATTGAAACCAACTCCA
GTAGGATTTTTAGGATCGTTGGAGTGAAGAAGCACCGCAATTGCTAAAATATTTAGGGTT
TTCTTTTTTTTTCTTCCTAAAATATTTAGGGTTTATATCACATCTCAGTTGCACAATATT
GCTTGTCTGAATTTTTTAGAATGTGTGAATAAACTCTGTTTTGGTTGTTACAGATGCAAA
GAGACTGATTGGTCGAAGATTCAGTGACTCATCTGTCCAAAGCGACATGAAACTATGGCC
TTTCAAGATCATCCCTGGTCCTGCCGACAAACCCATGATCCTCGTCAACTACAAAGGCGA
AGAGAAACAGTTTCCCTCCGAGGAGATATCTTCCATGGTTCTCATCAAGATGCGTGAGAT
AGCTGAAGCTTACCTTGGCGTCGCCATCAAGAACGCTGTCGTCACTGTTCCCGCCTACTT
CAACGACTTGCAGCGTCAAGCCACAAAGGAAGCTGGCTTGCCTATGGTCTTGACAAGAAG
GCGAGCAGTGATGGAGAGAAGAACGTCTTGATCTTTGATCTTGGTGGTGGTACTTTTGAT
GTCTCTCTCCTCACCATCGAGGAAGGTATCTTTGAAGTCAAGGCTACTTCTGGAGACACT
CATCTCAGTGGGGAAGATTTCGACAGTAGGATCGTTAACCATTTTGTTCAAGAGTTTAAG
AGGAAGAGCAAGAAGGACATTAGTGGTAACCCTAGAGCTCTGAGGAGGCTGAGGACTGCT
TGCGAGAGAGCGAAGAGGACTCTTTCTTCAACCGCACAGACTACCATTGAGATTGACTCT
CGCTTTGAGGGCATTGATTTCTACTCTGCGCTTACCCGTGCTAGGTTCGAAGAGCTCAAC
ATGGATCTTTTCCGCAAGTGTATGGAGCCTGTCGACAAGTGTTTGGTGATGCTAAGATGG
ACAAGAGCACTGTCCATGATGTTGTCCTCGTGGGAGGTTCCACACGTATCCCGAAAGTCC
AGAAGCTTCTCCAAGATTTCTTCAACGGTAAAGAGCTCTGCAAGTCTATTAACCCTGACG
AGGCTGTGGCTTATGGTGCAGCAGTTCAGGGAGCGATTGTAAGTGGTGAAGGCAATGCAA
AATTGCAAGACCTTCTTCTCTTGGACGTGAATCCTCTTTCTCTTGGTATTGAAACCGTCG
GTGGAGTCATGACCACCTTGATCCAAAGGAGCACAACGATCCTGACCAACACGGAGCAGG
TCTTCTCCACCTGCTCTGACAACCAGCCAGGTGTGTTGATCCAAGTCTATGAAGGTGAGA
GAGCTAGGACCCAAGACAACAACCTCCTTGGAAAATTCAAGCTCTCTGGCATCCCTCCAG
CTCCACGTGGTGTCCCTCAGATCACAGTGTGTTTCGAAATTGATGCAAACAGTACCAAGG
ACAATACCACTGGACAAAAGAACAAGATTACGATCACCAACGACAAGGGTCGCTTGTCTA
AGGACGAGATCAAGAAGATGGTGCAAGAAGCGGAGAAGTACAAGTCTGAGGATGAGGAGC
ACAAGAAGAAGGTCGAAGCCAAGAATGCTCTTGAGAACTATGCTTACAACATGAGAAACA
CCATCCGTGATGACAAGATTGGTGAGAAGCTTGCTGCTGCAGACAAGAAGAAGATTGAGG
ATTCGGTTGAGGAGGCAGTTCAATGGCTTGATGGTAACCAAACGGCTGAAGCAGACGAGT
TTGAAGACAATATGAAAGACTTGGAGAGTGTGTGTAACCCCATCATTGCAAACATGTATC
AAGGAGGAGCTGGTGGTGAAGCAGGTGGTCCTGCTGATGATGAATCTCCTGCTGCTGCTG
GCGGTGCTGGTCCCAAGATTGAGGAAGTCGACTAA
>BnA.Hsp70-4a
ATGCACAAAAACATAAGTAAAACACTTTGAATTGCGAAAAAGAAAACTCTATTCAAAGAA
TTTGATAATCTAATGGCGGGTAAAGGCGAAGGTCCAGCGATCGGAATCGATCTCGGCACT
ACCTACTCCTGCGTCGGCGTTTGGCAGCACGACCGCGTCGAAATCATCGCCAACGATCAA
GGCAACCGCACCACTCCTTCCTACGTCGCCTTCACCGACAGCGAGCGTCTCATCGGAGAC
GCCGCCAAGAATCAAGTCGCCATGAACCCTACCAACACCGTCTTCGGTAAGCTCTCTCTA
CTCCTCCTCATCCTCACTCACGAACTCTATCTACCTCTCGTGCATATGTGTTGTTTGTGT
AGAGACTGTATAGCTCAGATCTGAACCGGATATTCAACTTGCAAATTCAGTGTTCTAAAA
ATTCGGTTTAAATCGGTTTAGTCGCGGTTAGCAATATTTAGAACATTGTGTTAAAATAGA
GTGATGGATCGTGTAGTTTGACGGTTTTATAAAATTCGGTTTAAATCGGTTTAGGCGCGG
TTAGCAATTTATGAACATTGTGTTAAATTAGAGTGATGGATCGTGTAGTTTGACTGTTTA
TAAAATTCGGTTTAAATCGGTTTAGGCGCGGTTAGCAATTTAAGAAGATTGTGTTAAATT
AGAGTGATGGATCGTGTAGTTTGACGGTTTTATAAAATTCGGTTTAAATCGGTTAGGAGT
TTTTAGAATATTCTGTTAAAATAGAGTGATGGATCGTGTTGTTTGACGGTTATCAGTGTT
ATATAATTCGGTTTAAATCGGTTTAGGCGAGATTAGCAATATTTAGAACATTCTGTTGAA
ATAGAGTGATGGATGGATCGTGTTGTTTGACGGTTATCGGTTTAAATCGGTTTAGACGCG
GTTAGCGATTTTTAAAACATTGTGTGAAAGTAGAGTGATGGAATGAATCGTGTTGTTTGA
CGGTTACTCTAACGTCTATGCAGATGCTAAGCGTCTTATCGGAAGAAGGTTCAGCGACCC
CTCCGTTCAAGCGGACATGAGGCACTGGCCTTTCAAGGTCATCTCCGGCCCAGCTGAGAA
GCCCATGATCGTCGTCAACTACAAAGGAGAGGAGAAACAGTTCTCAGCGGAAGAGATCTC
CTCCATGGTCCTCACAAAGATGCGTGAGATCGCAGAAGCCTTCCTCGGCACGTCCGTCAA
AAACGCCGTCGTTACAGTCCCCGCTTACTTCAACGACTCTCAGCGTCAAGCCACAAAGGA
CGCCGGAGTCATCTCGGGACTCAACGTGATGCGTATCATCAACGAGCCAACCGCTGCAGC
CATTGCCTACGGTCTTGACAAGAAAGCGTCGAGTGTTGGAGAGAAGAATGTGTTGATATT
TGACTTGGGAGGTGGGACTTTCGATGTGTCGTTGCTTACGATTGAGGAAGGGATCTTTGA
AGTGAAGGCGACGGCTGGTGATACTCATCTCGGTGGGGAGGATTTTGATAACAGGATGGT
GAATCACTTCGTTCAGGAGTTTAAGAGGAAGCATAAGAAGGATATCACTGGGAATCCGAG
AGCGTTGAGGAGGTTGAGAACGGCGTGTGAGAGAGCCAAGAGGACTCTCTCTTCGACTGC
TCAAACGACTATTGAGATTGATTCTCTCTACGAGGGGATTGATTTCTACACGACTATTAC
CCGCGCGAGGTTTGAGGAGCTGAACATGGATTTGTTCAGGAAGTGTATGGAGCCCGTGGA
GAAGTGTTTGAGGGATGCTAAGATGGATAAGAGCAATGTTCATGACGTTGTGCTTGTTGG
TGGGTCCACTAGGATCCCTAAGGTGCAGCAGCTGTTGCAAGATTTTTTTAATGGGAAGGA
GCTTTGTAAGAGTATTAACCCGGACGAGGCTGTTGCTTATGGAGCGGCTGTTCAGGCTGC
GATTTTGAGTGGGGAGGGGAATGAGAAGGTTCAGGACTTGTTGCTTCTTGATGTTACTCC
TTTGTCCTTGGGGTTGGAGACTGCTGGTGGTGTGATGACTGTGTTGATTCCGAGGAACAC
GACTATTCCGACGAAGAAGGAGCAGATCTTCTCGACTTATTCGGACAACCAGCCCGGTGT
GTTGATTCAGGTTTACGAGGGAGAGAGAGCAAGAACCAAGGATAACAACCTTTTGGGGAA
GTTTGAGCTCAGCGGCATCCCGCCTGCTCCACGTGGTGTTCCTCAGATCACTGTCTGTTT
TGACATTGACGCCAACGGAATCCTCAACGTGTCGGCTGAAGACAAGACGACTGGTCAGAA
GAACAAGATCACGATCACTAACGACAAGGGAAGGCTGTCTAAAGAAGAGATTGAGAAGAT
GGTACAGGAGGCAGAGAAGTATAAAGCAGAGGATGAGGAACACAAGAAGAAGGTGGATGC
AAAGAATGCTTTGGAGAACTACGCGTACAACATGAGGAACACGATCAAGGATGAGAAGAT
CGCGTCTAAGCTTGATGCAGCTGACAAGAAGAAGATCGAGGATGCGATCGACCAGGCTAT
TGAATGGTTGGAGGGTAATCAGCTGGCGGAAGCGGATGAGTTTGAGGATAAGATGAAGGA
GCTCGAGTCTCTCTGCAACCCAATCATTGCGAGAATGTACCAAGGCGCTGGTGGTGATAT
GGGTGGAGCTGGTGGCATGGATGATGATGCTCCCGCCGATGCTAGCGGTGGTGCTGGACC
CAAGATTGAAGAAGTTGATTAA
>BnC.Hsp70-4b
TTAATCTACTTCTTCAATCTTGGGTCCAGCACCACCAGCAGGAACATCGTCGTCCATGCC
ACCAGCGCCACCCATATCACCACCAGCGCCTTGGTACATTCTCGCAATGATTGGGTTGCA
GAGAGACTCGAGCTCCTTCATCTTATCCTCAAACTCATCTGCCTCCGCCAGCTGATTACC
CTCCAACCATTCAATAGCCTGGTCAATCGCATCCTCAATCTTCTTCTTGTCGGCTGCATC
AAGCTTAGACGCGATCTTCTCATCCTTAATCGTGTTCCTCATGTTGTATGCGTAGTTCTC
TAGAGCATTCTTCGCATCCACCTTCTTCTTGTGTTCCTCATCCTCTGCCTTGTACTTCTC
CGCTTCTTGTACCATCTTCTCAATCTCTTCCTTCGACAGCCTTCCCTTGTCGTTAGTGAT
CGTGATCTTGTTCTTCTGACCAGTCGTCTTGTCTTCAGCCGACACGTTCAGGATACCGTT
GGCGTCGATGTCAAAACAGACAGTGATCTGAGGAACGCCTCGTGGTGCAGGCGGGATGCC
GCTGAGCTCAAACTTCCCCAAAAGGTTGTTGTCCTTCGTCCTCGCTCTCTCTCCTTCGTA
GACTTGAATCAACACACCAGGCTGGTTGTCCGAATAAGTCGAGAAGATCTGCTCCTTCTT
CGTCGGAATCGTGGTGTTCCTCGGAATCAAAACAGTCATCACACCTCCAGCAGTCTCCAA
CCCCAATGACAAAGGAGTAACATCAAGAAGCAACAAGTCCTGAACCTTCTCATTCCCCTC
CCCGCTCAAAATCGCGGCCTGAACAGCCGCTCCATAAGCAACAGCCTCGTCCGGGTTAAT
ACTCTTACAAAGCTCCTTCCCGTTAAAAAAATCCTGCAACAGCTGCTGAACCTTAGGGAT
CCTAGTGGACCCACCAACAAGCACAACGTCATGAACATTGCTCTTATCCATCTTCGCGTC
CCTCAAACACTTCTCCACCGGCTCCATACACTTCCTGAACAGATCCATGTTCAGCTCCTC
AAACCTCGCGCGCGTGATAGTCGTGTAGAAATCAATCCCCTCGTAGAGAGAATCAATCTC
AATCGTCGTCTGCGCGGTCGAAGAGAGAGTCCTCTTGGCTCTCTCGCACGCCGTCCTCAG
CCTCCTCAACGCCCTCGGATTCCCGGTGATATCCTTCTTGTGCTTCCTCTTAAACTCCTG
AACGAAGTGGTTCACCATCCTGTTATCAAAATCCTCCCCACCGAGATGAGTATCACCAGC
CGTCGCCTTCACTTCGAAGATCCCTTCCTCGATCGTGAGCAGCGACACATCGAACGTCCC
ACCTCCCAAGTCAAATATCAGCACGTTCTTCTCCCCAACGCTAGAGGCCTTCTTGTCGAG
ACCGTAGGCGATGGCCGCAGCGGTTGGCTCGTTGATGATGCGCATCACGTTGAGTCCCGA
GATGACTCCGGCGTCCTTTGTGGCTTGACGCTGAGAGTCGTTGAAGTAAGCGGGGACTGT
AACGACGGCGTTTTTGACGGACGTGCCGAGGAAGGCTTCTGCGATCTCACGCATCTTTGT
GAGGACCATGGAGGAGATCTCCTCAGCTGAGAACTGTTTCTCCTCTCCCTTGTAGTTGAC
GACGATCATGGGCTTCTCAGCTGGGCCGGAGATGACCTTGAAAGGCCAGTGCCTCATGTC
CGCCTGGACGGAGGGGTCGCTGAACCTTCTTCCGATAAGACGTTTAGCATCTGCATAGAC
GTTAAGAGTAACCGTCAAACAACACGATTCATTCCATCACTCTATTTTCACACAATGTTT
TAAAAATCGCTAACCGCGTCTAAACCGATTTAAACCGATAACCGTCAAACAACACGATCC
ACCACTCTATTTTAACCCAATGTTGTAAAAATTGCTAACCGCGCGTAAACCGATTTAAAC
CGAATTTTAGAACACTGATTATTAAAACTTAAAGAGTTGAATATCCGGTTCAGATCTGAG
CTATACAGTATGTGAACAAACAGTACATGCAAGAGCTGGAATCTAAGGCGGAGTTCGTGG
TTTTGAGATGAGAAGGAGTAGAGAGCTTACCGAAGACGGTGTTGGTAGGGTTCATAGCGA
CTTGGTTCTTGGCGGCGTCTCCGATGAGACGCTCGCTGTCGGTGAAGGCGACGTAGGAAG
GAGTGGTGCGGTTGCCTTGATCGTTGGCGATGATTTCGACGCGGTCGTGCTGCCACACGC
CGACGCAGGAGTAGGTAGTGCCAAGATCGATTCCGATCGCTGGACCTTCGCCTTTACTCG
CCATTATCGAGTTGTTTTGAATAGAGCTTTTTTTTTTCTTCGCGATTGATTGAGAGTGTT
TTTGTTTAGGTTCTGTGCAT
>BnA.Hsp70-4c
CAAAGCAGGTTCCAATTAACATAGAAAGCTTAACATAGCAGCAAGCAAACAAACATAAGG
ATTAAAGCAAAAACTCACAAAACAACAGTAGATAGAACTTAATCAACTTCTTCAATCTTT
GGTCCAGCACCACCACTTCCACCAGCAGGAACATCATCATCCATACCTCCAGCACCACCA
CCCATATCACCACCAGCTCCACCTTGATACATCCTCGCAATAATAGGATTACAAACAGAC
TCAAGCTCCTTCATCTTATCCTCAAACTCATCTGCCTCAGCCAACTGGTTCCCATCCAAC
CATTCAATCGCCTGATCAATCGCATCCTCAATCTTCTTCTTATCCGCCGCCTCGAGCTTA
GAGGCAATCTTCTCATCCTTGATTGTGTTCCTCATATTGTACGCATAATTCTCCAACGCA
TTCTTAGCATCAACCTTCTTCTTGTGCTCCTCATCCTCAGCCTTATACTTCTCCGCTTCT
TGCACCATCTTCTCAATCTCCTCCTTAGACAGCCTCCCTTTATCGTTAGTGATGGTAATC
TTGTTCTTCTGTCCAGTAGTCTTGTCTTCCGCCGAGACGTTGAGGATGCCGTTAGCGTCG
ATGTCGAAACAGACTGTGATCTGAGGGACACCACGCGGCGCAGGAGGGATGCCGCTTAAC
TCAAACTTCCCTAAGAGGTTATTATCTTTTGTCCTCGCTCTCTCTCCTTCGTAGACTTGG
ATCAACACACCAGGCTGGTTGTCCGAGTAAGTAGAGAAGATCTGCTCCTTCTTTGTCGGA
ATCGTAGTGTTCCTCGGGATCAGAACCGTCATAACCCCACCGGCAGTCTCCAAACCTAAA
GACAAAGGAGTGACGTCAAGCAGCAGCAAATCTTGAACCTTCTCGTTCCCTTCACCGCTC
AAGATCGCAGCCTGTACCGCCGCGCCGTACGCGACGGCCTCATCAGGGTTAATACTCTTA
CAAAGCTCCTTCCCGTTGAAAAAGTCTTGGAGAAGCTGCTGCACTTTAGGGATCCTGGTG
GACCCGCCGACGAGTACCACGTCATGAACGTTGCTCTTATCCATCTTAGCGTCTCTCAGA
CACTTCTCCACCGGCTCCATACATTTTCTGAAGAGATCCATGTTCAGCTCCTCGAACCTC
GCGCGCGTGATGGTCGTGTAGAAGTCGATCCCTTCGTAGAGAGAGTCAATCTCTATCGTC
GTCTGCGCGGTGGACGAGAGAGTCCTCTTCGCTCTCTCGCAGGCTGTTCTCAGCCTGCGG
AGAGCTCTCGGGTTACCCGTGATGTCCTTCTTGTGCTTCCTCTTAAACTCTTGGACGAAG
TGGTTAACCATTCTGTTGTCGAAGTCCTCACCTCCGAGGTGAGTGTCACCAGCCGTCGCC
TTCACTTCAAAGATCCCTTCCTCAATCGTCAGCAACGAGACATCGAACGTACCACCTCCC
AAGTCGAATATAAGCACGTTCTTCTCACCGACACTCGACGCCTTCTTGTCGAGTCCGTAG
GCAATAGCAGCAGCTGTAGGCTCGTTGATGATACGCATCACGTTGAGACCGGAGATGACT
CCAGCGTCCTTTGTGGCTTGACGCTGAGAGTCGTTGAAGTAGGCAGGGACCGTGACGACA
GCGTTTTTGATGGAGGTGCCGAGGTATGCTTCTGCGATCTCGCGCATTTTGGTGAGAACC
ATCGAGGAGATCTCTTCTGCGGAGAACTGTTTCTCCTCTCCCTTGTAGTTGACGCTGATC
ATTGGCTTCTCGGCTGGACCGGAGATGACTTTGAATGGCCAGTGCCTCATGTCTGCTTGG
ACCGAGGGGTCGCTGAATCTTCTGCCAATAAGACGCTTAGCATCTGCAACCAACAATTGT
TTCAGGTCAATATAAAATGTAAATAATGTTGTAAAAAAATCACTAAACTGTAATTAATTT
TTTTTTGACAAATTAAGAAATTTCTAGCTAATTAAGAAATAACATAAAAAAAAAGTAATT
AGAAAAACTCGGGAATTAAAAAATTGCTAGATGATGATTCACAATTAACCAATCTCTAGA
CAGTAACCAAGGTTTTGTAGAATAATATTATCTCCACGGTTTTTAATCGTTAAAAAAAAA
ATCATTCTGTCTATGTCTATGATCGATTTCCCGCGTTAATACGGTTAGACCGGTTCGTTA
CTAAAACACTATTATTCGAAAACTAAAGCAGAGCTCATGATTTGAGATGAAAGTATTTGA
AAACTTACCAAAGACGGTGTTGGTAGGGTTCATAGCGACTTGATTCTTAGCAGCATCGCC
TATGAGACGCTCGCTGTCAGTGAAGGCAACGTAGGAAGGAGTTGTGCGGTTGCCTTGATC
GTTGGCGATGATCTCGACGCGGTCATGCTGCCACACGCCAACGCAAGAGTAGGTAGTACC
GAGATCGATACCGATCGCTGGACCTTCGCCTTTACCCGCCATTAGATTATCAAAATCGAG
ATTGTGTGTTGACCTTTTTTTTTCTTCTTCTTCTTCTTTCTTTGTGATTTGTGTGTTTAT
>BnC.Hsp70-4d
TTGAGTGTGACTCAAAAAATACACACACTGTAATAATATACATGACCGATTCAGTTTTGT
TATGCCTTTCCACATACACTACTAGATAACATAAACGAGATATACATTTACAAACCGAAG
GCTGAGGACATCACATCTCAAACAGAGGAACAAAACAGAGGACAAATCTCATCTGTGACT
GTGAGCGAGTCTCACTCTTTTAAAATGGTTAAGCTGAACTCAAGTAACTTGTTCGGCTAA
TGGATTAACGATATTAATGCTAGAGTTCTTATATGCATAATAGACGAGAAGGGCGTGCTA
CAGACATTACCTGCCTACTTCCTTAAACAATGAATTTTTGGATACTCACTAACAATGGTA
AAAGATTCTTGTTAGTGCGTTCTTCTTATTCCATCTTCATGTTAAGGTCAAGTGTATTTG
TATGAAGAGTGAGCTTGTGGGTGGTTAATCCTCACGGCCAAGGACCCCTATTCTTGGATA
GAGACCAATGCAAACTAGGGAAACAACAGATTTTATGGCAGATATTTTATTACAAAGCAA
ATTCCGAGTAACATAAAAAGCTTAAAAGAAACAGCAAGCAAACAAAACATAAGGATTAAA
GCAAAAGCTCACAAAACAACAAAGCTGGAACACTTAATCAACTTCTTCAATCTTAGGTCC
AGCACCACCACTTCCACCAGCAGGAACATCATCATCCATCCCTCCAGCACCCATATCGCC
ACCAGCACCACCTTGATACATCCTCGCAATAATCGGATTACAAAGCGACTCCAGCTCCTT
CATCTTATCCTCAAACTCATCAGCCTCAGCCAACTGGTTCCCATCCAACCACTCAATCGC
CTGATCAATCGCATCCTCAATCTTCTTCTTATCCGCCGCCTCAAGCTTAGACGCAATCTT
CTCATCCTTGATCGTGTTCCTCATATTGTACGCATAGTTCTCCAACGCATTCTTGGCATC
AACCTTCTTCTTATGCTCCTCATCCTCAGCTTTATACTTCTCCGCTTCTTGCACCATCTT
CTCAATCTCCTCCTTTGACAGCCTCCCTTTATCGTTAGTGATGGTAATCTTGTTCTTCTG
TCCAGTAGTCTTATCCTCCGCCGAGACGTTGAGGATGCCGTTAGCGTCGATGTCGAAACA
GACGGTGATCTGAGGGACACCACGCGGCGCAGGAGGGATGCCGCTGAGCTCGAACTTCCC
TAAAAGATTGTTGTCTTTTGTCCTCGCTCTCTCTCCTTCGTAGACCTGGATCAACACACC
AGGCTGGTTGTCCGAGTAAGTAGAGAAGATCTGCTCCTTCTTTGTCGGAATCGTCGTGTT
CCTGGGAATCAAAACCGTCATAACCCCACCGGCAGTCTCCAAGCCCAACGATAAAGGAGT
GACGTCAAGAAGCAGTAAATCTTGAACCTTCTCGTTCCCTTCACCGCTCAAGATCGCAGC
CTGGACAGCCGCGCCGTACGCGACGGCCTCGTCGGGGTTAATACTCTTACAAAGCTCCTT
CCCGTTGAAAAAGTCTTGGAGAAGCTGCTGCACTTTGGGGATCCTGGTGGACCCGCCGAC
GAGCACCACGTCGTGGACGTTGCTCTTATCAATCTTAGCGTCTCTCAGACACTTCTCCAC
CGGCTCCATACATTTTCTGAACAGATCCATGTTGAGCTCCTCGAACCTCGCGCGCGTAAT
GGTCGTGTAGAAGTCGATCCCTTCGTAGAGAGAGTCAATCTCTATCGTCGTCTGCGCGGT
GGAAGAGAGAGTCCTCTTCGCTCTCTCGCAGGCTGTTCTCAGCCTGCGGAGAGCTCTCGG
GTTACCCGTGATGTCCTTCTTGTGCTTCCTCTTAAACTCTTGGACGAAGTGATTAACCAT
TCTGTTGTCGAAGTCCTCACCTCCGAGGTGAGTGTCACCAGCCGTCGCCTTCACTTCGAA
GATCCCTTCCTCAATCGTGAGAAGAGAGACATCGAAAGTCCCACCTCCCAAGTCGAATAT
AAGCACGTTCTTCTCACCAACGCTCGACGCCTTCTTGTCGAGACCGTAGGCAATAGCAGC
AGCTGTAGGTTCGTTGATGATACGCATCACGTTGAGGCCGGAGATGACTCCAGCGTCCTT
TGTGGCTTGACGCTGAGAGTCGTTGAAGTAGGCGGGGACCGTGACGACGGCGTTTTTGAT
GGATGTGCCGAGGTATGCTTCTGCTATCTCGCGCATTTTGGTGAGGACCATGGAGGAGAT
TTCTTCTGCGGAGAACTGTTTCTCTTCTCCCTTGTAGTTGACGCTGATCATTGGCTTCTC
GGCTGGACCGGAGATGACCTTGAATGGCCAGTGTCTCATGTCTGCTTGCACAGAGGGGTC
GCTGAATCTTCTGCCAATAAGACGCTTAGCATCTGCACGCAACAATTAGTTCAGGTCAAT
ATAAATGTAAATAATGTTCGGAAAAAATCACTAAACTGTAATTAAATTTTTTAAGACAGA
ATTAAGAAATTTCTAGCTAATTAAGAAATCGCTAAGACATAATTAAAACGTGCTGGACTT
ATGTAAACGATAACTAAGAAACTCGCAAAGTTAAACTTTAAAAAAATAACATAGAACAAA
TTAGTAATTTAAAAATCACTCGGCAATTAGAAAAACGGGAATTAAAAAAATTGTTAGATG
ATGATTCACAGTTAACCAATCTCTAGACAGTAACCAAGGTTTTGTAGAATATTATCCCCA
CGGATTTGCCGCGTTAATACGGTTAGACCGGTTAATAAAACACCTATTATTCGAAAACTA
GAGCAGAGTTCATGGGCAGTTAACTTACCAAAGACGGTGTTGGTAGGGTTCATAGCGACT
TGATTCTTCGCAGCATCTCCTATGAGACGCTCGCTGTCGGTGAAAGCCACGTAGGAAGGA
GTTGTGCGGTTGCCTTGATCGTTGGCGATGATCTCGACGCGGTCATGCTGCCACACGCCG
ACGCAGGAGTAGGTAGTACCGAGATCGATACCTATTGCTGGACCTTCGCCTTTACCCGCC
ATTAGAATATCAAAAATCGAGATTGTGTGTGAGCGTTTTCTTTTTCTTTTCCTTCTTTGT
AATTTGTGTGTTTATGATTTT
>BnC.Hsp70-5a
ATTACTTTCATCACACTATCAAAACACCTCTTTTAGATACTTCAGGCACAAAAGTACAAC
ACAAAGACTCCCCACTTTTGTCTTCACACCACCGCTCTAATCGACCTCTTCAATCTTTGG
ACCTTGACCACCACCAGAGCCACCAGAGCCACCGTCTCCTGGCATACCATCATTCGCACC
TCCAGCACTAGCACCTCCCTGATACATCTTCGAGATAATCGGGCTGCAAATCCCCTCCAG
CTCTTTCAACTTATATTCAAACTCATCAACCTCCGCCAGCTGGTTCCCTTCAATCCACTC
AATCGTCTCATCAATCGCCTTCTCTATCTTCTGCTTATCTTCCTGATCCAGCTTCTGCGC
CAGCTTCTCGTCCTTAACAGTGTTCCTCATGTTATAAGCATAATTCTCAAGCGAGTTCTT
GGCCTCGACCCTCTTCTTCACCTGCTCATCCTCCGCCTTATACTTCTCAGCGTCTTGCAC
CATCTTCTCAATCTCCTCTTTGCTCAACCTCCCTTTATCGTTCGTGATCGTGATCTGGTT
CTTCACGCCTGCGGTCTTATCCTCCGCCGACACGTTCAAGATCCCGTTCGCGTCTATGTC
AAAACACACATTGATCTGAGGAACCCCACGCGGCGCAGGAGGGATCCCCTTGAGCTCAAA
CGTTCCGAGAAGGTTGTTGTCTCTGGTCCTCGCACGCTCTCCTTCGTACACTTGGATCAG
AACACCAGGCTGATTATCAGAATAGGTCGAGAACACTTGCTCCTTCTTACAAGGAACAGT
AGTGTTCCTCGGGATCAACACAGTCATCACCCCACCAGCCGTCTCTAGCCCAAGACTCAA
CGGCGCCACGTCAAGAAGTAACAGATCTTGCACCTTCTCACTCCCTTCACCGGTCAAAAT
AGCCGCCTGCACAGCGGCTCCGTAAGCAACAGCTTCATCAGGGTTAATACTCTTACAAAG
CTCCTTCCCATTAAAAAAATCTTGCAAAAGCTGCTGAATCTTCGGAATCCTCGTCGATCC
TCCGACAAGAACAACTTCATGAACACGGTTCTTGTCGATCTTTGCATCCCTTAGAACTTT
CTCCACAGGATCCATACACTTCCTGAACAAATCCATGTTCATCTCCTCAAACCTCGCGCG
GGAGATCGTCGCGTAGAAGTCAACCCCCTCGTACAAGGAATCAATCTCTATAGTAGTCTG
AGCCGTAGAGGAAAGCGTCCTCTTCGCTCTCTCGCAAGCCGTTCTCAGCCTCCTCAACGC
CCTCGCGTTCCCGCTTATATCCTTCTTGTGCTTCCTTCTAAACTCCGCAACGAAGTGGTT
AACTAACCTATTGTCAAAGTCTTCCCCTCCGAGGTGAGTATCTCCCGCCGTAGCCTTCAC
TTCGAAGACGCCTTCTTCGATCGTTAACAGCGAAACATCAAACGTCCCGCCTCCGAGATC
GAAAATCAAAACGTTCCTCTCACCGGTTTGCGTCCCTTTTTTATCTAAACCGTACGCGAT
AGCCGCAGCGGTCGGTTCGTTAATTATCCTCAAAACGTTGAGACCCGAGATCGAACCCGC
GTCCTTCGTCGCCTGTCTCTGAGAGTCGTTAAAATAAGCAGGGACCGTTACGACGGCGTT
TTTAACCGCGTGACCTAAGAAGGACTCGGCGACTTCCCTCATCTTGATCAGCACCATCGA
AGATATCTCCTCGGGAGAGAACTGCTTCTCCTCGTTCTTATACGAGACGACTATCATCGG
CTTGTCTCCGGGTCCCGAGACGACTTTGAACGGCCAGTGAGTCATGTCGCTCTGGACGGA
AGGATCGGAGAATCTCCTCCCGATGAGACGCTTCGCGTCGAAGACGGTGTTGTGAGGGTT
CAGCGCGACTTGGTTCTTCGCCGAGTCTCCGATTAACCGCTCGGTGTCTGTGAAGGCGAC
GTAGGAAGGTGTAGTGCGGTTTCCTTGGTCGTTGGGGATGATCTCGACGCGGTCGTTCAT
CCACACTCCGACGCAGCTGTATGTTGTGCCGAGGTCGATTCCGACGGCTTTCTCGGATTT
TGTCGTCATTGTTTGCTGTGAGATTTCGCTATTTGTTTGATTCGTTAGTCTGCTTGATGA
GTGATCTGAATCGGTGGAGGTAGCTATATATATGGATACGATCGGAGAAGGAAGACATTT
CGAGAGAGGACTCGACACGGAGATGTGGAAAGACGGAGAAGTCGCC
>BnA.Hsp70-5b
GACTTCTCCGTCTTTCCACATCTCCGTGTCGAGTCCTCTCTCGAAATGTCTTCCTTCTCC
GATCGTCTCCATATATATAGCTACCTCCACCGATTCAGCTCCCTCATCAAGCAGACTAAC
GAAACAACGAATCAACAAAACCTTTTGCATTTAGCGAAATCTCACAGCAAACAATGACAA
CAAAATCCGAAAAAGCCGTCGGAATCGACCTCGGCACAACATACAGCTGCGTCGGAGTGT
GGATGAACGACCGCGTCGAGATCATCCCCAACGACCAAGGAAACCGCACAACCCCCTCCT
ACGTCGCCTTCACAGACACCGAACGTTTAATCGGAGACTCCGCGAAGAATCAAGTGGCGT
TAAACCCTCACAACACCGTCTTCGACGCGAAGCGTCTCATCGGGAGGAGATTCTCCGATC
CTTCAGTCCAGAGCGACATGACTCACTGGCCTTTCAAAGTCGTCGCGGGACCCGGAGACA
AGCCGATGATAGTCGTCACGTATAAGAACGAGGAGAAGCAGTTTTCTCCCGAGGAGATAT
CTTCGATGGTGCTGATCAAGATGAGGGAAGTCGCTGAGTCTTTCTTAGGTCACGCGGTTA
AAAACGCCGTCGTAACGGTCCCTGCTTATTTTAACGACTCTCAGAGACAGGCGACTAAGG
ACGCGGGTTCGATCTCGGGGCTCAACGTTTTGAGGATAATTAACGAACCGACTGCTGCGG
CTATTGCGTACGGTTTAGATAAAAAAGGGACGCAAACCGGTGAGAGGAACGTTTTGATTT
TCGATCTTGGCGGCGGGACGTTTGATGTTTCTCTGTTAACGATTGAAGAAGGTGTATTCG
AAGTGAAGGCTACAGCTGGAGATACTCACCTCGGAGGTGAAGACTTTGACAATAGGTTAG
TTAACCACTTCGTTGCGGAGTTTAGGAGGAAGCACAAGAAGGATATAAGCGGGAACGCGA
GGGCGTTGAGGAGGTTGAGAACGGCTTGCGAGAGAGCGAAGAGGACGCTTTCGTCGACTG
CTCAGACTACCATAGAGATTGATTCCTTGCACGAGGGGGTTGACTTCTACGCGACGATAT
CACGCGCGAGGTTTGAGGAGATGAACATGGATTTGTTCAGGAAGTGTATGGATCCTGTTG
AGAAAGTTCTAAGGGATGCAAAGATTGATAAGAACCGTGTTCATGAAGTTGTTCTTGTCG
GAGGGTCGACTAGGATTCCGAAGATTCAGCAGCTTTTGCAAGATTTTTTTAATGGGAAGG
AGCTTTGTAAGAGTATTAACCCTGATGAAGCTGTTGCTTATGGAGCTGCCGTGCAGGCTG
CGATTCTGACTGGTGAAGGGAGTGATAAGGTGCAAGATCTGTTACTTCTTGACGTGGCGC
CGTTGAGTCTTGGACTAGAGACGGCGGGTGGGGTGATGACTGTGTTGATCCCGAGGAACA
CGACTGTTCCTTGTAAGAAGGAGCAGGTGTTCTCGACTTATTCGGATAATCAGCCTGGTG
TTTTGATTCAAGTGTATGAAGGGGAGCGTGCGAGGACAAGAGACAACAACCTTCTTGGCA
CGTTTGAGTTAAAGGGGATCCCTCCTGCTCCACGTGGAGTTCCTCAGATCAATGTGTGTT
TTGATATAGACGCGAACGGGATCTTGAACGTGTCGGCGGAGGATAAAACGGCAGGCGTGA
AGAACCAGATCACGATCACGAACGATAAAGGGAGGTTGAGCAAAGAGGAGATTGAGAAGA
TGGTGCAGGACGCGGAGAAGTATAAGGCGGAGGATGAGCAGGTGAAGAAGAGGGTCGAGG
CTAAGAACTCGTTGGAGAATTATGCTTATAATATGAGGAACACTGTTAAGGACGAGAAGC
TGGCGCAGAAGCTGGATCAGGAAGATAAGCAGAAGATAGAGAAGGCGATTGATGAGACGA
TTGAGTGGATAGAAGGGAACCAGTTGGCGGAAGTTGATGAGTTTGAGTATAAGTTGAAGG
AGCTAGAGGGGATATGTAGTCCGATTATCTCGAAGATGTATCAGGGAGGTACTAGTGCTG
GAGGGGCTAGTGATGGTATGGCAGGAGACGGTGGGTCGGGTGGCTCTGGTGGTGGTCAAG
GTCCAAAGATTGAAGAGGTCGATTAGAGCGGTGGTGTGAAAACAAAAAGTGGCGAGTCTT
TGTGTTGTACTTTTGTGTCTGAAGTATCTAAGAGAGGTGTTTTGATGTAGTTGTATGCTT
TACTCTTATGTCAGTTTGTATCAAAGTAAAATAAACAACGTG
>BnC.Hsp70-5c
AGAATCACTTTATTTACTAACTGAAACAACAACAAAAAAAACTGAAATTGGGTAAAGCAT
ACAACTAGAGTACTCTCATTAGTTTCAATAGCGCAATACAGACACTCTCAGATACTTAAG
ACACACGATACAAAGGAAGACTTTCCAACGGTCCATAACACACACTTTGTTTTCCACTGC
TCTAATCAACCTCTTCTACCTTCGGACCTCCAGCACCACCGGAGCCACCGCTTGCGGGCA
TACCACCATCGGGATATCCAGCACCGGCACCATCCTGATACATCTTTGAGATGATTGGGT
TACAGATACCCTCCAGCTCTTTCAACTTATACTCAAACTCGTCAACTTCCGCCAGCTGGT
TCCCTTCAATCCACTCAATTGCCTCATCAATCGCCTTCTCGATCTTCTGCTTACCCTCTT
GATCTAGCTTCTGCGCCAGTTTCTCATCCCTGACCGTGTTTCTCATGTTGTAAGCATAGT
TCTCCAGCGAGTTCTTGGCCTCCACTCTCTTCTTCACCTGCTCATCCTCCGCCTTGTACT
TCTCAGCATCTTGCACCATCTTCTCTATCTCCTCTTTGCTCAACCTCCCTTTGTCGTTCG
TGATCGTGATCTGGTTCTTCACCCCCGCGGTTTTATCCTCCGCCGACACGTTCAAGATCC
CATTGGCGTCAATGTCGAAGCAAACATTGATTTGAGGAACTCCACGTGGCGCAGGAGGAA
TGCCTTTAAGCTCAAAGGTGCCAAGAAGGTTGTTGTCTTTGGTCCTCGCACGCTCTCCTT
CATAGACTTGGATCAGAACACCAGGCTGATTGTCCGCATAGGTGGAGAACACTTGCTCCT
TCTTACAAGGAACCGTCGTGTTCCTCGGGATAAGCACAGTCATCACTCCACCAGCCGTCT
CGATGCCAAGGCTCAGCGGCGCCACGTCAAGAAGCAGAAGATCTTGCACCTTGTCGCTTC
CTTCACCAGTAAGAATCGCGGCCTGAACGGCAGCTCCGTAAGCAACAGCTTCATCAGGGT
TAATGCTTTTACAAAGCTCCTTTCCATTAAAAAAGTCTTGCAGAAGCTGCTGAATCTTCG
GAATCCTCGTGGATCCTCCCACGAGGACCACCTCGTGGACACGGCTCTTGTCAAGCTTAG
CATCTCTCAGAACTTTCTCCACAGGATCCATACATTTCCTGAAGAGATCCATGTTCATCT
CCTCAAACCTCGCGCGGGATATCGTCGCGTAGAAATCAACACCCTCGTGCAAAGAATCTA
TCTCAATAGTCGTCTGAGCCGTGGAGGAAAGCGTTCTCTTCGCTCTCTCACAAGCCGTTC
TCAGCCTCCTCAACGCCCTCGCGTTCCCGCTGACATCCTTCTTATGCTTCCTCTTGAACT
CCGCAACGAAATGGTTCACAAGCCTGTTGTCAAAGTCTTCACCACCGAGGTGAGTATCAC
CAGCCGTAGCTTTCACCTCGAACACACCTTCTTCAATCGTCAACAACGAAACATCAAACG
TTCCACCGCCGAGATCGAAAATCAAAACGTTCCTCTCACCAGTCTTGGTCCCTTTCTTGT
CTAACCCATAGGCAATAGCTGCAGCAGTGGGCTCGTTGATGATTCTCAAAACATTAAGCC
CAGAGATCGAACCCGCGTCCTTCGTGGCCTGTCTCTGAGAGTCATTAAAGTACGCAGGGA
CCGTAACGACAGCGTTTTTGACAGTGTGACCCAAAAAGGACTCGGCGACTTCCTTCAT
>BnA.Hsp70-5d
TTAATCAACCTCTTCTATCTTCGGACCTCCAGCACCACCGGAGCCACCGCTTGCGGGCAT
ACCACCATCGGGATATCCGGCACCAGCACCAGCCTGATACATCTTGGAGATGATTGGGTT
ACAGATACCCTCCAGCTCTTTCAACTTGAACTCAAACTCATCAACTTCCGCCAGCTGGTT
TCCTTCAATCCACTCAATTGTCTCATCAATCGCCTTCTCAATCTTCTGCTTACCTTCTTG
ATCCAGCTTCTGCGCCAGTTTCTCATCCCTGACCGTGTTTCTCATGTTGTACGCATAGTT
CTCCAGCGAGTTCTTGGCCTCCACTCTCTTCTTCACCTGCTCATCCTCCGCCTTGTACTT
CTCAGCATCTTGCACCATCTTCTCTATCTCCTCTTTGCTCAACCTCCCTTTGTCGTTCGT
GATCGTGATCTGGTTCTTCACACCCGCCGTTTTATCCTCGGCCGACACGTTCAAGATCCC
ATTGGCGTCGATATCAAAACAAACATTGATCTGAGGGACTCCACGCGGCGCAGGAGGAAT
GCCTTTAAGCTCAAAGGTTCCAAGAAGGTTGTTGTCTTTAGTCCTCGCACGCTCTCCTTC
ATAGACTTGGATCAGAACACCAGGCTGATTGTCCGCATAGGTAGAGAACACTTGCTCCTT
CTTACAAGGAACCGTCGTGTTCCTCGGGATCAACACAGTCATCACTCCACCAGCCGTCTC
GATTCCGAGGCTCAGCGGCGCCACGTCAAGAAGGAGAAGATCTTGCACCTTGTCGCTTCC
TTCACCAGTCAGAATCGCCGCCTGAACCGCAGCTCCATAAGCAACAGCTTCATCAGGGTT
AATGCTTTTACAAAGCTCCTTCCCATTAAAAAAGTCTTGCAGAAGCTGCTGAATCTTAGG
AATCCTCGTGGATCCTCCCACAAGAACCACCTCATGGACACGGCTCTTGTCAAGCTTAGC
ATCTCTCAAAACTTTCTCCACAGGATCCATACATTTCCTGAAGAGATCCATGTTCATCTC
CTCAAACCTCGCACGCGATATCGTCGCGTAGAAATCAACACCCTCGTGCAAAGAATCAAT
CTCTATAGTCGTCTGAGCAGTAGAGGAAAGCGTTCTCTTCGCTCTCTCACAAGCCGTTCT
CAACCTCCTCAACGCCCTCGCGTTCCCACTAACATCCTTCTTATGCTTCCTCTTGAACTC
CGCCACGAAATGGTTCACAAGCCTGTTATCAAAGTCCTCACCACCGAGGTGAGTATCACC
AGCCGTAGCTTTCACCTCGAACACACCTTCTTCAATCGTCAACAACGAAACATCAAACGT
TCCACCTCCAAGATCGAAAATCAAAACGTTCCTCTCACCAGTCTTAGTCCCTTTCTTGTC
TAACCCGTAAGCAATAGCTGCAGCAGTGGGCTCGTTAATAATCCTCAAAACATTAAGCCC
GGAGATCGAACCCGCGTCCTTCGTGGCCTGTCTCTGAGAGTCATTAAAGTAAGCAGGGAC
CGTAACGACAGCGTTTTCAACAGTGTGACCCAAAAAGGACTCTGCGACTTCCTTCAT
>BnC.Hsp70-6a
ATGGCTTCGTCCGCCGCTCAGATTCACGTTCTCGGCGGAATTGGAATCACAACTTCTTCC
TCTTCTAAGAGGAATCTCAATGGTAAAAGCAGTTTCATGCCAAGAAGCGCCTTCTTCGGC
GCTAGAAACGGTCCTTTCACTACCCCAACCTCAGCCTTCCTGAGAATGAGGAGTAGAAAC
GGCGGCTCCTCTAGGTACGCGGTAGGTCCGGTGCGTGTGGTCAACGAAAAGGTTGTTGGA
ATCGATTTGGGTACGACTAACTCCGCCGTAGCTGCAATGGAAGGAGGCAAGCCAACGATC
GTGACGAACGCTGAAGGTCAGAGGACGACTCCGTCTGTGGTGGCTTACACTAAGAGCGGA
GATAGGCTTGTTGGGCAGATTGCGAAGAGGCAAGCAGTTGTTAATCCGGAGAACACTTTC
TTCTCTGTGAAGAGGTTTATTGGTAGGAGGATGAGCGAAGTAGCTGAGGAGTCTAAGCAG
GTTTCTTATAGAGTCGTTAAAGATGAGAACGGGAACGTCAAGCTTGAGTGTCCCGCCATT
GGTAAACAGTTTGCTGCTGAGGAGATTTCAGCTCAGGTATTCAAATTTTATATTTTTGAG
TTCTATTGTGTTCCTATTTTTGTTGTGTGTGTTTGGTTTCTTATGGGGGTTTGTTTATAT
GTGTTTTAGGTTTTGAGGAAACTTGTTGATGATGCGTCAAGATTCTTGAACGATAAAGTA
ACCAAGGCTGTTATCACTGTGCCTGCTTACTTTAATGACTCGCAGAGGACGGCTACTAAA
GATGCTGGTCGCATTGCTGGGCTTGATGTTCTTCGTATTATCAATGAGCCCACTGCTGCT
TCTTTGGCTTATGGTTTTGAAAGGAAAAGCAATGAGACAATTCTTGTTTTTGATCTTGGT
GGTGGCACGTTTGATGTCTCAGGTACTATATATATCTTCTTGAGAAATTTGTTTTTATGT
CTTTTACTGTTTTTGATGTATTAATATGTATCTTGTTATGTTCCTTGGTGTGCAGTGCTT
GAGGTTGGTGATGGTGTGTTTGAAGTGCTTTCCACTTCTGGCGACACACATTTGGGTGGA
GATGACTTTGACAAGGTTAGTCCAATGCACTCATTAACCGTGAAGTTCTTAGTTTTGAAT
CCTTTTGCTCCCCCTTCTGTGCTTTAATTGACAGATCTTAGTTTTGCAATGCAGAGAGTT
GTAGATTGGCTCGCTTCAAATTTCAAGAAAGATGAAGGCATTGATCTTCTGAAAGACAAG
CAAGCACTTCAGAGGTTGACAGAGGCAGCAGAGAAAGCTAAGATTGAGCTCTCCTCTCTG
ACTCAAACAAATATGAGGTTCATTTAATTTTCTCGCCTAAATTTATGACTTACTCGTTAC
ACAGACATGTGGATTCTGATTGATATTTATTCTTTGCCCAGCTTGCCGTTTATCACTGCC
ACAGCTGATGGACCAAAACACATAGAAACTACCCTCACACGTGCCAAGTTTGAAGAGTTA
TGTTCAGATTTACTTGACAGGTAATTTCCCTTACAGTTCTTATGACAAGTCAGCAGGTTT
GCAATGTGCTCATTCTATAGCTTTTGTTTAATCATGGAGGCTTAAGATTCTCTTTGGCTC
TATCTTATAGGTGTAAGACTCCTGTTGAGAATTCCCTTAGAGATGCAAAGCTCAGCTTCA
GTGACATTGACGAAGTGATCCTTGTTGGTGGATCCACACGTATTCCTGCTGTTCAGGAAG
TCGTGAGGAAGTTGACTGGGAAAGAACCTAATGTCACTGTAAACCCTGATGAAGTTGTAG
CTCTAGGTGCTGCGGTCCAGGTGTGTTTTCGTTAACTTGTATTTCTCACCCCATTTTCTG
CAATGAGTTCTCATAAACCGCCATCTTCTCCGTGACTCTAGGCTGGTGTTCTTGCTGGAG
ATGTGAGTGACATAGTGCTTCTCGATGTGACACCGCTTTCGATTGGTTTGGAAACCCTTG
GAGGTGTTATGACTAAGATTATTCCAAGGAACACTACACTGCCTACCTCTAAATCAGAAG
TCTTTTCAACCGCTGCTGACGGACAGACAAGTGTTGAGATTAATGTGCTGCAAGGTGAGA
GAGAGTTTGTTAAGGATAACAAGTCTCTTGGCAGCTTCCGTCTGGATGGTATTCCACCAG
CACCACGTGGAGTTCCACAAATCGAAGTCAAATTCGACATTGATGCCAATGGTATCCTCT
CCGTCAGTGCTAGTGACAAAGGCACCGGAAAGAAACAAGACATTACCATTACTGGTGCCA
GTACATTGCCCAAGGATGAGGTGCGTTCACTTTACAAATCAAACAATGTTGCTTTATCAA
CTTATTTTCATACAGTTCCATCATACGTTATGGTAACTGGAACCACTGTTTGTTGCAATT
ACTTGATGTGGTAGTTGCTATCTCCATGATGATCATAGAGCCTCTAAGAGCTGTGATCTT
TTTAGTAATACTTATGTTCATGGTAACAAATTGGGTGTGAATGAACGTTACAGGTAGACC
AAATGGTCCAGGAGGCAGAAAGGTTTGCAAAGGATGACAAGGAGAAGAGAGACGCAATTG
ACACAAAGAACCAAGCAGATTCAATTGTGTACCAGACAGAGAAGCAACTTAAAGAACTCG
GAGAGAAGATACCAGGTGAAGTGAAAGGGAAGGTGGAGGCTAAGCTACAAGAGCTTAAAG
ACAAGATTGCAAGTGGAACGACCCAAGAGATCAAGGACACCATGGCTGCTCTCAACCAAG
AAGTAATGCAGATCGGTCAGTCTATGTACAACCAGCCTGGAGCCGGAGCAGGTGCAAGTC
CTTCCCCTGGAGGTGAAGCTGCTTCATCAGCAGACTCATCAAGTAAAGATGGAGATGATG
TGATCGACGCTGACTTCACTGACAGCAAATGAGAAAATCGAATTAGGATGGTTTTGAGTT
TATATATCCGCATGATTTTGTTGGTTGGTTGGGTTGAGCTGAGACACGCATGGATTAAGC
TGTTCTTGTGGGAAAAAAAAAACGATTATTTGTCGTTAGGAAGCAATGTGTGAAGCTGTC
CAATGAATACTAATATGTTGCAGTTTTCTTTCTTCCAGATGCTTCAATGGACTTAGAGGT
TATACATAACTTAGAGATGCAAATCTTAAGATGCTGCTACTTGCTATCATACCAATCTGT
GTAATATACCTTGT
>BnC.Hsp70-6b
CTTCTTCCTCCATTCACCTACCACCACCACTAGGGTTTTTCTTCAACCGCTCCTTCTCAT
CTCTCTCCCTCTCTCCACTCACGTCGTCGCCTCTCCTTCTCTCGTAAGCTCAAAAAAATG
GCTTCCTCCACCGCTCAGATTCACGTCCTCGGCGGAATTGGATTCGCCGCTTCTTCCAAG
AAGAATCTCAATGCCAAAGCTAACCTCAAGCCGAGAAGCGCCTTCTTCGGCACCAGGACC
GGTCCTTTCTCAGCCCAGACCTCCGACTTCCTGAAAATGAACACCAGGAAAGGCTCCAGA
TACGCCGTAGGTCCGGTCCGCGTGGCGAACGAGAAGGTCGTTGGGATCGATTTGGGAACG
ACGAACTCCGCCGTAGCTGCCATGGAAGGAGGAAAGCCGACGATTGTGACGAACGCCGAA
GGTCAGAGGACGACGCCGTCTGTGGTGGCGTACACGAAGAGCGGTGACAGGCTCGTGGGG
CAGATTGCGAAGAGGCAGGCGGTTGTTAATCCGGAGAACACGTTCTTCTCGGTGAAGAGG
TTTATCGGTAGGAGGATGAACGAGGTTGATGAGGAGGCTAAGCAGGTGTCTTACAGAGTT
GTGAAGGATGATAACGGGAACGTTAAGCTCGAGTGTCCAGCGATTGGGAAACAGTTTGCT
GCTGAGGAGATTTCAGCTCAGGTATTTGTAAAGTTGAGATTCTGTTGAGGAGTTTTTGAT
GTGTGTTGTTTCTTGTTTATAGGGCTTGTGTGTGTGTTTGTAGGTTTTGAGGAAGCTTGT
GGATGACGCTTCGAGGTTCTTGAATGAGAAAGTCACTAAGGCTGTTGTTACTGTGCCTGC
TTACTTCAATGACTCGCAGAGGACAGCTACCAAAGATGCTGGTCGCATTGCTGGGTTGGA
AGTTCTTCGTATTATCAATGAACCCACGGCTGCTTCTTTGGCTTATGGTTTTGAGAGAAA
AAGCAATGAGACTATTCTAGTCTTTGATCTTGGTGGTGGTACCTTTGATGTCTCAGGTAC
TTGACACTAAAGATTTTGGCTTTTACCGTCTTTTGATGTTTGGCACCTTTTAATATGTAT
TTGGTTATGTTTCTTGTTATACAGTGCTTGAGGTTGGTGATGGTGTGTTTGAAGTACTTT
CTACTTCTGGTGACACACATTTGGGTGGTGATGATTTTGACAAGGTGAGTTTAATTATGA
GCTTTGAATCTGTTTACTCTCTCTTCGGTACTTTACTTGATAGATTTAACTTTTGAATGC
AGAGAGTTGTTGATTGGCTTGCTTCAAACTTCAAAAAAGATGAAGGCATTGATCTTCTGA
AAGACAAACAAGCACTTCAAAGGCTGACAGAAGCAGCAGAAAAAGCTAAAATCGAGCTTT
CCTCCCTTACTCAAACGAATATGAGGTACAATTAATTCTCTTGCCAAAACGTTGATTTAG
TTCTTTCACAAGCATGCATATTCTGATCAATATAATTTATGTGACCAGCTTGCCATTTAT
CACGGCCACGGCTGATGGACCTAAACACATAGAAACCACCCTCACACGTGCCAAGTTCGA
AGAACTGTGCTCAGATTTACTCGACAGGTAATTTACTCATAGCTGTTGTGACGTATTAAT
ATCTGGAAAAGTCATTCTATTGCTATGTGTTCATTCTAATGCTTTTGATTAACTATGGCG
GCCTAAGTTTCTTATCCCTGTCTCTGTCTTACAGGTGTAAGACTCCCGTTGAGAATTCGC
TGAGAGATGCAAAGCTCAGCTTTAAGGATATTGATGAAGTGATCCTTGTTGGTGGATCCA
CACGTATTCCTGCTGTTCAGGAAGTCGTCAGGAAGCTGACTGGGAAAGAACCCAATGTCA
CAGTAAACCCTGATGAGGTTGTAGCTCTAGGTGCTGCGGTCCAGGTGTGTTCTCGTCAAC
TGTTAATAGAAATCATGTTCGTTGTTTAATAGTATACTTTCTCAAATGCAAATTATGTTT
GCGTTCATAGTTAAGGAAAATTGCTTATTCGTATGCTAGCGCTAACAAAAGATCAAGGTC
TTGGTCATTTTATGGCCATGAACTTTTGTTTCACTGCAGTGAGTCTCATAAAGTGTCATT
TTATTTTGATTACAGGCTGGTGTTCTGGCTGGAGATGTGAGCGACATTGTCCTTCTCGAC
GTGACGCCGCTTTCCATTGGTTTAGAAACACTTGGTGGTGTTATGACCAAGATTATTCCA
AGGAACTCAACTCTGCCTACCTCTAAGTCAGAAGTCTTCTCTACTGCTGCTGATGGACAG
ACAAGTGTTGAGATTAATGTGCTCCAAGGGGAGAGGGAGTTTGTCCGGGATAACAAGTCT
CTTGGTAGCTTCCGTCTAGATGGTATCCCACCAGCACCACGTGGAGTTCCACAAATCGAA
GTCAAGTTTGACATCGATGCCAATGGAATTCTATCTGTCAGTGCTAGTGACAAAGGCACT
GGAAAGAAACAAGACATCACCATTACTGGTGCCAGTACATTGCCTAAGGACGAGGTTCGT
ACAATTTAAAAAATCAAACCACATTGATTTAGTTAATATCTATGTCTAACTTTGATACGC
ATTGGTAGATATGTCCATGATCATATTAGTGTTCTGTTTCTCTAGTATTCATTTCTGTTC
ATGTTAACAAAAGTGGCTGTGAATTGACGGTACAGGTAGAGCAAATGGTCCAAGAAGCAG
AAAGGTTTGCAAAGGATGACAAGGAGAAGAGAGAAGCAATTGACACAAAGAACCAAGCGG
ACTCAGTGGTGTACCAGACAGAGAAGCAACTTAAAGAACTCGGAGAGAAGATTCCAGGTG
AAGTGAAAGAGAAGGTGGAGGCCAAGCTACAAGAGCTGAAGGACAAGCTTGCAAGTGGAA
CCACTCAAGAAATCAAGGACACAATGGCTGCTCTTAACCAAGAAGTGATGCAGATTGGTC
AGTCGATGTACAACCAGCCTGGAGCTGGAGCAGCAGGTGCAGGTCCTTCCCCTGGAGGTG
AAGATGCTTCATCAGCAGACTCAACCGGGAAAGGTGGTGATGATGTGATTGATGCTGACT
TCACAGACACATGAATTAAGAAGCAACGCTTGTGAACGAGTATTATTTATGGTTCGAGAA
AGCAGCAATGTTTTTACAGAATTATGTTTTTATGTGATTCCTGCACTACTGTTATTTTCT
CCTCTTCCAAGGTAACTTGGTAGAATAATCACATGATCTCACGTGAAAATGATAACACAT
TTTCAAATTATTCCCATAGATTAATCCCAATGATTATTAAGT
>BnC.Hsp70-6c
ATGGCTTCGTCGGCCGCTCAGATTCACGCTCTCGGTGGAATTGGAATCGCTACTTATTCA
TCTTCTTCCAAGAGTAATCTCAATGTGAAAGGAAGTTACATGCCAATAAGCGGCTCTTGT
TACTTCTTCGGCGCTAGAAACGGTCCTTTCACTACCCCAACTTCTGCTTTCCTGAGAATG
AGTATCAGAAACGGCTCTAGGTACGCGGTAGGTCCGGTGCGAGTTGTTAACGAGAAAGTT
GTGGGAATAGATTTGGGTACGACTAACTCCGCCGTAGCTGCCTTGGAAGGAGGCAAGCCC
ACCATTGTAACGAACGATGAAGGTCAGAGGACTACTCCGTCTGTGGTGGCTTACACTAAG
AGTGGTGACCGGCTTGTTGGGCAGAGCGCGAAGAGGCAAGCAGTTGTTAATCCGGAGAAC
ACTTTCTCCTCGGTGAAGAGGTTTATTGGTAGTAGGATGGACGAGGTAGCTGAGGAGTCT
AAGCAGGTTTCTTATAGAGTTGTTAAGGATGAGAACGAGAATGTTAAGCTTGACTGTCCC
GCCATTGGTAAACAGTTTGCAGCCGAGGAGATTTCAGCTCAGGTATTCAATATTTTTTTA
CTCTTAATTATCATTTGTTTGTTTGAAAGTGTCCTTAATTTTCCAGTTTTTGATGTGTTT
GGTTTCATGTGTGCTGTAGGTTTTGAGGAAACTTGTGGATGATGCCTCGAGCTTCCTGGA
CGAAAAAGTAACCAAGGCTGTCATCACGGTGCCTGCTTACTTCAACGACTCGCAGAGGAC
AGCTACTAAAGATGCGGGTCGCATTGCTGGTTTGGATGTTCTTCGTATTATCAATGAGCC
CACTGCTGCTTCCTTGGCTTATGGTTTTGAAAGGAAAAGCAACGAAACAATTCTTGTCTT
TGATCTTGGTGGTGGTACCTTTGATGTCTCTGGTAAACTGTGGCTAAGATTCTCTACTTT
TTTTCTTTTGTTTCTGCTGACTCTAGTTGTATTAACATATCTGATAATATGTATTTTGTT
ATGTTTATTATTTGTGCAGTTCTTGAAGTTAGTGAAGGTGTGTTTCAAGTGCTTTCCACT
TGTGGTGACACACATTTGGGTGGTGACGACTTTGACAAGGTTTAGCTAAATGCACATATA
AAAGTCCCCAATCAAAAAGTGATTGGAATCACGCGTAAAGTTATGTTGCAATGCAGAGAG
TTGTCGATTGGCTGGCTTCAAATTTCAAGAAAGATGAAGGCATTGATCTTTTGAAAGACA
AGCAAGCACTTCAGAGGTTAACAGAGGCAGCAGAGAAAGCTAAGATCGAGCTTTCCACCC
AGACTCAAACAAATATTAGGTACAATCAACTTTCTAGCCCAGTCTTTTTTTCTTCTTCTT
AGTAATCTCACAAGCCGTTTTGGATTCTTCTGTGCACAGCTTGCCATTTATCACGGCCAC
AGCCGATGGACCTAAACACATAGAAACCACCCTCACACGTACCAAGTTTAAAGAGTTATG
TTCAGATTTACTCGACAGGTAATTTAATCAAAGCTCACCTATTATTACATTTCCTTTGAT
TAAAATCATGGAGGCCTAAACTAAAATCCTTATCCTTATTTCCATCTTATAGGTGTAAGA
CTCCCGTTGAAAATTCACTGAGGGATGCAAGGCTCAAGTTCAAAGATATTGATGAAGTGA
TCCTCGTTGGTGGATCCACACGTATACCTGCTGTTCAGGAGGTCGTCAGGAAGCTGACTG
GGAAAGAACCTAATGTGACTGTAAACCCTGATGAGGTTGTGGCTCTAGGTGCTGCTGTCC
AGGCTGGTGTGCTGGCTGGGGATGTGAGTAACATTGTCCTTCTTGACGTGACACCGCTTT
CGCTTGGTACGAATACTGTTGGAGATGTTAGGAAACGTTGCAGAGAGTGTACTACTTCCA
CAAGAAACCTCAGAGGAAGTGAGAGAGCTGAGGTCTTACAGTTGCAGAGAAGGAATGAGA
CGTTACGTACGGATTCTGTTATGTCTAAGATCATTCCAAGGAACACTACACTGCCTACTT
CTAAATCAAAGGTCTTTACGACTGTTGATGATGGACAGACACGTGTTAGATTTCATGTGC
TGCAGGGTGAGAGGGAGTTTGCTAGGGATAACAAGTGTCTCGGCAGCTTCCTTCTAGATG
GCATTCCACCAGCACCACGTGGAGTTCCAAAAATCGACGTCAAATTTGACATTGATGCAA
ATGGAATCCTCTCCGCCACTGCTACTGACAGAGCCACCGGTAATAAACAAGAGATTACCA
TTACTGGTTCCACTACATTGTCCAAGGATGAGGTGGGTACAGTTTACAAGTCAAATTAAA
TTGCCTTGAGTTACCAACTTGGTTACATATAGGTCAATTCTCGAGGTTTAGCCATTTTTT
TTATGAGATGGTAATGTAGGAGTGGCTATGTTAAAAACGTTTTTCATTTTGGCTACCAGG
AGGTTCGGGCAGAAGCTCGTAATCTCCCAGGCCTGAAACCACATCATTTTGGATAATATT
GATGTTTATGGTAACAAATGTTGGGTGTGAATGAACGTGTTACAGGTAGAGAAAATGGTC
AAAGAGGCCGAAAGGTTTGCGAAGGATGACAAACAGAAGAGGGAGGCAATTGATACAAAG
AACCAGGCGGATTCTGTTGTATACCAGACAGAGAAGCAACTTAAAGAATTTGGAGAGAAA
ATTCCAGGTGAAGTGAAAGAGAAGATAGAGTCTAAACTACAGGAGCTTGAAGACAAGATT
GGAAGTGGATCGACTCAAGAAATCAAGGACTCCATGGCTGCTCTTAACCAAGAAGTGATG
CAGATAGGTCAGTCTATGTGCAACCAAGCTGGACCTGAAGCTGGAGCAGGAGCAGGTCCT
TCCCCTTGGAGGTGAAGGGGCTTCATCAACAGATTCATCGTCAAGCAAAGGTGGTGATGA
TGTGATCGATGCCGACTTCACACAGTAA
>BnC.Hsp70-6d
ATGAAGAATCATGGCGGTCAGGAGTGGGACGAGGCGGAGGGGGAGCACCGGAGGCAGAGG
CTCATGTTGAATTCTTCAATCTTGCGGCTGCTTCGTAAGTCGTGACTGGGAGCGTTAACT
AGGGCGAACTCACCATAATATCTACTATAAAACTCGAAAAATGGCTTCTTCAGCCGCTCA
GATTAACATTCACGGTGGAACTGGATTGGCTGCTTGTTCATCTTCCAAGAGGAATCTCAA
TGGTAAAGTCAGTTTCATGCCGAGAAGCGCCTTCTTCGGCACTAGAAACAGTACTTTCAC
TACCCCAACTTCTGCTTTCCTGAGAATGAGTATCAGAAACGGCTGTCCAGTGCGAGTGGT
CAACGAGAAGGTTGTGGGAATCGATTTGGGAACGACTAACTCCGCTGTAGCTGTCATGGA
AGGAGGAAAGCCCATGATTGTGACGAACGCTGAAGGTCAGAGGACGACTCCGTCCGTGGT
GGCTTACACTAAGAGCGGTGACCTGCTTGTCGGGCAAGTTGCGAAGAGGCAAGCTGTTGT
TAATCCAGAGAACACTTTCTCCTCGGTGAAGAGGTTTATTGGTAGGACGATGAACGAGGT
GACGAGGAGTCTAAGCAGGTTTCGTATAGAGTTGTTAAAGATGAGAACGGAAACATCAAG
CTTGAGTGTCCCGCCATTGGTAAACAGTTTGCCGCTGAGGAAATCTCAGCTCAGGTATTC
AAAGTTTGACTATCGTTTAGTTTGTGGAAAGTGTATTGTCTTTTTGATGTGTTTGGTTTC
TTGCTTTTATGTGTGTTGTTTAGGTTTTGAGGAAACTTGTGGATGATGCCTCGAGACTCT
TGAACCAAAAAGTGACCAAGGCTGTCATCACTGTGCCTGCTTACTTTAATGACTCACAGA
TGACAGCTATTAAAGATGCTGGTCGCATCGCAGGGCTTGATGTTCTTCGAATTATCAATG
AGCCCACTGCTGCTTTTTTGGCTTATGCTTTTGAAAGGAAAAGCAATGAGACAATTCTTG
TCTTTGATCTTGGTGGTGGTACTTTTGATGTCTCTGGTACTTGACATTAAACTGTTGCTA
TGTATATATATATATATATATATTTATTTTTTTGGTTTCTACTGACACTTTTGTATTAAC
ATCTTGTTATGTTTATTGACCATGATTAACCCGTCTTTTAACTGGGGTTCTTAGCTTTAG
CTAAGAGACGGTTCTTAGTTTTTGTTAGATTTTAATTAAGAAAATCTAAGAACCGTCTCT
TAAATAAGAGATATAAGAGCCGTTTCTTACACGAAAAATGTAAAAAAAAAAGTGTCAAAT
CATAAGTTAAGAATCCGGCTAAGAGACCATAGTTAATAAGAACCGTCTCTTACTGTGCAG
TTGTTGAAGTTGGTGAAGGTGTGTTTCAGGTGCTTTCTACTTCGGGTGACAAACATTTGG
GAGGCGATGACTTCGACAAGGTTTTAGCTAATTGCACACAATTGATCTTAAATTAAAGAA
CTTTAATCAAATAAGTGCTTTGAATCTGTTTACACTTTCTTCGGTGCTTAAGTTTTGCAA
CAAATTGCAATGCAGAGAGTTGTAGATTGGCTCGCTTCAAACTTAAAGAAAGACGAAGGC
ATTGATCTTTTGAAAGACAAGCACTTCAGAGGTTGACAGAGGCAGCAGAAAAAGCTAAGA
TTGAGCTTTCCTCGGTGACTCAAACAAATATTAGGTACAAATTCTTTGCACAAATTTATT
GACTTACTTGGTAGTACTTTCACAGACATGTCGATTCTGATAAATATTTGATTCTGTGGC
CCAGCTTGCCATTTATCACCGCCACAGCTGATGGACTGAAACACATAAAAACCACCCTGA
CACGTGCCAAGTTCCAAGAATTGTGCTCAGATTTACTTGCCAGGTAATTATTACTTAACA
GTTTTTATGACATACTCATTCTTTTAGCCTTTGATTAAAATTATTTTCCTTGTCTCTATC
TTGTAGGTGTAAGACTACCGTTGAGAATTCACTGAGGGATGCAGAGCTCAAGTTCAAAGA
TATTGACGAGGTGATCCTCGTTGGTGGATCCACACGTATTCCTATTGTTCAGGAGGTCGT
CAGGAAGCAGACTTGGAAAGAACCTAATGTCACAGTTAACCCTGACGAGGTTGTGGCTCT
AGGTGCTGCAGTCCAGGTGTGTTCTCGTAAACTGGGAACTTTCACCCTATTTAGTGCGAG
ATTTTATTTAAGTGGCCTTATCCACTTGACTCTAGGCGGGTGTTCTTGCTGGAGATGTGA
GTGACATTGTGCTTCTCGATGTGACACCGCTTTCGATCGGTTTGGAAACCTTTGAAGGTG
TTATGAATAAGTTTATTCCAAGGAACTCTACACTGCCTACTTCTAAATCAAAGGTCTATA
CGACTAGTTATGATGGACAGACAAGTCTTGAGTTTTATGTGCTGCAGGGTGAGAGGGAGT
TTGCTAGGGATAACAAGTGTCTCGGCAGCTTCCTTCTAGATGGTATTCCACCAGCACCAC
GTGGAGTTCCAAAAATCGACGTCAAATTTGACATTGATGCAAATGGAATCCTCTCCATCA
CTGCTACTGAAAGAGCCTCCGGAAATAAACAAGAGATTACCATTACTGGTGCTACTACAG
TGCCCAAGGATGTGGTACAAATCAAACTACATTGCTTGTGTTTTACCAACTCGGTTACTT
CTAGAGGTTTATTACATTGTACGTTAACTGTAAGCATTACCTGCTTATCGTTGTTGCAAT
GATTAATGTGGGAGTGGCTACTATGTCCATGATCTAATAGCCTTTGTTAAAAAAAACGTT
GTTTTCGTTTTTAGCAAAGTATTATTGATGTTTATGGCTTGGTTCGAAATTGCGGGTGGC
GACAAGAAGCGAGGAGGTGGGAGCTTAGCGCCTAGCGCCATGGCGGTACAAAGCGAGCGC
TTTGTCTACCTGCAACAGAACAAGGTAACCTGCATTGATAGAGCTACTCTTTCTTCAACT
TTTCTGGCCATGTAGGTCTGCAGCTCAACCCTAACATGTTCTGGACAGATTGGACACTTC
TTTGCATTCTTGTACCCGCCAACAAGATGTTGTTTCAATCGTGAAACCCCAGCAGTTAAC
ACCTTGTAGCAGAAGATACACTTCCAGTGGTTGGCGTTATTGTTAACAATGGTATCCAAT
CCCAAATCCTTCCACAAAGATCATAAAACCTTGCAAATGATAAGCTACTGCCGTAAGTTG
TAGAGAGGAAAAGCTAATGAGTTTTACTTTCAGGTTTGTATGGTTCTTATATAGGAGAAG
ACATTAGGGTTAGTGGGATTGCATCCTAGGTTAGTGGGGTTGTGGATACCCTCCTCTACA
CGCCTAATACGTGGGAAGAGTATATACTTTTAGATATACTAAATATTCTGACAAAACCGT
TTTGTTAAGTGTACATTTTTAAGCAAATCTTCTTTTTTTTTTGTGTAGGCACAACTAAAC
GCCGCTTTTAGCGCTCTATGGATATTGCAAAAGCGAGGAAAAAGCGAGAAAAGCTAGGGA
TCTATGTACCTCGCCTGGCAAGGGTGTCCCTAAGCGTTGAGGGCATCGCCTTGGGCGCCT
TAGCGCCATGGCGACAAAAACTCTCGCTTTTTCGAACCAAGGTTTATGGTAACAAAAGTT
AGGTGTGAATGAACGTGTTACAGGTAGAGAAAATGGTCAAAGAGGCAGAAAGGTTTGCAA
AGGATGACAAAGAGAAGAGGGAGGCAGTTGACACAAAGAACAAGGCGGATTCTGTTGTGT
ACAAGACCGAGAAGCAACTTAAAATATTTGGAGAGAAAATTCCAGGTGAAGTGAAAGAGA
AGATAGAGGCTAAGCTACAAGAGCTCAAAGTCAAGATTGGAAGTGGATCGATCCAAGAAA
TCAAGGACTCCATTGCTGCTGTTAACCAAGAAGTGATGCAGATCGGTCTGTCTATGTACA
AGTACAAGTACAATCGGTTGATTTGA
>BnA.Hsp70-7a
ATGGAAGGAGGCAAGCCAACGATCGTGACGAACGCTGAAGGTCAGAGGACGACTCCGTCT
GTGGTGGCTTACACTAAGAGCGGTGATCGGCTTGTGGGGCAGATAGCGAAGAGGCAAGCT
GTGGTTAACCCGGAGAACACTTTCTTCTCTGTGAAGAGGTTTATTGGTAGGAGGATGAAT
GAGGTTGCTGAGGAGTCTAAGCAGGTTTCTTATAGAGTTGTTGAGGATGAGAACGGGAAC
GTTAAGCTTGAGTGTCCCGCCATTGGTAAACAGTTTGCAGCTGAGGAGATTTCAGCTCAG
GTATTCGAAGTTTATATTTTTGAGTTCTTATTTTTTTGTTGTTGTGTGTGGTTATTTTCT
GATTGGGTTTATGTGTGTGTTGTAGGTTTTGAGGAAACTTGTTGATGATGCGTCAAGATT
CTTGAATGATAAAGTGACTAAGGCTGTTATCACGGTGCCTGCTTACTTTAATGACTCGCA
GAGGACGGCTACTAAAGATGCTGGTCGTATTGCTGGGCTTGATGTTCTTCGTATTATTAA
TGAACCCACTGCTGCTTCTTTGGCTTATGGTTTTGAGAGGAAAAGCAATGAGACGATTCT
TGTTTTTGATCTTGGTGGTGGTACCTTTGATGTCTCAGGTAACATTGAACTTTTCCGAAA
TACGCTCCATATATGTTCTTGAGGAATTTGTTTTTTTTTTTGTCTTATACTGTTTTTGAT
GTATTAATATGTATCTTGTTATGTTCCTTGGTGTGCAGTGCTTGAGGTTGGTGATGGTGT
GTTTGAAGTGCTTTCCACTTCCGGCGACACACATTTGGGAGGAGATGATTTTGATAAGGT
TAGTACACCTTAACCGTATAGTCCTTACTCCTTAGACATAGAGTTTTGAGTCTGTTTGCT
CTCCCTTCTGTCCTTTTTTTGACAGATTTGTTTTTTTTTTTTCATTGCAGAGAGTTGTCG
ATTGGCTGGCTTCAAATTTCAAGAAAGATGAAGGCATTGATCTTCTGAAAGACAAGCAAG
CACTTCAGAGGTTGACAGAGGCAGCAGAGAAAGCTAAGATTGAGCTCTCCTCTCTGACTC
AGACAAACATGAGGTACAGTTTATTCTCTCGCCCAAATGTATGACTAACTTGTTAGTGCT
TTCACAGACATGTGGATTCTGATTGATATGGATTCTGTGCCCAGCTTGCCTTTTATCACG
GCCACAGCTGATGGACCAAAACACATAGAAACCACCCTCACACGTGCCAAGTTTGAAGAA
TTGTGTTCAGATTTACTTGACAGGTAATTTTACTTTCAGTTCATATGACATGTCAACAGG
CTTCTATGTTCTCATTCTATAGCTTTTGATCAACCATGGAGACCTAAAATTGTTCTCCTT
GTCTCTATCTTATATAGGTGTAAGACTCCCGTTGAGAATTCACTGAGAGATGCAAAGCTC
AGCTTCAGTGATATTGATGAAGTGATCCTTGTTGGTGGATCCACACGTATTCCTGCTGTT
CAGGAAGTTGTGAGGAAATTGACTGGGAAAGAACCTAATGTCACAGTAAATCCTGATGAG
GTTGTAGCTCTAGGTGCTGCTGTCCAGGTGTGTTCTCGTGAACTTTTAACTTTCACCCTG
TTTTCTGCAATGAGTACTCATTAAGCGTCATCTTTTTCTTGACTCTAGGCTGGTGTTCTT
GCTGGAGATGTGAGTGACATAGTGCTTCTTGACGTCACACCACTTTCCATTGGTTTGGAA
ACCCTTGGAGGAGTCATGACTAAGATTATTCCAAGGAACACTACATTGCCCACTTCTAAA
TCAGAAGTCTTTTCAACCGCTGCTGATGGTCAAACAAGTGTTGAGATTAATGTGCTGCAG
GGCGAGAGAGAGTTTGTTAAGGATAACAAGTCTCTTGGCAGCTTCCGTCTAGATGGTATT
CCACCAGCACCACGTGGAGTTCCACAAATCGAAGTCAAATTTGACATTGATGCAAACGGT
ATCCTCTCCGTCAGTGCTAGTGACAAGGGCACAGGAAAGAAACAAGACATTACCATTACT
GGTGCCAGTACATTGCCCAAGGATGAGGTGCGTTCACCTTTTTTTAATACTGAGCTGCTA
TCTCCATGGTGATTATAGGGTGATGTTTTTACTATTATATATGTTCATAGTAACAAATTG
GGTGTGGATAAACGTTACAGGTAGACCAAATGGTCCAGGAGGCAGAAAGGTTTGCAAAGG
ATGACAAGGAGAAGAGAGACGCAATTGACACAAAGAACCAAGCAGATTCAGTTGTGTACC
AGACAGAGAAGCAACTTAAAGAACTCGGAGAGAAGATACCAGGTGAAGTGAAAGGGAAGG
TGGAGGCCAAGCTACAAGAGCTTAAAGACAAGATTGCAAGTGGAACGACCCAAGAGATCA
AAGATACCATGGCTGCTCTCAACCAAGAAGTAATGCAGATCGGTCAGTCTATGTACAACC
AGCCTGGAGCTGGAGCAGGTGCAGGTCCTTCCCCTGGTGGTGAAGATGCTTCATCAGCAG
ACTCATCAAGTAAAGATGGAGATGATGTGATCGACGCTGACTTCACTGACAGCAAATGAG
AAAATCGAATTAGGATGGTTTGAGTTTATATATCCCGTGTAGAAACGCATGATTTTGTTG
GTTGGTTGGGTTGAGTTGAGACACGCATGGATTAAGCTGTTCTTGTGGGAAAAAGAAAAC
GATTATTTGTCGTTAGAAAGCAAATGTGTGAAGCTGTCCAATGAATACTAGTATGCTGCA
GTTTTCTCTCTTTCAGATGCTTCAATGGACTTAGAGGTTACACATAACTTAGAGATGCAA
ATCTTAAGATGTTGCTACTTGCTACCATACCAATCAGTGTAATATACCTTGTTCGACTCG
CTTAAGGGGAAATCTCATTAATTAGCCAATGACGGGAAGTTCTCATTCATTAGTTGATGA
GGGGAAACGGTTGACAACAGTCTCAATATATAAATTATCCATACCAAAATCTATTTAGTT
ACAATTGCATTATTTAATGGTTACAAATCTAAAATATATAATAGTAACATGAAGTATAAA
TATTATAGCTCTATTATATTCAACAAAAAATAACACCCGTGTGCGCGGCAAAACTCTAGT
TAGTACTTAGTATTAAAAGAAAAATTTCAAAACCACTTATTAAATAGAAAATTACCAAAT
CTCTTGATGTAATGTAATAAAGTCGAACACTAGGGTTCCTCTTTTTCGCTGCTCTGGATA
TTATGAAAACCAATTAACCAAACATATGATTGTGAAGAAACATAAGGAGGTTGGTGTAAA
AAAGAAAACGATCTTGGTTGGCCGAGTCCCTACCCATGCTGGTATAGCAGATATCATTGA
TTTCTTCAAAGATGTTGGACAAGTTGTTCGTGTTCAACATATTGTGAAACCCTGGCTGAA
GGTGAATACTAGACTTTCCTTTGTTAAGTTTGCTTCTTCTAATGAAGCAGAGAAGGCTGC
GCAAAAGCTTGAAAATTCGCATATTTTTGGTCAGATTTTTGCATCTTACCGTCTTCCAAG
GCCCAAGTATTGCAAAGATCACATAGTTTGGAACAAAGATTACATAAGCAGAGAAGGCTG
CGCAAAGTATTGTTGAGAATGTTCTCTTTGTTTCCAATCTCTCTCCTCAGACTAAAATAT
TTCATATCATCGATTACTTCAGCTATGTTGGAGAAGTTGTTAGTGTTGGACTTATTGTAA
ATCCCGAGGGCAAACATGTGGGCTATAGCTTTGTTGAGTTTGATTCTGCCGATTCAGCAC
ACAATGCGCTCCAACTTATGAATGGTGAATACTTGCTCGATCACATGGTTTTTCTTGATG
TGGCTAAGCTACCTCCATACCGTCTTCTACACCAGTACAACCTTGCAGAGAAGCTCTGTT
ACGAAGACTATCTTCGACTAGCGATCACAAAAGGAAGGCTTGATAAAACTTCCTATGAAG
AAGAAGAATGCCTTGATGGAACTCCAAGTTTTGTGACGTAATAAGACTATCTCTGTCGGC
AATCTCCCTTGCCCAACTGTAATACATGATATCATCATCGATTTATACAAAGATGTTGGA
CAAGTTGTTCATGTTCAGACTTGTTACAGACTGCAAGGGCAAGCAAAATGGCATGGGCTA
TATTGAGTTTGCTTCTGCTAAAGAAGCAGAGAAGGTGAGCGTAGTGACTTAAATTATTAT
TATTTTTTTAAAGTATAATTTGAAAGTACCACCATTGTTGATTATGTCTTTTATATTGTA
GGCGATGAAAAAGAAGTATTTGCAAGCTCGAGGCATCATCCACAAGTTTCCTCAAATCCT
GCGAAGAGGCAAGCTGTGGTTAATCCTGAGAACACTTTCTCCTCGGTGAAGAAGTTTATT
GGTAGGACGATGAATGAGGTAGACGAGGAGTCTAAGCAGGTTTCTTATAGTGTTGTTGAG
GATGAGAACGGGAACGTCAAGCTCGAGTGTCCCGCCATTGGCAAACAATATGCTGCTGAG
GAAATCTGGTGTGATGCGGATTCGACCTCGGGTCTCTTGGGAATCCACAGAACGCCTTGA
CCACCCGACCACAGAAAATTGCCCTTTAATCAAAGCTCACCTATTATAGGTGTAAGACTC
CCGTTGAGAATTCACTGAGGGATGCAGAGCTCAAGTTCAAAGATATTGATGAAGTGATCC
TTGTTGGTGGATCCACACGTATTCCTGCTGTTCAAGAGGTCGTCAGGAAGCTGGCTGGGA
AAGAACCTAACGTCACTGTGAATCCTGATGAGGTTGTGGCTCTAGGTGCTGCAGTCCAGG
CTGGTGTTCTGGCTGGGGATGTGAGTAACATTGTCCTTCTTGAGGTGACACCGCTTTCGC
TTGGTACGAATAGTGTTGGAGATGTTAGGAAACGTTCCAGAGGGTGTTACTACTTCCACA
AGAAAACTCAGAGGAAGTGAGAGAGCTGAGGTCTTACAGTTGCAGAAAAAGGATGAGACG
TTATGTACGGGTTCTTTTATGTCTAAGATCATTCCAAGGAACACTACACTGCCTACTTCT
AAATCAAAGGTCTTTACGACTGTTGGTGATGGACAGACACGTGTGCTGCAGGGTGAGAGG
GAGTTTGCTAGAGATAACAAGTGCCTCGGCAGCTTCCTTCTAGATGGTATTCCACCAGCA
CCACGTGGAGTTCCAAAACTCGACGTAAAATTTGACATTGATGTAAATGGAATCTTCTCC
GCCACTGCTACTGACAGAGCCACCGGTAATAAACAAGTGATTACCCTTACTGGTGCCACT
ACATTGTCCAAGGATGAGGTGCGTATAGTTTACAAGTCAAATTACATTGCTTGAGTTACC
AACTTATAAGGTAAATTCTCGAGGTTTAGCGATTTCTATGAACGTGTTACAGGTAGAGAA
AATGGTCAAGGCGAAGGAAGACAAACAGAAGAGGGAGGCAATTGACATAAGGAACCAGGC
GGATTCTGTTGTATACCAGACAGAGAAGCAACTTAAAGAATTTGGAGAGAAAATTCTAGG
TGAAGTGATAGAGAAGATAGAGGCTAAGCTACAGGAGATTGAAGACAAGTTTGGAAGTGG
ATCGACTCAAGAAATCAAGGACTCCATCGCTGCTCTTAAGCAATAAGTGATGCAGATAGG
TCAGTCTATGTACAACCAAGCTGGAGCTGGAGCAGGTCCTTCCCCTTGGAGGTGAAGGTG
CTGCATCAGCAGATTCATCGTCAAGCAAAGGTGGTGATGATGTGATCGATGCCGACTTCA
CAGACAGTAAATGA
>BnA.Hsp70-7b
GTGAATGATTTAATGTTTTTTTACTTTTTTAAATTTATCAAGTGCAGACTTGCACATAAA
ACAAATAAATGATAAAATACACTAAATCTCAAAATATTGTAGATGCAAGTGCACACATAG
TTTATAAAATAGCTTCGCCCCTGCATCCAAGTTCGTTTTCTAATTTGCGGTGTGTCAATA
TCGATCACATCATCTCAATCATCCAAATTGAATTTTCTCAGTTGCTGTCGGTGAAGTCAG
CATCGATCACATCATCACCACCTTTGCTTGACGATGAATCACCTTCTCCTCCAGGGGAAG
AACCTGCCCCAGCTCCTGCCCCAGCTCCAGCTCCAGCTCCAGCACCAGGCTGGTTGTACA
TAGACTGACCAATCTGCATCACTTCTTGGTTAAGAGCAGCCATTGTGTCCTTGATTTCTT
GTGTTGATCCGTTTCCAATCTTGTCTTTCAACTCTTGTAGCTTGGCCTCTACCTTCTCTT
TCACTTCACCTGGAATTTTCTCACCAAGTTCTTTGAGTTGCTTCTCTGTCTGGTAAACAA
CAGAATCCGCCTGGTTCTTTGTGTCAATTGCATCCCTCTTCTCTTTGTCATCCTTCGCAA
ACCTTTCTGCTTCTTGGACCATTTGCTCTACCTGTAACGTTCATTCACACCAACCTTTTG
TTACCATAACCATCAAAATTATCGAGAATGTGGTTGGGTTTGTAAACTGTAAGCACCTCA
TCCTTGGGCAACGTACTGGCACCAGTAATGGTAATGTCTTGTTTCTTTCCGGTGCCTTTG
TCACTAGCACTGACGGAGAGGATACCGTTTGCATCAATGTCAAATTTGACTTCAATTTGT
GGAACTCCACGTGGTGCCGGTGGGATACCATCCAGACGGAAGCTGCCAAGAGATTTGTTA
TCCCGGACAAACTCTCTCTCACCCTGCAGCACATTGATCTCAACACTTGTCTGTCCATCA
GCAGCAGTCGAAAAGACTTCTGATTTAGAAGTAGGCAGAGTAGAGTTCCTTGGAATAATC
TTAGTCATGACACCTCCAAGAGTTTCCAAACCAATCGAAAGCGGTGTCACGTCAAGAAGA
ACAATGTCACTAACATCTCCAGCCAAAACGCCAGCCTGAAATCAAAAAAGAAAGGCGCTA
GATGAGAACTTACTGCAGCGAAACATAACTTATTTGCCAGAAAAATGATCAAACCATGTT
TTTTTGTTAACGGGAACAAACCTGGACTGCAGCACCTAGAGCTACAACCTCATCAGGGTT
TACAGTGACATTAGGTTCTTTCCCAGTCAACTTCCTCACGACTTCTTGAACAGCAGGAAT
ACGTGTTGATCCACCAACAAGGATCACTTCGTCAATATCTTTGAAGCTTAGCTTTGCATC
CCTCAAGGAATTCTCAACAGGAGTCTTACACCTACGAGATAGACACGTGGATTAGGAATT
ATCAACAGGAGCCTCCATGACTACTTGCCATAAGAACTGCTACAAAGATGGAGAAGACAA
ACAATGGTGGGCATTACCTGTCAAGTAAATCTGAACACAATTCTTCAAACTTGGCACGTG
TGAGGGTGGTTTCTATGTGTTTTGGCCCATCAGCTGTGGCCGTGATAAATGGCAGGCTGG
GCAAAACATTCATACCAATCAGAAACCACATGCTTGTGAAAGTGTACATAAGCAAAAAAA
AAATTGGACGAGAAAAAATAACCGTACCTCATATTTGTCTGAGTCAGCGAGGAAAGCTCG
ATTTTAGCCTTTTCTGCTGCTTCTGTCAGCCTCTGAAGTGCTTGCTTATCTTTCAGAAGA
TCAATGCCTTCATCTTTCTTGAAATTTAAAGCAAGCCAATCAACAACTCTCTGCATATCA
AAACTTAAATCTATCAAGCAAATCACAAAAGAAAGAGTAGACAGATTCAAAGCGCTTTGA
ATAAACATTCAACTCACCTTGTCAAAGTCATCACCACCCAAATGAGTGTCACCAGAAGTG
GAAAGCACTTCAAACACTCCATCACCAACCTCAAGCACTGCATAGTACGAAACATAACAA
AAAATACATATTATAAGGTGCCAATATACAGAGCAAGTAGAAACCAAAAGATAATACTAT
GCCAAGTACCTGAGACATCAAAGGTACCACCACCAAGATCAAAAACCAGAATCGTCTCAT
TACTTTTCCTCTCAAACCCATAAGCCAACGAAGCAGCAGTAGGCTCATTAATAATACGAA
GAACCTCCAACCCAGCAATACGACCAGCATCTTTAGTAGCCGTCCTCTGCGAATCATTAA
AGTAAGCAGGCACAGTAACAACAGCCTTGGTAACCTTCTCGTTCAAGAACCTCGACGCAT
CATCCACAAGCTTCCTCAAAACCTAAACACACCAAAACCCCAATTTAAAAAAAAAAAAAA
AAGAAGAGAAACCCTCCACTACAACCAGAGACACTCGAAAATAAACCTGAGCTGAAATCT
CCTCAGCAGCAAACTGTTTACCAATAGCAGGACACTCAAGCTTAACATTCCCATTCTCAT
CCTTCACAACTCTATACGAAACCTGCTTCGCCTCCTCGTCGACCTCGTTCATCCTCCTCC
CGATAAACCTCTTCACCGAGAAGAAAGTGTTCTCGGGGTTAACAACCGCCTGCCTCTTCG
CGATCTGCCCGACGAGGCGGTCGCCGCTCTTGGTGTAGGCCACCACGGAGGGAGTCGTCC
TCTGGCCTTCGGCGTTGGTCACGATCGTCGGCTTGCCTCCTTCCAT
>BnC.Hsp70-7c
ATGGAAGGAGGCAAGCCGACGATCGTAACCAACGCCGAAGGCCAGAGGACGACTCCCTCC
GTGGTGGCCTACACGAAGAGCGGCGACCGCCTCGTCGGGCAGATCGCGAAGAGGCAGGCG
GTGGTTAACCCCGAGAACACGTTCTTCTCGGTGAAGAGGTTTATCGGGAGGAGGATGAAC
GAGGTCGACGAGGAGGCGAAGCAGGTTTCGTATAGAGTTGTGAAGGATGAGAATGGGAAT
GTTAAGCTTGAGTGTCCTGCTATTCGTAAACAGTTCGCTGCGGAGGAGATTTCGGCTCAG
GTTTATTTTCCAGTGTCTCTGGTTGTTGTGGAGGGTTTCTCTCTTTTTTTTTAATTGGTT
TAGGGGTTTGGGTGTGTTTAGGTTTTGAGGAAGCTTGTGGATGATGCGTCGAGGTTCTTG
AACGAGAAGGTTACCAAGGCTGTTGTTACTGTGCCTGCTTACTTTAATGACTCTCAGAGG
ACAGCTACGAAAGATGCTGGTCGTATTGCTGGGTTGGAGGTTCTTCGTATTATCAATGAG
CCCACGGCTGCTTCGTTGGCTTATGGGTTTGAGAGGAAAAGCAACGAGACGATTCTGGTC
TTTGATCTTGGAGGTGGTACCTTTGATGTCTCAGGTACTTGGCATAATATTATCTTTTGG
TTTCTACTTTTTTCTATATATTGGCACCTTATAATATGTATTTTTTTTGTTATGTTTCGT
ACTATGCAGTGCTTGAGGTTGGTGATGGAGTGTTTGAAGTGCTTTCCACTTCTGGTGACA
CTCATTTGGGTGGTGATGACTTTGACAAGGTGAGTTGAATGTTTATTCAAGCCGCTTTGA
ATCTGTCTACTCTTTCTTTTGTGATTTGCTTGATAGATTTAAGTTCTGCAATGCAGAGAG
TTGTTGATTCGCTTGCTTCAAATTTCAAGAAAGATGAAGGCATTGATCTTCTGAAAGACA
AGCAAGCACTTCAGAGACTGACAGAAGCAGCAGAAAAAGCTAAAATCGAGCTTTCCTCGC
TGACTCAGACAAATATGAGGTACGGTTATTTTTTGTCGCCCAGTTTTTTTTTTGCTTATG
TACACTTTCACAAGCATGTGGTTTCTGATTGGTATGAATTCTATGCCCAGTCTGCCATTT
ATCACAGCCACAGCTGATGGGCCTAAACACATAGAAACAACCCTAACACGTGCCAAGTTT
GAAGAATTGTGTTCAGACTTACTTGACAGGTAACGACCATCATTCCTCATTTCCCTCTTT
TTTTACACAGTTCTTATGGCAAGTAGTCATGGAGGCTCCCGTTGATCATTCTTAATCCAT
TTATCTATCTCGTAGGTGTAAGACTCCCGTTGAGAATTCCCTGAGGGATGCTAAGCTAAG
CTTCAAAGATATTGACGAAGTAATCCTTGTTGGTGGATCTACACGTATTCCTGCTGTTCA
AGAAGTCGTGAGGAAGCTGACTGGGAAAGAACCTAATGTCACAGTAAACCCTGATGAGGT
TGTAGCTCTAGGTGCTGCGGTCCAGGTTTGTTTTCGTGAACTTGTACCTTACACCCTCTT
TTGGTCTCGACTATTTCGACTTATGTGCAAACATAATACATTTACAGTAAACAAAGAAAG
TTTGATCATTTTTCTGGCAAATAAGTTATGTTTCGCTGTAGCTAGTTCTCATCAAGCGCC
TTTTTCTTTGGATTACAGGCTGGTGTTCTGGCTGGAGATGTGAGTGATATCGTTCTTCTT
GATGTTACACCGCTTTCGATTGGTCTGGAGACTCTTGGTGGTGTTATGACGAAAATTATT
CCAAGGAACTCCACTCTGCCTACTTCTAAATCAGAAGTCTTTTCGACTGCTGCTGATGGA
CAGACAAGTGTTGAGATCAATGTGCTGCAGGGTGAGAGAGAATTTGTCCGGGATAACAAA
TCTCTTGGCAGCTTCCGTCTGGATGGTATCCCACCGGCACCACGTGGAGTTCCACAAATT
GAAGTCAAATTTGACATTGATGCAAACGGCATCCTCTCCGTCAGTGCTAGTGACAAAGGA
ACCGGGAAGAAACAAGACATTACCATTACTGGTGCCAGTACATTGCCCAAGGATGAGGTG
CGTAGAATTTTCATACCAAACACCACTCTTCAGTTACTAACTTTCTTATTTATAGTTCCA
TTCTCGAGGTTTAGCCGTGATTTACTGATTATGAGATGGTAGCTGGAAGCATTGGCTGAT
ATGCTATCGTCGTTGCAATATTGATGTGGAATAGCGTTGTACATGATCATAGGGCCTTAG
TAGAAAAAAAACTTTCCTTCTGGCTAATATTGATAGTTATGGTAACAATAGGTTGGTGTG
AATGAACGTTACAGGTAGAGCAAATGGTCCAAGAAGCAGAAAGGTTTGCGAAGGATGACA
AAGAGAAGAGGGATGCAATCGACACAAAGAACCAGGCGGATTCTGTTGTTTACCAGACAG
AGAAGCAACTTAAAGAACTTGGAGAGAAAATTCCAGGTGAAGTGAAAGAGAAGGTGGAGG
CCAAACTACAAGAGCTTAAAGACAAGATTGGAAGCGGATCAACACAAGAAATCAAGGACA
CCATGGCTGCTCTTAACCAAGAAGTGATGCAGATTGGTCAGTCTATGTACAACCAGCCTG
GTGCTGGAGCTGGGGCAGGTTCTTCAACTGGAGGTGAAGGTGATTCTTCAGCAGATTCAT
CTTCAAGCAAAGGTGGTGATGATGTGATCGATGCTGACTTCACTGACAGCAACTGAGAAA
TCCCAATTTGGATGATTGAGATGATGTGATCGATATTGACACACCGCAAATTAGAAAACG
AACTTGGATGCAGGGGCCAAGCTATTTTATAAACTATGTGTGCACTTGCATCTACAATAT
TTTGAAAATTTAGTGTATTTTATATTTTATTTGTTTTATGTGCAAGTATGCACTGATAAA
TTCGAAAAAGAAAAATATTTTAAATCATCCACTGAGGAAAAAAAAAAC
>BnA.Hsp70-7d
ATGGAAGGAGGCAAGCCGACGATTGTGACGAACGCCGAAGGTCAGAGGACGACGCCGTCT
GTGGTGGCGTACACGAAGAGCGGTGACAGGCTCGTGGGGCAGATTGCGAAGAGGCAGGCG
GTTGTTAATCCGGAGAACACCTTCTTCTCGGTGAAGAGGTTTATCGGTAGGAGGATGAAT
GAGGTTGATGAGGAGGCTAAGCAGGTGTCTTACAGAGTTGTGAAGGATGATAACGGGAAC
GTTAAGCTCGAGTGTCCAGCCATTGGGAAACAGTTTGCTGCTGAGGAGATTTCAGCTCAG
GTATTTGAAAAAGTTTATCCCTTTTTTGCTGTGTGTTGGTTGCTTTCTTATGGGGTTTTG
TGTGTGTGTGTGTTTGTAGGTTTTGAGGAAGCTTGTGGATGATGCTTCGAGGTTCTTGAA
TGAGAAAGTGACCAAGGCTGTTGTTACTGTACCTGCTTACTTCAATGACTCGCAGAGGAC
AGCTACTAAAGATGCTGGTCGGATTGCTGGGTTGGAAGTTCTTCGTATTATCAATGAGCC
CACGGCTGCTTCTTTGGCTTATGGGTTTGAGAGAAAGAGCAATGAGACTATTCTAGTCTT
TGATCTTGGTGGTGGTACCTTTGATGTCTCAGGTACTTGACTTTAACGTTTTGCTAAGGT
TTTGGCTCTTGATGTTTAGCATCTCTTAATATGTGTGTTTTTTTTTATTGTTATACAGTG
CTTGAGGTTGGTGATGGTGTGTTTGAAGTACTTTCTACTTCTGGTGACACACATTTGGGT
GGTGATGATTTTGACAAGGTGAGTTTTTATGAGCTTTGAATCTGTTTACTCTTTCTTCGG
TGCTTTACTTGATAGATTTAACTTTTGAATGCAGAGAGTTGTTGATTGGCTTGCTTCTAA
CTTCAAAAAAGATGAAGGCATTGATCTTCTGAAAGACAAACAAGCACTTCAGAGGCTGAC
CGAAGCAGCAGAAAAAGCTAAAATCGAGCTTTCCTCCCTCACTCAAACGAATATGAGGTA
CAATTAATTTTCTTGCCAAAACGTTGATTTAGTTCTTTCACAAGCATGCATATTCTGATC
AATATAATTTATGTGACCAGCTTGCCATTTATCACGGCCACGGCTGATGGACCTAAACAC
ATAGAAACCACCCTCACACGTGCCAAGTTTGAAGAATTGTGCTCAGATTTACTCGACAGG
TAATTTAACTCACAGTTCTTATGACGTATTTATAGCCTCACAAGTTAAGCTATTTGCTTA
TTCTACTACTATTGATTAACCATGGAGGCTTGAGATTCTTATCCTTGGCTCTATCTTATA
GGTGTAAGACTCCCGTTGAGAATTCGCTGAGAGATGCAAAGCTCAGCTTTAAGGATATTG
ATGAAGTGATCCTTGTTGGTGGATCGACACGTATTCCTGCTGTTCAGGAAGTCGTCAGGA
AGCTGACTGGCAAAGAACCCAATGTGACTGTTAACCCTGATGAGGTTGTAGCTCTAGGTG
CCGCTGTCCAGGTGTGTTCTCGTGACCTTTTAATCTTCATCCTATTTATGTCGTTATTAC
TAACACAATTTATGTGCAAACATCAAAAACATATTTGTGGCGAAAAACTTGTTTCGCTGC
TGTGAGTTCTCATAAAGTGTCATTTTATTTTGATTACAGGCTGGTGTTCTGGCTGGAGAT
GTGAGCGACATTGTCCTTCTTGACGTGACACCGCTTTCCATTGGTTTGGAAACCCTTGGT
GGTGTTATGACCAAGATTATTCCAAGGAACTCAACTCTACCTACCTCTAAGTCAGAAGTC
TTCTCTACTGCTGCTGATGGACAGACAAGCGTTGAGATTAATGTGCTCCAAGGGGAGAGG
GAGTTTGTCCGGGATAACAAGTCTCTTGGTAGCTTCCGTCTAGATGGTATCCCACCAGCA
CCACGTGGAGTTCCACAGATCGAAGTCAAATTTGACATTGATGCCAATGGTATTCTGTCC
GTCAGTGCCAGTGACAAAGGCACCGGAAAGAAACAAGACATCACCATTACCGGTGCCAGT
ACATTGCCCAAGGACGAGGTTCGTACAATTTACAAAATCAAAACCACATTGCTTTAGTTA
ATATCTATGTCTAACTTTGATACGCATTGGTAGATATGTCCATGATCATATTAGTGTTCT
GTTTCTCTAGTATTCATTTCTGTTCATGTTAACAAAAGTGGCTGTGAACGAACGGTCCAG
GTAGAGCAAATGGTCCAAGAAGCAGAAAGGTTTGCAAAGGATGACAAGGAGAAGAGAGAA
GCAATTGACACAAAGAACCAAGCGGATTCAGTGGTGTACCAGACAGAGAAGCAACTTAAA
GAACTCGGAGAGAAGATTCCAGGTGAAGTGAAAGAGAAGGTGGAGGCCAAGCTACAAGAG
CTGAAGGACAAGCTTGCAAGTGGAACCACTCAAGAAATCAAGGACACAATGGCTGCTCTT
AACCAAGAAGTGATGCAGATTGGTCAGTCGATGTACAACCAGCCTGGAGCTGGAGCTGGA
GCAGCAGCTGCAGGTCCTTCCCCCGGAGGTGAATATGCTTCAGCAGATTCAGCAAGTAAA
GGTGGAGATGATGTGATTGATGCTGACTTCACGGACAGCAAATGATGAAACTAAGACGGT
TTTGTTCAAAAAAAATATCCAATGAAAGCACGTTTTCACATGATTTTGTAGGTTTTGATT
TGGGTGAGACAATTATTTGGCGTTACGAAGCAGCACTATTTGTTTTAATACGTAATAATA
TGTCGCAGTCAAATATAACTTATTATCAACTTTTCAATAATAAGTTGGGCTACATTT
>BnA.Hsp70-8a
TGCATAACATTATTACTTCATTACATTTACGCATACACACATTGTCACAACTCACAAGGT
TTTAACACAACAGACTCAAAACACACACAAACTCTTTGCTAAACGATCACATAAGAAAAC
ATCTCTTCATTCAAACTCACATCACTTCCTCTGAAGAGTAACCAAATCAAGAGCAGATCC
AAACTTCGCACTCAACGCTTGAGCACACCAACCATGTCCATCATCAACCGTCGGCATCCT
CACCTCAACCACAGGAACCACAGGACTCTTCGACCCCGGCATCAACACCGCCGCAAACAC
CCTCAAAGCATTCGAAGCATCGATATCCATACAAACATTAATCTCCGGAACTCCTTTAGC
CGCCGCCGGGATCCCAACGATCTTGAAGTAACCAAGAAGATGATTATTCTCTCCAACGCC
CTCTCCTTCACCTTCATACACAACGATCAAAGCTTCCTTCTGGTTATCATGAACCGTGGT
GAAGAAGAGATCTCTACGCGCAGGAACCATCGTGTTGCGCGGTATCACGGGTACGAACTT
GTTACCATTAGCTCTCACTCCAACCGCAAGAGCTGTAGCTTGTATAGTCAAGAGATCTAA
GCTACCGAACGGGTCGTGAATCCCTGACGTCACAGCACCTTCCAACGCAGCTCCTCTAAC
CGCAGCTTCTAACGGATTCACTTCCTTATAAATCTCTTCCTTCTTGCACACGTTAGAGAC
GATGGCTCTCACTTTAGGTATGTAAGAACACCCTCCAACCATTATCACATCGTCTACATC
ATCAACGTCCACTTTAGCATCCCTCAGACACTGCACAACAAGCCTCTCGCACTCCTCGAA
CACTTTCTTGTTCACTTCCTCAAACTCCAACCTATCGAGAACCTTGGAGACCACGTCACC
GTCTCCCAAATCAACTTCTATCTGAACACTCTCCTGCTTCGACAGCCTGTGTATAGCGTC
CTGCGTCGCGACACGTAGCGACCCCGAACCTTCCTTGCCCGGTCGAGGAGCGACATGTCG
CAGAGTGTTCTGCAAGATGTCTTCTCCTCCAACGGCGCTTCCAGCCAAGGCTTTGATCTG
CGAGACGCCACCAGCGGTTGCGGTCACCGCGACGTCGCAGTAGCCAGCACCCATGTTGAA
TATAACCGCTACCCTCTCGCTTCCGCTCCCCATGTTGTCATGACTCGTCATCTGCTGCTG
CTGCGCGTACAGCAGCGCGACAGCTGTGGGCTCAGGCATTAACCTAAGGACGTGGAGTCC
AGCCATAGCGCAAGCTCTCTCGATCCTAGTGAGCTGGAACCTGGAGAAGGACACAGGAAC
CGTGAGCACCACGTTTCTCACCGCGCGTTTGAGCTGAGACTCGGCCATCAGGCGCAGCTC
CACGAGGAAGATCGCCAAGACTTCCTCCGGAGTCGTCGACCTCCACGCATTGTTCACCAG
CGCGGCGATGAACGGTCTGACTCCGATGTCTAGGGTTTGGACAAGAAAGGGAAGGCTTTT
GCTGGCGTGGACGACCGGGTCGGTGTCCACGCGGCCTATGAGGCGTTTCATGTTGAACAC
GGCGGCTCCGGTCAGCATCTCTTGCTCGTGCGCGAGCTGGTTGCTCACGCCGCCCGCGGG
GACTTCGTCTTTGAACGTGACGAAGGATTTGATTAGCTTTTGGTTTCTCGTGTTACGCAA
GATGTGGACTTGAGAGCCGTTCCAGACAGCTATGCTGCATTGGGATGTGCCAATGTCGAT
TCCAACGGCTATTTCGGGTAAGGAAGGAGATGATGAGGACTTCTCTTCTCCTGTGTTCTC
GCTGTCTGATGCCACTGTGTACGCTGGTTCTGCCATTTTGTCCTGTTCAGATACATGTTT
TTAAGTTTTGGACATTAGCCATGTAAACACAATCAATTATTAAAAACTAAAATTGATTTT
ATTACATAACTTAACATTCAGAAACTAATTAGGACCTGATTCAGACAAGAACTAAACTAG
TTTCAAGTGTCTGCCTGATTCAAACCATTTTTATGCTGGTTCTTCCATTTAATCAGTGAT
TGGTTGTAACTAAAATTGATTTCATTACATCACAACATTCAAAAACTAATTAAGACCTGA
TTCAGACAAGAACTAAACTAGTTTCAAGTGTCTGCCTGATTCAAACCATTTTTATGCTGG
TTCTTCCATTTAATCAGTGATTGGTTGTTTAACTAAAATTGATTTCATTACATAACTTAA
CATTCGAAAGCTAACTAAGACCTGATTCAGACAAGAACTGAAACTAGTTGTCAAGTGTCT
GTCGGATTCTCGGGAGCTCACTCTCCTACCATCTCACTCAGTAACATAGCAAAATAAATA
TAAACTGATTAAGCGACAACTAAGCTAAAACCAAATTGGGAAAAACGCAGAGATTACAAA
CCCCAATGAAGAAGAGGGAACAAAATGGAAGACGAGACTCATGAGGAGACAAACCTGATC
AAAGGAGAGATCTTTCACAAGTGGGTTTTGCAGTTGTAGCTTATTTTAGAAGATTATGGT
TCGTGGAGAGACATACGCACGAAGAAGTAGACAGAGTTTTAGAAGGTGCGAGAGTGAAGG
GATTTGATCTTCTAGAGCTTCCTAGAGAACTTCGGCGCTTCT
>BnC.Hsp70-8b
ATGGCAGAACCAGCATACACAGTGGCATCAGACAGCGAGAACACAGGAGAAGAGAAGTCA
TCATCATCTCCTTCCTTACCCGAAATCGCCGTTGGAATCGACATTGGCACATCCCAATGC
AGCATAGCCGTCTGGAACGGCTCTCAAGTCCACATCTTGCGTAACACAAGAAACCAAAAG
CTAATCAAATCCTTCGTCACGTTCAAAGACGAAGTCCCCGCGGGCGGCGTGAGCAACCAG
CTCGCGCACGAGCAAGAGATGCTAACCGGAGCCGCCGTGTTCAACATGAAACGCCTCATA
GGCCGCGTGGACACCGACCCCGTAGTCCACGCCAGCAAAAGCCTTCCCTTTCTCGTCCAA
ACCCTAGACATCGGAGTCAGACCGTTCATCGCCGCCCTGGTGAACAACGCGTGGAGGTCG
ACGACTCCGGAGGAAGTCTTGGCGATCTTCCTCGTGGAGCTGCGCCTGATGGCCGAGTCT
CAGCTGAAACGCGCGGTGAGAAACGTGGTGCTCACGGTTCCTGTGTCCTTCTCCAGGTTC
CAGCTCACTAGGATCGAGAGAGCTTGCGCTATGGCTGGACTCCACGTCCTTAGGTTAATG
CCCGAGCCCACAGCCGTCGCCCTGCTGTACGCGCAGCAGCAGCAGATGACTAGTCATGAC
AACATGGGGAGCGGAAGCGAGAGGGTAGCGGTTATATTCAACATGGGTGCTGGTTACTGC
GACGTCGCGGTGACCGCAACCGCTGGTGGCGTCTCGCAGATCAAAGCCTTGGCTGGAAGC
GCCGTTGGAGGAGAAGACATCTTGCAGAACACGATGCGACATATCGCTCCTCGACCGGAC
AAGGAAGGTTCGGGGTCGCTGCGTGTCGCGACGCAGGACGCTATACACAGGCTGTCGAAG
CAGGACAGTGTTCAGATAGAAGTTGATTTGGGAGACGGTGACGTGGTCTCCAAGGTTCTT
GATAGGTTGGAGTTTGAGGAAGTGAACAAGAACGTGTTCGAGGAGTGCGAGAGGCTTGTT
GTGCAGTGTCTGAGAGATGCTAAAGTGGACGTTGATGATGTAGACGATGTGATAATGGTT
GGAGGGTGTTCTTACATACCTAAAGTGAGAGCCATCGTCTCTAACGTGTGCAAGAAGGAA
GAGATTTATAAAGACGTGAATCCTTTAGAAGCTGCGGTTAGAGGAGCGGCTTTGGAAGGT
GCTGTGACGTCAGGGATTCACGACCCGTTCGGTAGCTTAGACCTCTTGACTATACAAGCT
ACAGCTCTTGCGGTTGGAGTTAGAGCTAATGGTAACAAGTTCGTACCCGTGATACCGCGC
AACACGATGGTTCCTGCGCGTAGAGATCTCTTCTTCACTACGGTTCATGATGACCAGAAG
GAAGCTTTGATCGTTGTGTACGAAGGTGAAGGAGAGGGCGTTGGAGAGAATCATCTTCTT
GGTTACTTCAAGATCGTTGGGATCCCGGCGGCGGCTAAAGGAGTTCCGGAGATTAATGTT
TGTATGGATATCGATGCTTCGAATGCTTTGAGGGTTTTTGCGGCGGTGTTGATGCCGGGG
TCGAAGAGTCCTGTGGTTCCTGTGGTTGAAGTGAGGATGCCGACGGTTGATGATGGACAT
GGTTGGTGTGCTCAAGCTTTGAGTGCGAAGTTTGGATCTGCTCTCGATTTGGTTACTCTT
CAGAGGAAGTGA
>BnC.Hsp70-9a
GTCCCATCTCCGAGCTTTAAACCCTTCTTTCTCCACCGACTCTCTCTCCAACCAAAAATG
GCATCCGTCGCGCTTCTACGTGCTCTTCGCCGCCGCGAACTCCACACAGCTTCCGTCTCC
GCGTTTAAATCCGTATGTATCTTTTCCCTCGATCTCCATTTCTAGCTTGAGAAATCACGT
TTTAGTTTTCTAGATCTGTGAACCGGTAATACTACTTGGAAATGAATTAGGGTTTGAAAT
TATCCAATGGGTTGAATCGATTTCTCATAAAGTTTCGTACTTTGCTTCGTCTGTGAAGTG
GATCTAATATAAGTTGAAAGCTTACACTTTTTAGTATTGAATCTGTAGGTTTCTACAAAT
GGAAAGACGTCTTTGATTGGGAAGTTAGGTCACTTCGCAAGGCCTTTCTGGTATAACTTC
AAGCTCTCTTGAACATGAATCTGTCTCCCTTGTAATGTTTTTTTTTACTTATTTGTTCTG
TTGATCCAGCTCGAGGCCTGTGGGGAATGATGTTATCGGTATTGATTTGGGTACCACCAA
CTCTTGTGTAGCTGTCATGGAAGGAAAGGTATTGACTTTGATCTTGATGTGATTGTTTGA
ATAAAGGCAAGTTATTGACTTTGATCTCGTTTTTTTTTTTAACAGACTCCTAGAGTCATT
GAGAACGCTGAAGGAACACGAACCACACCATCAGTGGTTGCTATCAACCAGAAGGGCGAG
CTTCTCGTTGGAACACCAGCTAAGCGTCAGGCTGTCACCAACCCAACCAACACCATCTTC
GGGAGCAAGCGTTTGATCGGGAGACGTTTCGACGATTCCCAGACGCAGAAGGAGATGAAA
ATGGTCCCTTACAAGATCGTCAAGGCGCCGAACGGTGACGCTTGGGTTGAAGCGAATGGT
CAGAAGTTTTCTCCAAGTCAGATTGGAGCTAATGTTTTGACCAAAATGAAGGAGACAGCT
GAAGCTTACCTCGGGAAGAGCATTACCAAAGCTGTTGTGACTGTTCCAGCTTACTTCAAC
GACGCGCAGAGACAGGCCACGAAGGATGCTGGGAAGATCGCTGGTCTTGATGTCCAGAGA
ATCATCAACGAGCCAACAGCTGCTGCGTTGTCATATGGGATGAATAACAAGGAGGGTGTG
ATAGCTGTGTTCGATCTTGGTGGTGGAACGTTCGATGTCTCTATTCTGGAAATCTCGAGC
GGTGTTTTTGAGGTCAAAGCGACGAATGGAGATACCTTCTTGGGAGGAGAAGACTTCGAC
AACACTCTGTTGGAGTATTTGGTTTCTGAGTTCAAGAGATCTGACAACATTGATCTGACT
AAAGACAAGCTCGCCCTCCAGAGGCTGAGGGAAGCTGCAGAGAAGGCCAAGATCGAGCTT
TCCTCAACATCTCAGACCGAGATCAACCTTCCTTTCATCACCGCAGACGCTTCCGGAGCT
AAGCACTTGAACATAACCTTGACCAGGTCCAAGTTCGAAGCTTTGGTCGGGAAGCTGATT
GAGAGGACGAGGTGTCCGTGCCAAAACTGTTTGAAGGATGCTGGAGTCACGGTTAAGGAA
GTCGATGAGGTTCTCCTCGTCGGTGGGATGACACGTGTTCCCAAAGTGCAGGAGATTGTC
GCTGAGATCTTTGGGAAGAGCCCTTGCAAAGGTGTGAACCCTGATGAAGCGGTTGCCATG
GGAGCTGCTATTCAAGGTGGTATCCTCCGTGGTGATGTCAAGGAGCTGCTTCTTTTGGAT
GTGACTCCTCTCTCGCTTGGTATCGAGACGCTTGGAGGGATCTTCACTAGGTTGATCAAC
CGAAACACCACCATCCCTACAAAGAAGTCTCAGGTACATTCATAACTGTTTTGGATGTAT
GTTGAATCTATTGATTGCTAACTATGATTTGCTTCTTAGGTTTTCTCCACAGCTGCGGAC
AACCAGATGCAAGTGGGAATCAAGGTTCTTCAGGGAGAGCGTGAGATGGCTGCAGACAAC
AAGAGTCTAGGAGAGTTTGATCTCGTTGGGATCCCACCTGCGCCAAGAGGAATGCCGCAG
ATCGAAGTCACCTTCGACATTGACGCAAACGGTATCGTGACGGTCTCAGCCAAAGACAAA
GCGACAGGCAAAGAGCAACAGATCACGATCAGATCCTCAGGTGGTCTCTCAGACGATGAG
ATCAACAGAATGGTGAAAGAAGCTGAGCTCAACTCGCACAAGGATCAAGAGAAGAAGCAG
CTTATTGACTTGAGGAACACAGCTGATACCACAATCTACAGCGTTGAGAAGAGCTTGAGT
GAGTACAGGGAGAAGATTCCTGCTGAGATTGCCTCTGAGATCGAGACTGCAGTGTCTGAT
CTCAGGACAGCGATGGCTGGTGAAGAGATTGAGGATATCAAGGCTAAGCTTGAAGCAGCG
AACAAGGCGGTGTCGAAGATTGGAGAACACATGTCTAAAGGATCAGGCTCGTCTGGGAGC
TCTGGCGGTGAAGGTTCAAGCGGGACTGACCAGCAGACCCCTGAAGCTGAATTTGAAGAG
GCCAGCGGTTCAAAGAAGTGAAGTCGCTAACCGGTTGAACTCGGTTTTGTTTCCAAATAA
GTTGACATGCATTATTATCCTCTTCACAAATTTGATTAAAGTTTTTTGTATGTTAAAACG
TCCTTTGTGGAGGTAATTCTTCAGATCTTTGATACTCGGATGTAGTTTTTTGGTTTACTT
TTTGCTTGAAACCTATGGTTATCATATTGACCGGTTAACCGGATTGGATAAGGTTACCGC
TAGTCTTCTCCTATAAACTTATGCTGGATTTTGGATCCGCGCCCATGTTCTAAA
>BnC.Hsp70-9b
CATTCACATCTCCGACCTTAAACCCTTCCTCCAAGCTAAAGAAATGGCCTCCGTCGCGAT
TCTTCGCGCTTTCCGTCGCCGTGAAGTCCAAACGGCGTCAGTCTCCGCGTTTAGATCCGT
ATGTGTTTTTTTTCTCCCTCTCGATCTTTGTTTTTTGCTTGAGAGATCACTTTTTCGGAT
CTGTAATCGGAAATGGATTAGGGTTTGAATGAAATTATCAGATGGATTGAATCGGTTTCT
CAGTGATTCGGATCTAGAAGCTTAACAGTGTTAGTGTTGGATCTGCAGATTGCTTCAAAT
GGGAAGACGAATTTGATTGGGAAGTTAGGTCACTTGGCGAGGCCTTTCTGGTAAATTGAA
CCTCTCACTTTATAGTTATCTCTCTTGGGAGTGTTTTCTTCTTATCATTTTGTTGTTTTT
GTGAATCCAGCTCGAGGCCTATTGGGAATGATGTTATCGGTATTGATTTGGGAACCACCA
ATTCATGTGTAGCTGTGATGGAAGGAAAGGTATTGACTTTGTGTTTTTAGTGTTTTTGAA
TAAAAAGGAAAGGTTTTGACTTTTGATAACGTTTGTGTGTAGACACCTAGGGTTATTGAG
AACGCAGAAGGAACAAGAACCACACCATCAGTGTTTGCTATTAACCAAAAGGGTGAGCTT
CTCGTCGGAACACCAGCTAAACGTCAGGGTGTTACCAACCCAACAGGCACGATTTTCGGG
AGCAAGCGTTTGATCGGGAGAGGTTATGGTGATCCCCAGACGCAGAAGGAGATGAAGATG
GTTCCTTACAAGATTGTCAAGGCGCCGAACGGTGACGCTTGGGTTGAAGCCAACGGGCAG
AAGTTTTCTCCCAGCCAGATTGGAGCTAACATCCTCACCAAAATGAAGGAGACCGCTGAG
TCTTACCTCGGGAAGACCATCACCAAGGCTGTTGTTACTGTCCCTGCTTACTTCAACGAT
GCGCAGAGGCAAGCAACGAAGGATGCTGGGAAAATCGCGGGTCTTGATGTCCAGAGAATC
ATCAACGAGCCGACGGCTGCTGCGTTGTCGTATGGGATGAACAACAAGGAGGGTGTGATT
GCTGTCTTCGATCTTGGAGGTGGAACTTTTGATGTTTCTATCCTTGAAATCTCAAGCGGT
GTTTTTGAGGTGAAAGCAACAAATGGAGATACCTTTTTGGGAGGAGAAGACTTCGACAAC
ACTTTGTTGGAGTATTTGGTTTCTGAGTTCAAGAGATCAGACAACATTGATCTGACCAAG
GACAAGCTCGCCCTCCAGAGGCTGAGAGAAGCTGCAGAGAAGGCCAAGATCGAGCTTTCT
TCCACGTCTCAGACCGAGATCAACCTGCCTTTCATCACCGCTGATGCTTCTGGAGCGAAG
CACTTGAACATAACCTTGACTAGGTCCAAGTTTGAAGGTTTGGTGGGCAAGTTGATTGAG
AGGACAAGAAGCCCGTGCCAGAACTGTCTGAAGGATGCTGGAGTCTCGATTAAGGAAATC
GACGAGGTTCTTCTTGTTGGTGGAATGACACGTGTTCCCAAAGTGCAAGATATAGTCTCT
GAGATCTTTGGAAAGAGCCCTTGCAAAGGTGTTAACCCCGATGAAGCGGTTGCCATGGGA
GCTGCTATTCAAGGTGGTATCCTCCGTGGTGATGTCAAAGAGTTGCTTCTTTTGGATGTG
ACTCCTCTCTCACTAGGTATCGAAACACTTGGAGGTATCTTCACTAGGTTGATCAACCGA
AACACCACCATCCCCACCAAGAAGTCTCAGGTAAAGGATCTTGGAGAAGATAATTGTTGG
AGATTGTATCTTTTGATTGCTAATTGTGGTTTGCTTGTCAGGTTTTCTCCACAGCTGCAG
ACAACCAAATGCAAGTGGGAATCAAAGTTCTTCAGGGAGAGCGTGAGATGGCAGCTGACA
ACAAAAGTCTAGGAGAATTCGATCTCGTTGGGATCCCACCTGCGCCTAGAGGAATGCCAC
AGATCGAAGTTACGTTTGACATTGATGCAAACGGTATCGTGACTGTCTCAGCCAAAGACA
AAGCAACGAATAAAGAGCAACAGATCACAATCAGATCTTCAGGCGGTCTCTCAGACGATG
AGATCAACAGAATGGTGAAAGAAGCTGAGCTCAACTCGCACAAGGATCAAGAGAGGAAGC
AGCTTATCGACCTTAGGAACACAGCTGATACCACGATCTACAGTGTTGAGAAGAGCTTGA
GCGAGTACAGAGAGAAGATTCCTGCTGAGATTGCCTCTGAGATTGAAACTGCAGTGTCAG
ACCTCAGGACAGCAATGGCTGGTGAAGAAATCGAGGACATAAAGGCTAAGCTTGAAGCTG
CAAACAAGGCAGTGTCGAAGATTGGAGAACACATGTCCAAGGGATCTGGTTCGTCTGGAA
CCTCTGGTGGTGAAGGTTCAAGCGGGACTGAGCAGACACCTGAAGCTGAATTCGAAGAGG
CGAGCGGTTCAAAGAAGTGAGGTAGCGAACCGGTTTATACGGTTTGTTTCCAAATAAGTT
GACATGCATTATTATTTAATCCCTCACAGATTTGATTAGTTTTGTGTATTTTAAAACGTC
TTTGGAGAGATTATTCTTGAAATCTCTGATACTCAATTCATTATTTCGGATGTACTTCTT
GGTTACTTAGTTTGGTTTCTGGTTTTTATCATCTTTAACCGGTTAAACCGGATTGGATAA
GGCA
>BnA.Hsp70-9c
ATGGCCTCCGTCGCGATTCTACGCGCTTTCCGCCGCCGTGAAGTCCAAACGGCGTCCGCC
TCCGCGTTTAGATCCGTATGTGTTTTTCTTTTCCCTCTCGATCTTAATTTTTGGCTTGAG
AGATCACTTTTTCGGATCTGTAATCGGAAATGGATTAGCGTTTGAAATTATCAGATGGAT
TGAATCGTTTCGAATCTAGAAGCTAACAGTGTTGGTATTGGATCTGCAGATTGCTTCAAA
TGGGAAGTCGAATTTGATCGGGAAGTTAGGTCACTTGGCCAGGCCTTTCTGGTAAATTCA
AAGTTATCTCTCTTTGTAGTGTTGTCTTCTCGTTCTCATCCTTGTTTTGTGAATCCAGCT
CGAGGCCTATTGGGAATGATGTGATCGGTATTGATTTGGGAACCACCAATTCTTGTGTAG
CAGTGATGGAAGGAAAGGTATTGACTTTGTATTTTTAAAGTTTTTGAAAAAAAAGGAAAG
GTGTTGACTTTGGATATGGTTTTTGTAGACTCCTAGGGTTATTGAGAACGCGGAAGGAAC
AAGAACCACACCATCAGTGTTTGCTATTAACCAGAAGGGTGAGTTTCTCGTTGGAACACC
AGCTAAACGTCAGGGTGTTACCAACCCAACAGGCACCATTTCCGGGAGCAAGCGTTTGAT
CGGGAGAGGTTTCGATGATCCCCAGACGCAGAAGGAGATGAAGATGGTTCCTTACAAGAT
TGTCAAGGCGCCGAACGGTGACGCTTGGGTTGAAGCCAACGGGCAGAAGTTTTCTCCCAG
CCAGATTGGTGCTAACATCCTCACCAAAATGAAGGAAACCGCTGAGTCTTACCTCGGGAA
GACCATCACCAAGGCTGTTGTTACTGTTCCTGCTTACTTCAACGATGCGCAGAGGCAAGC
GACGAAGGATGCTGGGAAAATCGCCGGTCTTGATGTGGAGAGAATCATCAACGAGCCGAC
GGCTGCTGCGTTGTCATATGGGATGAACAACAAGGAGGGTGTGATAGCTGTGTTCGATCT
TGGTGGTGGAACTTTTGATGTTTCTATCCTTGAAATCTCAAGCGGTGTTTTTGAGGTGAA
AGCAACAAATGGAGATACCTTTTTGGGAGGAGAAGACTTCGACAACACTTTGTTGGAGTA
TTTGGTTTCTGAGTTCAAGAGATCAGACAACATTGATCTGACCAAGGACAAGCTCGCCCT
CCAGAGGCTGAGAGAAGCTGCTGAGAAGGCCAAGATCGAGCTTTCTTCCACGTCTCAGAC
CGAGATCAACCTGCCTTTCATCACCGCAGATGCTTCTGGAGCGAAGCACTTGAACATAAC
CTTAACTAGGTCCAAGTTTGAAGCTCTGGTGAGCAAGTTGATCGAGAGAACAAGAAGCCC
GTGCCAAAACTGTTTGAAGGATGCTGGAGTCTCGATTAAGGAAATCGATGAGGTTCTTCT
TGTTGGTGGAATGACCCGTGTTCCCAAAGTGCAAGATATAGTCTCTGAGATCTTTGGAAA
GAGCCCTTGCAAAGGTGTTAACCCCGATGAAGCTGTTGCCATGGGAGCTGCCATTCAAGG
TGGTATCCTCCGTGGTGATGTCAAAGAGTTGCTCCTTTTGGATGTGACTCCTCTCTCACT
AGGTATCGAGACACTTGGAGGAATCTTCACTAGGTTGATCAACCGAAACACCACCATCCC
CACAAAGAAGTCTCAGGTAAATGATCTTGGAGAAGATAATAGTTGGTGACTGAATCTTAC
AGTGTATTGATTGCTAATTGTGGTTTTGCTTCTTAGGTTTTCTCCACAGCTGCAGACAAC
CAAATGCAAGTGGGAATCAAAGTTCTTCAAGGAGAGCGTGAGATGGCAGCTGACAACAAA
AGTCTAGGAGAATTTGATCTCGTTGGGATCCCACCTGCGCCTAGAGGAATGCCACAGATC
GAAGTTACGTTTGACATTGACGCAAATGGTATCGTGACTGTCTCAGCCAAAGACAAAGCA
ACGAATAAAGAGCAACAGATCACAATCAGATCTTCAGGTGGTCTCTCAGACGATGAGATC
AACAGAATGGTGAAAGAAGCTGAGCTTAACTCACACAAGGATCAAGAGAAGAAGCAACTT
ATCGACCTCAGGAACACAGCTGACACCACGATCTACAGCGTTGAAAAGAGCTTGAGCGAG
TACAGAGAGAAGATTCCTGCTGAGATTGCCTCTGAGATTGAAACTGCAGTGTCAGACCTC
AGGACAGCAATGGCTGGTGAAGAAATCGAGGACGTCAAGGCTAAGCTAGAAGCTGCAAAC
AAGGCAGTGTCGAAGATTGGAGAGCACATGTCCAAGGGATCCGGTTCGTCTGGAACCTCT
GGTGGTGAAGGTGAAGGTTCAAGCGGGACTGAGCAGACACCTGAAGCTGAATTCGAAGAG
GCCAGCGGTTCAAAGAAGTGA
>BnA.Hsp70-9d
ATCTACCTTCAAACATCCAGTAACATATAATCCTGCAATTATTATAGGAGAAGACTAATG
GTAACCTTATCCAATCCGGTTAACCGGTCAAGATGATAACCATAGATTTCAAGCAAAAAG
TAAACCAAAAAACTACATCCGAGTATCAAAGATCTGAAGAATTACCTCCACAAAGGACGT
TTTAACATACAAAAAACTTTAATCAAATTTGTGAATGAGGATAATAATGCATGTCAACTT
ATTTGGAAACAAAACCGAGTTCAACCGGTTTAGCGACTTCACTTCTTTGAACCGCTGGCC
TCTTCAAATTCAGCTTCAGGGGTCTGCTGGTCAGTCCCGCTTGAACCTTCACCGCCAGAG
CTCCCAGACGACCCTGATCCCTTAGACATGTGCTCTCCAATCTTAGACACCGCCTTGTTC
GCTGCTTCAAGCTTAGCCTTGATATCCTCAATCTCTTCACCAGCCATTGCTGTCCTGAGA
TCAGACACTGCAGTCTCAATCTCAGAGGCAATCTCAGCGGGAATCTTCTCCCTGTACTCG
CTCAAGCTCTTCTCAACGCTGTAGATTGTGGTATCAGCCGTGTTCCTCAAGTCAATAAGC
TGCTTCTTCTCTTGATCCTTGTGTGAGTTGAGCTCAGCTTCTTTCACCATTCTGTTGATC
TCATCGTCTGAGAGACCACCTGAGGATCTGATTGTGATCTGTTGCTCTTTGCCCGTTGCT
TTGTCTTTGGCTGAGACCGTCACGATACCGTTTGCGTCAATGTCGAAGGTGACTTCGATC
TGCGGCATTCCTCTAGGCGCAGGTGGGATCCCAACGAGATCAAACTCTCCTAGGCTCTTG
TTGTCTGCAGCCATCTCACGCTCTCCCTGAAGAACTTTGATTCCCACTTGCATCTGATTA
TCCGCAGCTGTGGAGAAAACCTAAGAAGCAAAACCATAATTAGCAATCAGTAGAGATTCA
ACATACATCCAAAACAGTTATGAATCTACCTGAGACTTCTTTGTGGGGATGGTGGTGTTA
CGGTTGATCAACCTAGTGAAGATCCCTCCAAGCGTCTCGATCCCAAGCGAGAGAGGAGTC
ACATCCAAAAGAAGCAGCTCCTTGACATCACCACGGAGGATACCACCTTGAATAGCAGCT
CCCATAGCAACCGCTTCATCAGGGTTCACACCTTTGCAGGGGCTCTTCCCAAAGATCTCA
GCGACAATCTCCTGCACTTTGGGAACACGTGTCATCCCACCGACGAGGAGAACCTCATCC
ACTTCCTTAACCGTGACTCCAGCATCCTTCAAACAGTTTTGGCACGGACACCTCGTCCTC
TCAATCAGCTTCCCGACCAAAGCTTCGAACTTGGACCTGGTCAAGGTTATGTTCAAGTGC
TTAGCTCCGGAAGCGTCTGCGGTGATGAAAGGAAGGTTGATCTCGGTCTGAGATGTGGAG
GAAAGCTCGATCTTGGCCTTCTCTGCAGCTTCCCTCAGCCTCTGGAGAGCAAGCTTGTCT
TTAGTCAGATCAATGTTGTCTGATCTCTTGAACTCAGAGACCAAATACTCCAACAGAGTG
TTGTCGAAGTCTTCTCCTCCCAAGAAGGTATCTCCATTCGTTGCTTTAACCTCAAAAACA
CCACTCGAGATCTCCAGAATAGAGACATCAAACGTTCCACCTCCAAGATCAAACACAGCT
ATAACACCCTCCTTGTTGTTCATCCCATATGACAACGCAGCAGCTGTCGGCTCGTTGATG
ATTCTCTGGACATCAAGACCAGCGATCTTCCCAGCATCCTTCGTAGCCTGTCTCTGCGCA
TCGTTGAAGTAAGCTGGAACAGTCACAACAGCTTTGGTAATGCTCTTCCCGAGGTAAGCT
TCAGCTGTCTCCTTCATTTTGGTCAAAACATTAGCTCCAATCTGACTTGGAGAAAACTTC
TGACCATTCGCTTCAACCCAAGCGTCACCGTTCGGCGCCTTGACGATCTTGTAAGGAACC
ATTTTCATCTCCTTCTGCGTCTGGGAGTCTTCAAAACGTCTCCCTATCAAACGCTTGCTC
CCGAAGATGGTGTTGGTTGGGTTGGTTACAGCCTGACGTTTAGCTGGTGTTCCAACGAGA
AGCTCGCCCTTCTGGTTGATAGCAACCACTGATGGTGTGGTTCTTGTTCCTTCTGCGTTC
TCAATGACTCTAGGAGTCTGTTAAAGAAAAAGAGATCAAAGTTTTATTCAAACAATCATA
TCAAGATCAAAGTCAATACCTTTCCTTCCATGACAGCTACACAAGAGTTGGTGGTACCCA
AGTCAATACCGATAACATCATTCCCCACAGGCCTCGAGCTGGATCAACAGAACAAATAAG
TAAAAAACAAAACATTACAAAGGAGAGTCATGTTTCAAGAGAGCTTGAAGTTATACCAGA
AAGGCCTTGCGAAGTGACCTACCAAAGACGTCTTTCCATTTGTAGAAACCTACAGATTCA
ATACTAAAAGTGTAAGCTTTCAACTAATATTAGATCGAAGCTGGAACAACAAAGTACGAA
ACTTTATACGAAATCGATTCAACCCATTCGATAATTTTTAAACCCTAATCCGATTTACAG
ATCTGGAAAACTAAAACGTGATTTCTCAAGCTAGAAATGAAGATCGAGGGGAAAGTACAT
ACGGATTTAAACGCGGAGACGGAAGCTGTGTGGAGTTCGCGGCGGCGGAGAGCACGTAGA
AGCGCGACGGAGGCCATTTTTGGTTGGAGAGAGAGTCGGTGGAGAAAGAAGGGTTTAAGC
TCGGAGATGG
>BnA.Hsp70-10a
ACCGCCTAGAAACTTCTCTCTTTCTCTATAAATAGAAACTTTCGTACCTTCTAAAACCCT
AAACCCTTTATCGGACTAAGACGCTTAATCATCGCACCATTTCGTATCTTCCTAACCGAA
TCAATCGCATCGTTCAAAACCATGGCTACCGCCGCTCTCCTCCGCTCGATTCGACGCCGC
GAAGTCGCTTCCACTCCTTTCTCAGCTTTCAAATGCGTAAGTCTTCACGGATCTGTGGCT
CGAGTGAAAAGACTATGTGATCTGAACTTCACTTATTGCAATCTTACCTGATCTGATCAA
ATTTTTGTTGCAGCTTTCGCGCAGCGCGAAGACGTCATCGAACAGCTCTTATCATGCTCA
GAATTGGAGAAGCTTCTCAAGAGCATTTAGGTATTCATTGATCTCTCCATCTATTCGCTA
ACACCAAGATCTCTCGCTGTGTTTCTGCTCAAAATTTTTTATTTCTTCTAATTGATTCAG
CTCCAAGCCTGTGGGGAATGACGTCATCGGTATTGACTTGGGTACAACTAACTCCTGCGT
TGCCGTTATGGAGGGGAAGGTATGAGACTGTTAATTAAATTGTATTACGGTTATATCTCG
TTTAAACCGGTTAAGACCTTTGTGTATATAGTTAAGAGTGTTGGTTACATTGTAACAGAA
TCATAACGAATAAACAGATTATCATCTTCAGTGAGCTTGAGCTCGATCCCTTTTTGTTTA
TGTAGAATCCGGTTATATGTGGTTAAAACCGAATATTATTAAATTGTATTACGGTTATAT
GTGGTTTAAACCGGTTAAGACCTTTTAGTTAGAGTGTTGGTTACATCGTAACAGAATCAT
AATGAATAAAACAGATTATCATCTTCAGTCAGCTTGAGCTCGATCTCTCTGGATCTAATA
ACTTTGTGTTTATGTAGAATCCGAAAGTCATTGAGAATGCCGAAGGCGCACGAACCACAC
CATCAGTTGTAGCATTCAACCCCAAAGGAGAGCTTCTCGTCGGCACACCAGCCAAGCGCC
AAGCTGTGACCAATCCAACGAACACACTCTTCGGAACAAAGCGTTTGATCGGGAGAAAGT
TCGACGATCCGCAAACGCAGAAAGAGATGAAAATGGTGCCTTACAAGATCGTGCGTGCGC
CTAACGGCGACGCGTGGGTTGAAGCCAATGGCCAGCAGTATTCTCCTAGTCAGGTTGGAG
CGTTTGTGCTGACGAAGATGAAAGAGACGGCCGAGGCTTACTTGGGGAAGTCTGTTAAGA
AGGCTGTTGTGACGGTTCCGGCTTACTTTAATGATGCTCAGAGGCAGGCTACGAAAGATG
CTGGTAGAATCGCTGGTTTGGATGTGGAGAGGATTATTAACGAGCCAACGGCTGCTGCGC
TTTCGTATGGTATGACTAATAAGGAGGGTTTGATTGCTGTGTTTGATCTTGGTGGTGGGA
CGTTTGATGTTTCTGTTTTGGAGATTTCTAATGGGGTTTTCGAGGTAAGTGGTTTTGGTT
TATCAGGTTTTGTTTGAGGATTGTTCTTGTTAGGCCTGCGGGTTTGGATAGTTCGGTTCG
GATAGTTCGGTTTAGATAAAATTTTGCCGGATTTAACCGCATTGGTTTGGTTTTCAAAAA
GTTTTATCGAAGTTTTCGATTTTGCGGTTCGTTCGGTTAATTTTTTGGTTTAAATTGAAT
AAAATCCAAAAAGTTCAGTTAATTTTGGTTAGTTTGATTATTTCGGTTCGGATTTTGGTT
AGGTAGTTTGGTTCGGAATTTGTTTTTTTTTTTAAAGAAAACCGAACTAACCAATTATCT
AGCCGGAAACTGAATTTTTTTAATTGGAAATTTCTGTTTTGCGGTTAGTTCGGTTAAACT
TTTTGTTTAAATTGAATAAAATTCAAAAAATTTCGGTTATTCTGGTTCGGATTTATGATA
GTTTATTTCGGTTAGTTTGGTTATTTCGATTTTGGTTAGTTTGTTCGGAATTTCAGATAA
TATTGGTACTGTTTGAATTTTTGTCATTTTAGAAAACCGAACTAACCGATTACTTTGCCG
GAAAATTGATTTTTTTTGTTACCGAACTTTCCAACCAAAATAATCGGCAAGTTTGGTTCG
GTTAAAAATCTCAGCCGTAGTTATTAAAATTGATTTTCTCTTTTCAGGTGAAAGCCACAA
ATGGTGATACCTTCTTGGGAGGAGAGGATTTTGATAATGCTCTGTTAGACTTCTTGGTAA
ATGAGTTCAAGACCAGTGAGGGTATCGACCTCGCAAAAGACAGACTCGCTCTGCAGAGGC
TTCGAGAAGCTGCTGAGAAGGCCAAGATTGAGCTATCATCAACTTCTCAAACCGAAATCA
ATCTGCCATTTATCACAGCTGATGCATCTGGAGCAAAGCATTTCAACATCACCCTAACAA
GGTCAAAGTTCGAAACTCTGGTGAACAACTTGATCGAGAGGACCCGTGACCCTTGCAAGA
ACTGTCTCAAGGATGCTGGTATAAGTGCTAAGGAAGTTGATGAGGTTCTTCTCGTTGGAG
GAATGACACGTGTTCCTAAGGTACAGAGTGTTGTTGCGGAGATCTTTGGGAAGACTCCTA
GCAAAGGTGTTAACCCTGATGAGGCTGTTGCTATGGGAGCTGCGCTTCAAGGTGGTATCC
TCCGTGGTGATGTTAAAGAGTTGCTGCTTCTAGATGTGACGCCTCTGTCGCTTGGTATTG
AAACACTTGGTGGTGTCTTTACAAGGTTGATTGGCCGAAACACAACCATCCCCACGAAGA
AGAGTCAGGTATGCTTGCAAAGTCATTCCTCATTGCAATGATTCCTACATTGGTTACACT
CTTATAAGTTAAGTCTCAATTTTGATTCGCTGTGTCTTGAAGGTGTTTTCAACTGCAGCA
GACAATCAGACACAAGTTGGGATCAAAGTGCTTCAAGGAGAGCGTGAGATGGCATCAGAC
AACAAGCTCTTGGGAGAATTCGATCTAGTGGGCATTCCACCATCACCAAGAGGCATCCCT
CAGATAGAAGTAACATTCGACATCGATGCGAACGGCATTGTCACTGTCTCTGCCAAGGAC
AAGACGACAGGTAAGGAGCAACAGATCACAATCCGATCATCTGGTGGACTCTCAGAGGAT
GATATCCAGAAGATGGTGAGAGACGCAGAGTTGCACGCTCAGAAAGACAAAGAAAGAAAG
GACTTGATCGATACCAAGAACACAGCGGACACAACGATTTACAGCATAGAGAAGAGTCTT
GGTGAGTACAGAGAGAAGATCCCTAGTGAAGTCGCCAAGGAGATTGAAGATGCTGTGGCG
GATCTAAGGAGCGCTTCGGCTGGAGATGATGTCAATGAGATTAAGGCTAAGATCGATGCG
GCGAACAAAGCTGTTTCGAAGATAGGAGAGCATATGTCTGGTGGAGGTTCTGCACCAGGA
GGAGGAGCAACTCAGGGAGGGAGTGAGCAGACTCCAGAGGCTGACTACGAGGAAGTGAAG
AAGTGAAGAGTGCGACTAAATCTTCATCTGGGTTAAGAAGTTAGATTAGATCATGGTTGG
GTTCGATGCAACTTGTCATAAAAACAGGGAGCAGTGGATCTGTTCCTGTAATAAGTTGTT
TCTGTGGCGAACAAAACTTAATGCTCCTCTCTCT
>BnA.Hsp70-10b
GGTAAACATTTATAACATCCAAATGAGTTTCGTTAGAAGAATTGAGATAAGGATCAACAA
AAGCTTACTCCAAATGAGTTTCGTTCATTACAAAAGCTTATTCCAGAAACAGATCCATTT
CCTTAGAACATAGAACTCAACCATATGATCTAACCTAATCTCTTTAACCCAAACATAGTA
GAATTTAAGCCAACTCTTCACTTCTTCACTTCCTCGTAGTCAGCCTCTGGAGTTTGATCA
CTGCCTCCCTGAGCTCCTCCTCCTCCTGGTGTAGAATCCCCACCAGAACCCCCACCACCA
GACATGTGCTCTCCAATCTTCGAAACAGCTTTGTTCGCAGCATCAATCTTGGCCTTAATC
TCATTGACATCATCTCCAGACGAAGCTGTCCTTAGATCCGCCACAGCATCTTCAATCTCC
TTGGCGACTTCACTAGGGATCTTCTCTCTGTACTCACCGAGGCTCTTCTCTATGCTGTAA
ATCGTCGTGTCGGCTGTGTTCTTGGTGTCGATCAAGTCTTTCCTCTCTTTGTCTTTCTGA
GCGTGCAACTCTGCGTCTCTCACCATCTTCTGGATGTCATCCTCCGAGAGTCCACCGGAC
GATCGGATTGTGATCTGTTGCTCTTTGCCGGTCGTCTTGTCCTTGGCGGAAACGGTGACA
ATGCCGTTTGCGTCTATGTCGAATGTTACTTCGATCTGAGGGATGCCTCTTGGAGACGGT
GGAATGCCTACTAGATCGAATTCTCCTAATAGCTTGTTGTCTGATGCCATCTCACGCTCT
CCTTGAAGTACTCTGATCCCAACTTGCGTCTGGTTGTCTGCTGCAGTTGAGAACACCTTC
AAGATAAAAGAAACGAGAGACAACAACGTTTTAGTACAAACTTGACCAAACCAACAGATC
CCATCGACTAGCATATCACAGGATTGTGCTTTAACCTTAGCTCATAAGAGTGTAATCATA
GGAACCATTGCAATAAAGAGAAACTCACACATGCCTTGCTAAGTAGCTACAGATCTAACT
ACCTCATGCTACCTCTCTACTCTTATGTGATAATCAGAACTCCTCTTCCCTAGTTACTCT
GTGACTTTCTATTATAAGGACAAATCTTTACAAGCATACCTGACTCTTCTTTGTGGGGAT
GGTTGTGTTTCTGGTAATCAATCTTGTAAAGACACCACCAAGTGTTTCAATACCGAGAGA
CAGAGGTGTGACATCTAAAAGCAGCAACTCCTTGACATCACCACGGAGGATACCACCTTG
GAGTGCAGCTCCCATAGCAACAGCCTCATCAGGATTAACACCTTTACTAGGAGTCTTCCC
AAAGATCTCCGCGACAACAGTCTGCACCTTAGGGACCCGAGTCATCCCTCCGACAAGAAG
AACCTCATCAACCTCCTTAGCACTTATACCAGCATCCTTGAGACAGTTCTTGCAAGGATC
ACGAGTCCTCTCGATCAAACCGTTCACCAGAGCTTCAAACTTAGACCTCGTCAGCGTGAT
ATTGAAATGCTTCGCTCCAGACGCATCAGCTGTGATGAACGGCAGGTTAATCTCAGTTTG
AGAGGTTGATGATAGTTCGATCTTGGCCTTCTCAGCAGCTTCTCGAAGCCTCTGGAGAGC
AAGTCTATCTTTCGCCAAGTCTATCCCCTCACTGGTCTTGAACTCATTCACCAAGAAATC
CAACAAAGCATTATCAAAATCCTCTCCTCCCAAGAAGGTATCACCATTAGTAGCTTTCAC
CTCGAAAACCCCATTAGAAATCTCCAAAATAGACACATCGAAAGTCCCACCACCAAGATC
AAACACAGCAATCAAACCTTCCTTATTAGTCATCCCATAAGAAAGAGCAGCAGCCGTCGG
CTCGTTGATAATCCTCTCCACATCCAAACCAGCAATCCTACCAGCATCCTTAGTAGCTTG
CCTCTGAGCATCATTAAAGTAAGCCGGAACCGTAACAACAGCTTTCTTAACAGACTTTCC
CAAGTAAGCTTCTGCCGTCTCCTTCATCTTCGTCAACACAAACGCTCCAACCTGACTAGG
AGAATATTGCTGACCGTTGGCTTCAACCCACGCGTCGCCGTTAGGGGCACGCACGATCTT
GTAAGGCACCATCTTCATCTCCTTCTGCGTTTGAGGATCGTCGAACTTCCTCCCGATCAA
ACGCTTTGTTCCAAAGAGTGTGTTTGTAGGATTGGTCACAGCTTGGCGCTTGGCTGGTGT
CCCCACGAGAAGCTCTCCTTTGGGGTTGAAAGCTACAACTGATGGTGTGGTTCGAGCACC
TTCAGCGTTTTCAATCACTTTCGGATTCTACAAATCAGATAAAACACACAAAGTTTAAAA
CTTTCGGATTCTACAGATCAGATAAAAACACAAAGTTCAAAACTTTGGAAGCTCAGAAAC
AGAAAAAAAAAACACAAAGTTTAAAACTTTCGGATTCTACAAATCAGGTAAGAACACAAA
GTTTAAAACTTTGGAAGCTCAGAAACAAAAAAAAAACACAAAGTTTAAAACTTTTGGATT
CTACAAATCAGATAAAAACACAAAGTTTAAAACTTTCGGATTCTACAAATCAAATAAAAA
CGCAAAGTTTAAAACTTTGGAAGCTCAGAAACAAAAAAAAACACAATCACAGTCTCTCAC
CTTGCCTTCCATGACTGCAACACATGAGTTAGTAGTACCCAAGTCAATACCGATGACGTC
ATTCCCAGCAGGCTTCGAGCTGAATCCATTAGAAAAGAAAAGCTTCAGAAACATAAACAA
AGGTAAGATCTTTGCGTTAGCTAATAGATGGGAAGATCAATTACCTAAATGCCCTTGAGA
AGCTTCTCCAGTTCTGACCGTTCAGTGATGCTTTCCCGCTGCTCTGAATCTGCAACAATT
GAGTGAATCAGGATCACGTAATCATCTCAAAGACCAAATTCGTCTATAGATCGTGTGAAG
ATAGGAGATTTACGCATTTGTAAGCTGACAAAGGAGCGGAAGCGAGTTCACGGCGTCGAA
TCGAGCGGAGGAGAGCGGCGGTAGCCATGGTTTTTGAGAAATCAAGAGGCGATAGAATTG
CGTCTGTGTAGTAGTGTGTGTATGAATAGGGTTTAGGGTTTTTTGAAGGTATGAGAGAGA
GAGTTGGTTTTCTAGAGAAGGAGAGAAGGTTCTAGGCGGTGGTGCG
>BnC.Hsp70-10c
AGAACCTTCTCTCCTTCTCTAGAAAACGAACTCTCTCATTACCTTCAAAAAAACCCTAAA
CCCTATTCATCATACACACTACTACACAGACGCAATTCTATCGCCTCTTGAATTCTCAAA
AACCATGGCAACCGCCGCTCTCCTCCGCTCGATTCGACGCCGCGATGTCGCTTCCGCTCC
TTTCTCAGCTTACAAATGCGTAAATCTTCTTCTATCTTCATACGATCTGTATAAGAAATC
TGATCCTTGAGATGATTACGTGATCCTGATTCACTCTATTGTTGCAGATTCAAAGCAGCG
GGAAAGCATCACTGAACGGTCAGAACTGGAGAAGCTTCTCAAGGGTATTTAGGTAATTGA
TCTTCCCCATCAATTAGCTAACGCAAAGGTCTTACCTTTGTCTCTGTTCTGAAGCTTTCT
TTTCTAATGGATTCAGCTCGAAGCCTGCTGGGAATGACGTCATCGGTATTGACTTGGGTA
CTACTAACTCATGTGTTGCAGTCATGGAAGGGAAGGTGAGATTCTGATTGTGTGTTTTTT
TTTTGTTTCTGAGCTTCCAAAGTTTTAAACTTTGTGTGTTTTATCTGATTTGTAGAATCC
GAAAGTTTTAAAACTTTGTGTTTTTTTTTTCTGTTTTTTTTTTTGTTTTTTTTAATTCTG
AGCTTCCAAAGTTTTAAACTTTGTGTTTTTATCTGATTTGTAGAATCCGAAAGTGATTGA
AAATGCTGAAGGTGCTCGAACCACACCATCAGTGGTAGCTTTCAACCCCAAAGGAGAGCT
TCTCGTTGGCACACCAGCCAAGCGCCAAGCTGTGACTAATCCTACAAACACTCTCTTCGG
AACAAAGCGTTTGATCGGTAGGAAGTTCGACGACCCGCAAACGCAGAAGGAGATGAAAAT
GGTGCCTTACAAGATCGTGCGTGCGCCTAACGGCGACGCGTGGGTTGAAGCCAATGGTCA
GCAGTATTCTCCTAGTCAGGTTGGAGCGTTTGTGTTGACGAAGATGAAGGAGACAGCAGA
AGCTTACTTGGGGAAGTCTGTGAAGAAAGCTGTTGTTACGGTTCCTGCTTACTTTAATGA
TGCTCAGAGGCAAGCTACTAAAGATGCTGGTAGGATCGCTGGTTTGGATGTGGAGAGGAT
TATCAATGAGCCGACGGCTGCTGCTCTTTCTTATGGGATGACGAATAAGGAGGGTTTGAT
TGCTGTGTTTGATCTTGGTGGTGGGACGTTCGATGTGTCGATTTTGGAGATTTCGAATGG
GGTTTTCGAGGTGAAAGCTACTAATGGTGATACCTTCTTGGGAGGAGAGGATTTTGATAA
TGCTCTGCTAGACTTCTTGGTGAATGAGTTCAAGACCAGTGAGGGGATTGATCTGGCGAA
AGATAGACTTGCTCTCCAGAGGCTTCGAGAAGCTGCTGAGAAGGCCAAGATTGAACTGTC
ATCAACCTCTCAAACTGAGATTAACCTGCCGTTCATCACAGCTGATGCATCTGGAGCGAA
GCATTTTAATATCACCCTGACGAGGTCGAAGTTCGAAGCTCTGGTGAACGGCTTGATCGA
GAGGACTCGTGATCCTTGCAAGAACTGTCTCAAGGATGCTGGTATAAGTGCTAAGGAGGT
TGATGAGGTTCTTCTCGTTGGAGGGATGACTAGGGTCCCTAAGGTGCAGACTGTTGTTGC
TGAGATCTTTGGGAAGACTCCTAGTAAAGGTGTTAACCCTGATGAGGCTGTTGCTATGGG
AGCTGCACTCCAAGGTGGTATCCTCCGTGGTGATGTTAAAGAGTTGCTGCTTTTAGATGT
CACGCCTCTTTCGCTGGGTATTGAAACACTTGGTGGTGTCTTTACGAGGTTGATTACACG
AAACACAACCATCCCAACGAAGAAGAGTCAGGTATACATGCATAGATATGTCCTTATGAT
TGAAAATCACCGAGTAGCTAGGAAAGATTAGTTCTAGTTTATCACATAGGAGTAGAGAAA
ACTATGGTAGCATGAGGTAGTTAGATCTGAGCTACTTAGCAAGGCATGTTTGAGTTTCTC
TTGTTGGCAATGATTCCTACATGATTACACTCTTATGAGCTGAGGGTGAAAGCACAATCC
TGTGATATTGCTAGTTGTGGATGATTCCGTCACAATCTATTGTTTTGGTCAAGTTTGTAC
TAAAAAGTTGTTGTTGTCTCTCGTTTCTTTATCTTGAAGGTGTTCTCAACTGCAGCAGAC
AATCAGACGCAAGTTGGGATCAGAGTGCTTCAAGGAGAGCGTGAGATGGCATCAGACAAC
AAGCTCTTAGGAGAATTCGATCTAGTCGGCATTCCACCGTCTCCAAGAGGCATCCCTCAG
ATCGAAGTAACATTCGACATAGACGCAAACGGCATTGTCACCGTTTCCGCCAAGGACAAG
ACCACTGGTAAAGAGCAACAGATCACAATCCGATCGTCCGGTGGACTCTCGGAGGACGAC
ATCCAGAAGATGGTGAGAGACGCAGAGCTGCACGCTCAGAAAGACAAAGAGAGGAAAGAC
TTGATCGACACTAAGAACACAGCCGACACGACGATTTACAGCATAGAGAAGAGCCTCGGT
GAATACAGAGAGAAGATCCCAAGTGAAGTCGCCAAGGAGATTGAAGATGCTGTGGCGGAT
CTAAGGACAGCTTCGTCTGGAGATGATGTCAATGAGATTAAGGCTAAGATCGATGCTGCG
AACAAAGCTGTTTCGAAGATAGGAGAGCACATGTCTGGTGGTGGTGGTTCTGGTGGGGAT
TCTACACCAGGAGGAGGAGGAGCTCAGGGAGGCAGTGATCAAACTCCAGAGGCTGACTAC
GAGGAAGTGAAGAAGTGAAGAGTTGGCTTAAATTCTACTCTGTTTGGGTTAAAGAGATTA
GGTTAGATCATATGGTTGAGTTCTATGTTCTAAGGAAATGGATCTGTTTCTGGAATAAGG
TTTTGTATTGAACGAAACTCATTTGGAGTAAGCTTTTGTTGATCCTTATCTCAATTCTTC
TAACGAAACTCATTTGGATGTTATAAATGTTTACC
>BnC.Hsp70-10d
AGAAACAGATCCCCTGTCCGCTGTTTTTATGGCAAAAGCTTCTAGGACATGAAACCAACC
ATGATCTAACCACCTAACTTCTTAACCCAACTGACCAGAAACAATAAACACTCTTCACTT
CTTCACTTCCTCGTAGTCAGCCTCCGGAGTTTGATCACTCCCTCCTCCCTGAGCTCCTCC
TCCTGGTGCAGAACCTCCACCAGACATGTGCTCTCCTATCTTCGAAACAGCTTTGTTCGC
CGCATCGATCTTAGCCTTAATCTCATTAACATCATCTCCAGCCGAAGCGCTCCTTAGATC
CGCCACAGCATCTTCAATCTCCTTGGCGACTTCACCAGGGATCTTCTCTCTGTACTCACC
CAAGCTCTTCTCTATGCTGTAAATCGTTGTGTCAGCCGTGTTCTTGGTGTCGATCAAGTC
TTTCCTTTCCTTGTCTTTCTGAGCGTGCAACTCCGCGTCTCTCACCATCTTCTGGATATC
ATCCTCTGAGAGTCCACCAGATGATCGGATCGTGATCTGTTGCTCTTTGCCAGTCGTCTT
GTCCTTGGCGGAAACAGTGACAATGCCGTTCGCATCGATGTCGAACGTTACTTCGATCTG
AGGGATGCCTCTTGGTGATGGTGGAATGCCCACTAGATCGAATTCTCCTAACAGCTTGTT
GTCTGATGCCATCTCACGCTCGCCTTGAAGCACTTTGATCCCAACTTGTGTCTGATTGTC
TGCTGCAGTTGAGAACACCTTCAAGACACAGCGAATCAAAATTTTAGCACAAACTTGCAT
CAATAATCATATGACACGAGTAACCATGTAGGAATGACTTTGCAAGCATACCTGACTCTT
CTTAGTGGGGATAGTTGTGTTTCGGCCAATCAACCTTGTAAAGACACCACCAAGTGTTTC
AATACCAAGCGACAGAGGCGTGACATCTAGAAGCAGCAACTCTTTGACATCACCACGGAG
GATACCACCTTGAAGCGCAGCTCCCATAGCTACAGCCTCATCAGGGTTGACACCTTTACT
CGGTGTCTTCCCAAAGATCTCCGCAACAACACTCTGTACCTTAGGGACACGTGTCATTCC
TCCAACGAGAAGAACCTCATCAACTTCCTTAGCACTTATACCAGCATCCTTGAGACAGTT
CTTGCAAGGCTCACGGGTCCTCTCGATCAAGTTGTTCACCAGAGTTTCGAACTTTGACCT
TGTTAGGGTGATGTTGAAATGCTTCGCTCCGGATGCATCAGCTGTGATAAATGGCAGATT
GATTTCAGTTTGAGAAGTTGATGATAGCTCAATCTTGGCCTTCTCAGCAGCCTCTCGAAG
CCTCTGCAGAGCGAGTCTGTCTCTTGCGAGGTCTATTCCCTCACTGGTCTTGAACTCATT
TACCAAGAAGTCTAACAGAGCATTATCAAAATCCTCTCCTCCCAAGAAGGTATCACCATT
TGTGGCTTTCACCTGGAAAAAGAAAATCAATTTTAATAACAAGAACAACGGCTCGGATTT
TTAACCGAACCAAACTTGCCGGTTAGTTCGGTTGGAAAGTTCGGTAACAAAAAAAAAAAT
TCGGTTTTCCGGCTAAGTAATCGGTTAGTTCGGTTTTCTAAAAAGAAAAAAATTCAAACA
GTACCAATATTATCCGAAATTCCGAACCAAAACCGAACTAACCAAAATCGAAAAACGAGC
TAACCGAAATAAACTATCCAAAATCCGAACCAGAATAACCGAAATAACCAAAAAAAATTT
CAAATTTTATTCAATTTAAACCAAAAATTCATTACCAATATTATCTGAAATTCTGAACCA
AAACCGAACTAACCAAAATCGAAATAACCGAGCTAACCGAAATCCGAACCAGAATAACCG
AAATAACCAAATTGTTTCGAATTTTATTCAATTTAAACCAAAAATTTAACCAAACTAACT
GCAAACAGAAAATTTCGATAATTTTTTTTTGAAACCGAACAACCCGAGAATCGAACTCGG
TTCAATTCAGCAAAATTTTAACCGAGCCGAACTGCCAGAACCAAACTATCCGAACCCGCA
GTCCTAACAAGAACAATGCTCAAACAAAACCTGATAACCAAAAACCACTTACCTCGAAGA
CCCCATTAGAAATCTCCAAAACAGACACATCGAACGTCCCACCACCAAGATCAAACACAG
CAATCAAACCCTCCTTATTAGTCATCCCATACGAAAGCGCAGCAGCCGTCGGCTCATTAA
TAATCCTCTCCACATCCAAACCAGCGATCCTACCAGCATCTTTAGTAGCCTGTCTCTGAG
CATCATTAAAGTAAGCCGGAACCGTCACAACAGCTTTCTTAACAGACTTCCCCAGATAAG
CTTCCGCCGTCTCTTTGTCACAGGCTGAGTCACACTCGCCAACCTTATCACAAAAGCATA
TTCATTAGATATGCTTTGCTTTATGCTTTTGCTTTATGCTTTCTAATCATCATTGACAGG
TCATTGTTTGGACCGTTAGTGTGACCATCGAACTTTAGTATTTGTACTCTTCCCCTGCAT
TTGCAGAAGTTTTTAATCAAGAAATATTTCATCTCATAAACCTCTAAAACTCTCTGCTCT
ATTTCATCAAGGATCTAGTACCTTCGAGGTGATTCTTCTTCCTCAGTAATCTCCTTCTAG
GCTAGCTTCACCATTCTTAGAGTTATCGGTTAACTCCTAGTTTGGATCTATCTCTCACAC
ACCTTCACACTGTCTCATTGGTATCAGAGCACTCGATCCTCGGCGCAGCAATGGTGGAAA
CTCGTCTCCAAGAACGCTCCTTGACTGAACACGTCGATGAGATCCGGTCACTCCACGAAG
TCTTGGCTGCTGAGGTCAAATCTCAGAACGACTCTCTCAACGCTCGCTTCGACAGGCTTG
AAGCAATGATGTTCAACGGTAATCATCTTCAAGCACCTGGAAAAGCTCCGATGGACCCCG
GACCTTCCCACCCACCAACACCCATCAACCACACCCCTTCCCGCCCACCAGACCCTCCAG
ATCTGAACGGTTACCCACGCCCCGGAGATCTGACTGACTACCACCAACAAGGCAACTACG
GTCGCCTCACCTCACGTCTCTCGAAGATTATCTTCCCCGCTTTTGACGGTACGGAGCTAC
GTGACTGGTTGTCCAAATGTGAGCAGTTCTTCGATATCGACGGGACTCCCCCGGAGCTCA
AAGTCCGATTGGCTGCGATGCACCTCACCGGCAAGGCCACTAAATGGCACCACAACTACA
TGAGCACTCGGTATGGCTTGTTCCCCTCTTGGACAGAATATATTGTTGAGATCTCTGCTC
GTTTTAGCAAGTTGTTCGATGATCCTCTCGCTGAGCTCGTTGCGCTCAAACAAGGATCTG
ACTCAGTAATCACATTCCTCGATAAGTTCGAGACTGCTCGGATGAGATTGGTGCTACCTG
AAGCTCACGCTCTCAGCATCTTTTTAGCCAACATGAACCCCCACCTTTCCCTACACACCA
GACAGTTTGAAGTTACCTCTATAGCAAGCGCTGCTAAGATAGCTTCCCTCCATGAATCGT
CCCTGTCCCACATACCACAAAAAACCCGAGCTCCCTTCAATCCATATCAACGCCCTTTCC
ACAAAAACACCCCACCCACAACCCCCAACGAAGCCACAGATACCCAAAAACCAAACTTTA
TCCCTCGAAACAACCCTGATAAACCTCCAAGGAAATACTCCTACCAAGAAATGCAGGATA
GACGCTCAAAAGGCCTCTGCATGTTCTGTGATGAACCTTTCACCCCAGGCCATCAACTCA
AACATAAACGCTCTCAAATTTATGTTATGGAGAATACTGCTGACCGTTGGCTTCAACCCA
CGCGTCGCCGTTAGGCGCACGCACGATCCTGTAAGGTACCATTTTCATTTCCTTCTGCGT
TTGCGGATCGTCGAATTTTCTCCCGATCAGACGCTTTGTTCCGAAGAGCGTGTTCGTTGG
ATTGGTCACGGCTTGGCGCTTGGCTGGTGTGCCGACGAGAAGCTCTCCCTTGGGGTTGAA
TGCTACGACTGATGGCGTGGTTCGTGCACCTTCAGCATTCTCAATGACTTTCGGATTCTA
CATAAACACAAAGTTATTAGATCCAGAGAGAGATCGAGCTCAAGCTCATTGAAGATGATA
ATCTGTTTTATTCATTATGATTCTGTTACAATGTAACCAACACTCTTAACTAAAAGATCT
TAACCGGTTTAAACCACATATAACCGTAACACAATTTAATAATAATCGGTTTAAACCACA
TATAACCGGATTCTACATAAAGAAAAAGGGATCGAGCTCAAGCTCACTGAAGATGATAAT
CTGTCTATTCGTTATGATTCTGTTACAATGTAACCAACACTCTAACTATATATATATATA
TACAAAGGTCTTAACCGGTTTAAACCAGATATAACCGTAATACAATTTTAATTAACAGTC
TCGTACCTTCCCCTCCATGACTGCAACGCAGGAGTTAGTTGTACCCAAGTCGATACCGAT
GACGTCATTCCCCGCAGGCTTTGAGCTGAGTCAATTAGAAGAAAAACTTAATAGCAGAAA
CACAGCGAGATCTTGGTGTTAGTGAATAGATGGAGAGATGAAGCGATACCTAAATGCTCT
TGAGAAGCTTCTCCAATTCTGAGCATGATAAGAGCCGTTCGATGATGCTTTCCCGGTGCT
CCAAAGCTGCAACAAAAATTGAATCAGATCAGGTAAGATTGCAATTAAGTAGATGATGAT
CGTATGAAGACTTACGCATTTGAAAGCTGAGAAAGGAGTGGAAGCGACTTCGCGGCGTCG
AATCGAGCGGAGGAGAGCGGCGGTAGCCAT
>BnA.Hsp70-11a
GTTTACCAAGATGTTTGAAAGTTACACGACTAGAAGAGATGGATCACAGATAAAATGGAT
AAAAGATGAAAAGGACCAAGGGATTACTAATTAGTCTACAACCCAAAATAAAACATATAA
AAGAAAACAAAAGAGCTCTCTTCTTCTTTATCCTCAAAACTTAACCAAGAGGTCTGTCTA
ATCAAATTAACAATAAAAAACAAACATTAAACATTTTAGAGCTCATCGTGAGACTCATCC
TCCTCCTCGGTCGCTCCTTCTCCACCTGCACCACCTGGTGCACCACCTGACCTCTGATAA
ACGGCCGTGATGATTGGGTTACACACTGCCTCTACTTCCTTCAACTTCTCGTCATACTCT
TCCTTCTCTGAGTTTTGGTTCTCGTCAAGCCACTCCAATGCTTCTTTGGTCGCTGCTTCA
ATCTTCTCCTTCTCGTCACCCTCAAGTTTGTCCGCAAGCTTGTCCTTGTCGTTAATTTGG
TTCTTCATGTTGTACACGTAGGTCTCGAGGCTGTTCCTTGCGTCGATTCTCTCCTTCACC
TTCTTGTCTTCCTCTGCAAACTCCTCTGCCTCCTTCACCATCCGGTCAATCTCTTCCTGG
CTCAGACGTCCCTTCTCGTTTGTGATTGTGATCTTCTCTGATTTACCACTCGCCTTGTCC
TCTGCCTTCACGTTCAGGATACCGTTGGCGTCCACTTCAAACGTGACCTCGATTTGGGGT
GTTCCTCTGCCAAAACAAAGAGTGTTATGATTCTCGTCTAAGATGCAAAGCATAAACAAA
GAAAGATGAAGACAAACCTTGGTGCTGGTGGGATTCCAGTAAGGTCGAAGTTACCGAGCA
GCCTGCAGTCCTTGGTGAGACTTCGCTCACCTTCAAAGACCTGAATGGAGACGGTGGTCT
GTTGGTCTTGGTAGGTCGTGAAAACCTGAGACTTCTTGGTTGGAATCACTGTGTTTCTCG
GGATAAGTTTTGTCATCACTCCTCCCACGGTCTCAATACCCAAAGTGAGTGGTGCAACGT
CAAGAAGAAGGATATCTTTGGTCTCATCACCACCTTCTCCGCTCAGAATGCCACCCTGGA
CAGCCGCACCGTAAGCAACAGCTTCGTCGGGGTTCACACCCTTGTTGGGCTCTTTTCCTT
CGAAGAAGTCCTTCAACAACTGCTGAACCTTAGGGATTCTAGTACTTCCACCAACAAGGA
CAATCTCATCGATCTGACTCTTCTGTAGACCAGCATCATCCATGGCCTTCTTCACGGGTC
CCATGGTCTTCCTGAACAAGTCGTTGTTAAGCTCCTCAAAACGAGCTCTGGTGAGTGGCT
CCGAAAAATCAAGACCATCAAAGAGGGACTCAATCTCAACACGGACTTGGTGCTGGCTAC
TAAGAGCTCTCTTGGCTCTCTCACATTCCCTGCGGAGCTTTCCAAGAGCCTTGTTGTCCT
TGCTGATGTCCTTTTGGTGCTTCTTCTTGATCAACTTGATAAAGTAATCCATGATCCTGT
GGTCAAAGTCCTCACCTGCGCAGGAGATTACAAACTCGTATGAATATTCACGCCACAGCA
ATAATACAGAACATGAATTTGTTATGTTAAGTATAAGTTACCTCCCAAGTGAGTGTCACC
ATTTGTGGATAGAACCTCGAACACTCCGTTGTCAATGGTCAAAACACTGACATCAAAGGT
ACCACCACCAAGGTCAAAGACAAGGATGTTCTTCTCACCACCCTTTTTGTCAAGACCGTA
GGCAATAGCAGCAGCAGTGGGTTCGTTGATGATTCTGGCAACATTAAGACCAGCAATAAC
ACCAGCGTCCTTTGTAGCCTGCCTCTGGGCATCGTTGAAGTAAGCTGCAAATAATCAACG
CCATATAAAGAATCAATAAAACCGTATATACATATTTAAAAAAACGTATGATGAAGCGGA
ATTGACAATAAGCAAACCTGGAACAGTGACAACAGCGTCCTTGATTTTCTTTCCAAGGTA
AGCCTCAGCAGTCTCCTTCATCTTAGTCAAGATCATGGCACTGACCTCCTCAGGAGAGAA
AACCTTAGTCTCACCATCCTTGATCTTCACTTGAATGTATGGCTTGCCATCCTTGTCCAC
AATCTGGTAAGGAACAAGCTTCCTATCCTTCTGAACCTCCTTGTCCGCGAATCTGACATG
ACAAAAACAAAGCAAGAATTAAAGCAACAGTCAATACGCAAAACAAGACAAAACAGAAAC
TTCCAGAAAGAGAATGCACTTACTTTCGCCCGATCAATCTCTTGACATCAAAGACAGTCC
TCTCAGGATTAACAGCCGCCTGATTCTTAGCAGCCTCACCAATGAGCCTCTCATTGTCAG
TGAAACCAACCCACGAAGGTGTAATACGGTTTCCTTGGTCATTAGCAATGATCTCAACAT
GACCATTCTTGTAAACACCAACACATGAGTAGGTAGTACCAAGATCTATCCCTATCACCG
TTCCCAACTTGGTTGCCTCCTCTTTAGCAGTTGAAAACGCAAATAAACATCCTGAAACAT
TACGTATTTATATATTCCATCAGTCAATAATCAAAACACAAATCTCCCAAAACACATTAT
CAAGTAAACTAATGACTATCGAACAAATATCTTAAGATCGTGATTAGAGTATATTGATCT
AATACTGAAGATCGTAAAACTGTAATCCATCAGATCTCGCTAATAAACATCTCAACACAA
ATCGTCAATAACCTAACGAATTCAAAGCACATTATCCAGTAAACGAATCATTATCGAACC
AATCGTGATTAGAGTAACGATCTAATACTGCAGATCGCAAAACTGCAATCGAATCTATAC
AGTTAGATCGAGAAGTAGAGATCTGAGAGGTGACTCACCGAAGAAGATGATCGCGAGCAC
AACGGTGCCGTTTGCTCCGAATGAGCGAGCCATAGCGAGTACTTTGTGTGTGTCTGTGTG
TTTGAGCTCTCTTTAGATCTCTCTCTCTTTTTTTTTTCCTTCTTCGCTTCTTTTTTATTT
TAATTTTAATTTTAG
>BnC.Hsp70-11b
TTGAAGAAATGGATCAAGATAAAATGGATAAGATGAAACGGACTAAGGGATACTACTTGG
TCTAAAACCAAAAATAAAACATATAAAAGGAAACAAAAGAGTTCTCTTCTTCTTTATCCC
TCAAAACTTCACCAAGAGGTCTGTCTAATCAAATTAACAATAAAAAAACAACATTAGACA
ATTTAGAGTTCATCGTGAGACTCATCCTCCTCCTCGGTCGCTCCTTCTCCACCCGCACCA
CCTGGTGCACCACCTGACCTCTGATAAACGGCCGTGATGATTGGGTTACACACTGCCTCT
ACTTCCTTCAACTTCTCATCATACTCTTCCTTCTCTGAGTTTTGGTTCTCGTCAAGCCAC
TCCAATGCTTCTTTGGTCGCTGCTTCAATCTTCTCCTTCTCGTCACCCTCAAGTTTGTCC
GCGAGCTTGTCCTTGTCGTTTATTTGGTTCTTCATGTTGTACACGTATGTCTCGAGGCTG
TTCCTGGCGTCGATTCTCTCCTTCACCTTCTTGTCTTCCTCTGCAAACTCCTCTGCCTCC
TTCACCATCCGGTCAATCTCTTCTTGGCTCAGACGTCCCTTCTCGTTTGTGATTGTGATC
TTCTCTGATTTACCACTTGCCTTGTCCTCTGCTTTCACGTTCAGGATACCGTTGGCGTCC
ACTTCAAACGTGACCTCGATTTGAGGTGTTCCTCTGCCAAAACAAAAGAGTGTTATGATT
ATTCATATTAATGATTCTTAGTCCAAGATTTGCATATCATGAACAAACAAAGATGAAGAC
AAACCTTGGGGCTGGTGGAATTCCGGTAAGGTCGAAGTTCCCGAGCAGCCTGCAGTCCTT
GGTGAGACTTCGCTCACCTTCAAAGACCTGAATTGAGACAGTGGTCTGTTGGTCTTGGTA
TGTCGTGAAAACCTGAGACTTCTTGGTTGGAATAACTGTGTTTCTCGGGATAAGTTTTGT
CATCACTCCTCCCACGGTCTCAATACCCAAAGTGAGTGGTGCAACGTCAAGAAGAAGGAT
ATCTTTGGTCTCGTCACCACCTTCTCCGCTAAGAATACCACCCTGGACAGCCGCACCGTA
AGCAACAGCTTCGTCGGGGTTCACACCCTTGTTGGGCTCTTTTCCTTCGAAGAAGTCCTT
CAACAACTGCTGAACCTTTGGGATTCTGGTACTTCCACCAACAAGGACAATCTCATCGAT
CTGACTCTTCTGTAGACCAGCATCATCCATGGCCTTCTTCACTGGTCCCATGGTCTTCCT
GAACAAGTCGTTGTTAAGCTCCTCAAAACGAGCTCTGGTGAGTGGCTCAGAGAAATCAAG
ACCATCAAAGAGAGACTCAATCTCAACACGGACTTGGTGCTGGCTACTAAGAGCTCTCTT
GGCCCTCTCACATTCCCTGCGGAGCTTTCCAAGAGCCTTGTTGTCCTTGCTGATGTCCTT
TTGGTGCTTCTTCTTGATCAACTTGATAAAGTAATCCATGATCCTGTGGTCAAAGTCCTC
ACCTGCGCAAGAAGATCACAAACACAAAAGAGGGTTAGCAACATCATCGTAATGATACAG
AACATGAATTTGTTATGCAAGTATAAGTTACCTCCCAAGTGAGTGTCACCATTTGTGGAT
AGAACCTCGAACACTCCGTTGTCAATGGTCAAAACACTGACATCAAAGGTACCACCACCA
AGGTCAAAGACAAGGATGTTCTTCTCACCACCCTTCTTGTCAAGACCGTAGGCAATAGCA
GCAGCAGTGGGTTCGTTGATGATTCTGGCAACATTGAGACCAGCAATAACACCAGCGTCC
TTTGTAGCCTGCCTCTGGGCATCGTTGAAGTAAGCTGCACACAATCAATACCAGATAAAG
AATCAATAAAACCGTATATATAAACAGCATATGATGAAGCGGAATTGACAATAAGCTAAC
CTGGAACAGTGACAACAGCGTCCTTGATTTTCTTGCCAAGGTAAGCTTCAGCAGTCTCCT
TCATCTTAGTCAAGATCATGGCACTGACCTCCTCAGGAGAGAAAACCTTAGTCTCACCAT
CCTTGATCTTGACTTGAATGTATGGCTTGCCATCCTTGTCCACAATCTGGTAAGGAACAA
GCTTCCTATCCTTCTGAACCTCTTTGTCCGCGAATCTGCCATGACAAAAAACAAAGCAAG
AATTAAAGAAACAGTCAAATACGCAAAACAAGACAAACAGAAACTTCCAGAAAGAGAATG
CACTTACTTTCGCCCGATCAATCTCTTGACATCAAAAACAGTCCTCTCAGGATTAACAGC
CGCCTGATTCTTAGCAGCCTCACCAATAAGCCTCTCATTGTCAGTGAAACCAACCCACGA
AGGAGTGATACGGTTTCCTTGGTCATTGGCAATGATCTCAACATGACCATTCTTGTAAAC
ACCAACACAAGAGTAGGTAGTACCAAGATCTATCCCTATCACCGTTCCCAACTTGGTTGC
CTCTTCTTTAGCAGTTGAAAACGCAAATAAACATCCTGAAACATTACGTATTTATATATT
CCATCAGTCAATAATCAAAACACACAAATCTCCCAAACCGTAACCTAATTTTCACACCAC
ATTATACAGCAAACGAATCATTATGAACAAATTATCTTTAGATCGTGATCATTAGAGTAT
CGATCTAACATCTGAAGATCGCAAAAATGTAATCCATCAAATCTCGCAAATAAACATTAA
CGAAACCATAAACAACATTATCAAGTAAACGAATCATTATCGAGCAAATCGTGATTGGAG
TATCGATCTGATAACGCAGATCGCAAAACTGTAAATGATATTCAAATCTAAGAGAACAGA
TCGAGAAGTAGAGATCTGAGAGATCACTCACCGAAGAAGATGATCGCGAGCACAACGGTG
CCGTTTGCTCCGAACGAGCGAGCCATAGCGAGTACTTTGTGTGTCTGTGTGTTTGAGCTC
TCTTTAGATCTCTCTCTTTTTTTTCCTTCTGCGCTTCTTTTTATTTAATTTT
>BnC.Hsp70-11c
AAGTCTACTTTTCGTGATCTTCCCTTAAAAAGCTCGCAACGATGTAACTAATTTTTAGAA
CAGAAGCGAAGGAGGAGAAGAGGAGAGATCTAAAGAGCGAGAGAAGAGAGAGCTCGAACA
CACAAGCATTAGATATGGCTCGCTCACTCGGAGCAAACGGCACCGTTGTGCTCGCGATCA
TCTTCTTCGGTGAGTGATCTAAGTGTCTTTGTTCTCTTCGATTTGAATATAATTTCGTTT
CTGCTGTAGACTTGATGGTGTTTTTGGTTCACTATGATGCATGGATTGAAATACAAGATC
GATAATCTAATCACGATCTTGTTCGATAGTGATTCTGGATAGTGTTGTGTGAACATTAGG
TTGTGAGTTTTGTTAGTAGGCAGATGGTTATTTGTGAGATCTGATTCTGTTTTTGTTTAC
TATGATTGGATGAATTACTGGATAGTGTGTTGTGAACATTAGGTTTTGCGAGATTTGTTT
TTCGATCATTGACAAGTTGGAATGTATATGTACGTATGTTTCAGGATGTTTGTTTGCGTT
TTCCACTGCTAAAGAAGAGGCTACCAAGTTGGGAACAGTGATAGGGATTGATCTTGGTAC
TACCTACTCTTGTGTTGGTGTTTACAAGAATGGGCACGTTGAGATCATTGCCAATGACCA
GGGAAACCGTATTACACCTTCGTGGGTTGGTTTCACTGACAATGAGAGGCTCATTGGTGA
GGCTGCTAAGAACCAGGCGGCTGTTAATCCTGAGAGGACTGTCTTTGATGTCAAGAGATT
GATCGGGCGAAAGTAAGTGCATTCCCTTTTTGGAAGTTTCTGTTTGTCTTGTTTTGGTAT
TGACCGTTGCTTAAATTCTTGCTTTGTTTTTTTGTCATGGCAGATTCGCGGACAAAGAGG
TTCAGAAGGATAGGAAGCTTGTTCCTTACCAGATTGTGGACAAGGATGGCAAGCCATACA
TTCAAGTCAAGATCAAGGATGGTGAGACCAAGGTTTTCTCTCCTGAGGAGGTCAGTGCCA
TGATTTTGACTAAGATGAAGGAGACTGCTGAAGCTTACCTTGGAAAGAAAATCAAGGACG
CTGTTGTCACTGTTCCAGGTTTGGCTTTTTCTCTCATTCATCCTCGTTTTTGTTAATTAA
TACACACACACTGTTTATTGATTCTTTTTTTTTATTTGCAGCTTACTTCAACGATGCACA
GCGGCAGGCTACAAAGGACGCTGGTGTTATTGCTGGTCTCAATGTTGCCAGAATCATCAA
CGAACCCACTGCTGCTGCTATTGCCTACGGTCTTGACAAGAAGGGTGGTGAGAAGAACAT
CCTTGTCTTTGACCTTGGTGGTGGTACTTTTGATGTCAGTGTCTTGACCATTGATAACGG
AGTGTTTGAGGTTCTCTCCACAAATGGTGACACTCACTTGGGAGGTAACTTTTACTTAAC
ATAACAAATTCATGTTCTGTATTATTACGTTGTCGTGAATATTCATACGATAATGTTGTT
GACCCTCTTCTGTCTTTGTGAATCTTGCGCAGGTGAGGACTTTGACCACAGGATCATGGA
TTACTTTATCAAATTGATCAAGAAGAAGCATCAAAAGGACATCAGCAAGGACAACAAGGC
TCTTGGTAAGCTCCGCAGGGAATGTGAGAGGGCCAAGAGAGCTCTCAGTAGCCAGCACCA
AGTCCGTGTAGAGATTGAGTCCCTCTTTGATGGTCTTGATTTCTCGGAGCCTCTCACCAG
AGCTCGTTTCGAGGAGCTTAACAATGACTTATTCAGGAAGACAATGGGACCAGTGAAGAA
GGCCATGGATGATGCTGGTCTACAGAAGAGTCAGATCGATGAGATTGTTCTTGTTGGTGG
AAGCACTAGGATCCCCAAGGTTCAGCAGCTGTTGAAGGACTTCTTCGAAGGGAAAGAGCC
AAACAAGGGTGTCAACCCCGACGAAGCTGTTGCCTATGGTGCGGCGGTCCAGGGTGGTAT
CCTGAGCGGAGAAGGCGGTGATGAGACCAAAGACATCCTTCTTCTTGACGTTGCGCCACT
CACTTTGGGTATTGAGACCGTGGGAGGAGTGATGACAAAACTGATCCCGAGAAACACAGT
TATCCCGACCAAGAAGTCTCAGGTTTTCACGACGTACCAAGACCAGCAGACCACCGTCTC
CATCCAGGTCTTTGAAGGTGAGCGAAGTCTCACCAAGGACTGCAGGCTGCTCGGGAACTT
CGACCTCACCGGAATCCCACCGGCTCCTAGAGGAACACCTCAAATCGAGGTGACGTTTGA
AGTAGACGCCAACGGTATCCTGAACGTGAAAGCAGAGGACAAGGCGAGTGGTAAATCAGA
GAAGATCACAATCACAAACGAGAAGGGGCGTCTGAGCCAGGAAGAGATCGACCGGATGGT
GAAGGAGGCAGAGGAGTTTGCGGAGGAAGACAAGAAGGTGAAGGAGAGAATCGACGCGAG
GAACAGCCTTGAGACATACGTGTACAACATGAAGAACCAAGTGAACGACAAGGACAAGCT
TGCAGAAAAACTGGAAGCCGACGAGAAGGAGAAGATTGAAGCAGCGACGAAAGAAGCATT
GGAGTGGCTTGACGAGAACCAAAACTCGGAGAAGGAAGAGTATGACGAGAAGTTGAAGGA
AGTAGAGGCAGTGTGTAACCCAATCATCACTGCTGTTTACCAGAGGTCAGGTGGTGCACC
AGGCGGTGCGGGTGGAGAATCAGCGACCGAGGAGGAAGATGAGTCTCATGATGAGCTCTA
AGTTAAGTTGCCTGTTTTTTTTTTCTTGTTAATTTGTTTTAAAGCCAACCACTCGTTAGA
AGTTTTGAGGACAAAGAAGAATAGAACTCTTTTTATACATGTTTTATATTTGGGAATTTT
TTTTACAATGAATGAATGATTTGCCTTCTTGTCTGAAGATAAGCTGCTCGTTTCCGACAG
TGCACGCTTCTGAAAACAAGAGAAGCAAGCAAG
>BnC.Hsp70-12a
TTAGAGCTCGTCGTGAGACTCATCCTCCTCGTCCTCGCTCGGTGATGCACCTGGTGCACC
ACCTGACCTCTGATAAACGGCCGTGATGATCGGGTTACACACTGCCTCTACTTCCTTCAA
CTTCTCGTCATACTCTTCTTTCTCTGAGTTTTGGTTCTCGTCAAGCCACTCCAAAGCTTC
TTTGGTGGCTGCTTCTATCTTCTCCTTCTCCTCGGCCTCCAGTTTATCAGCGAGCTTGTC
CTTGTCGCTTACTTGGTTCTTCATGTTGTACACGTATGTCTCAAGGCTGTTCCTGGCGTC
GATCCTTTCCTTCACCTTCTTGTCTTCCTCTGCAAACTCCTCTGCCTCCTTCACCATCCG
GTCTATCTCTTCCTGGCTCAGACGTCCCTTCTCGTTTGTGATTGTGATCTTCTCTGATTT
ACCACTCGCCTTGTCCTCTGCTTTCACGTTCAGGATACCGTTCGCGTCCACTTCAAACGT
TACTTCAATTTGAGGTGTTCCTCTGCCAAAACAAAAGAAAACTATTATGATTGTTGTCCA
ATATTACAATAACTAAGAGTAATATTAGAATTTTAAAGTAAGTGAAAGACAAAACAAAAG
AATTCCATATAAGAACTTTTTGAGAATCTATGTAGAAATTATAATGCTTACTTATATTTT
TTCTCATTGGTTTCTTTTTTAATCAAATTTTAATTTCTTAATAAAATTTCAATAAAATAA
AAATAATTATGTGTCAGTCAGGTACTCAAATTTTAGATAAAGATGGAAGACAAACCTTGG
GGCCGGTGGGATTCCGGTAAGGTCGAATTTCCCGAGGAGCCTGCAGTCCTTAGTGAGACT
TCGCTCACCTTCAAAGACCTGAATGGAGACGGTTGTCTGCTGGTCTTGGTATGTCGTGAA
AACCTGAGACTTCTTTGTTGGAATAACTGTGTTTCTCGGGATCAGTTTTGTCATCACTCC
TCCAACTGTCTCAATACCCAAAGTGAGTGGTGCAACGTCAAGTAGAAGTATATCTTTGGT
CTCATCACCGCCTTCTCCGCTCAAAATACCACCCTGGACAGCAGCACCATAAGCAACAGC
CTCGTCAGGGTTCACACCCTTGTTCGGCTCTTTCCCTTCGAAGAAGTCCTTCAACAGCTG
CTGGACCTTGGGGATCCTGGTGCTTCCACCAACGAGGACAATCTCATCGATCTGACTCTT
CTGTAGACCAGCATCATCCATGGCCTTCTTCACGGGTCCCATTGTCTTCCTGAACAAGTC
ATTGTTCAGCTCCTCGAAACGAGCTCTGGTGAGAGGCTCCGAGAAATCAACACCATCGAA
GAGTGACTCGATCTCTACACGGACTTGGTGCTGGCTACTAAGAGCTCTCTTGGCCCTCTC
ACATTCCCTGCGGAGCTTACCAAGAGCCTTGTTGTCCTTGCTGATGTCCTTTTGGTGCTT
CTTCTTGATCAACTTGATGAAGTAATCCATGATCCTGTGGTCAAAGTCTTCACCTCCCAA
GTGAGTGTCACCATTTGTGGAGAGAACCTCGAAAACGCCGTTATCAATGGTCAAGACACT
GACATCGAAGGTACCACCACCAAGGTCAAAGACAAGGATGTTCTTCTCACCACCCTTCTT
ATCAAGACCATAGGCAATAGCAGCAGCAGTGGGTTCGTTGATGATTCTGGCAACATTGAG
ACCAGCTATAACACCAGCATCCTTTGTAGCCTGCCTCTGGGCATCGTTGAAGTAAGCTGC
ACATTTAAAAAAAAAAATCAATAAACTGTGTATATATAAATATTATATATATCCACAAGG
CATGATGAAGCAGAAGCTGACCTGGAACAGTGACAACGGCGTCCTTTATTTTCTTGCCAA
GGTAAGCTTCAGCAGTCTCCTTCATCTTAGTGAGAATCATGGCACTGATCTCCTCGGGAG
AGAAAACCTTTGTCTCACCATCCTTGATCTTGACTTGAATGTAGGGCTTGCCATCCTTGT
TAACAATCTGGTAAGGCACAAGCTTCCTGTCCTTTTGGACTTCTTTGTCCTCGAATCTGC
CATAAGCAAAAGAAGAATTAAAGCAACAACAGACATATGCATGCATGCAAGGTGAAAAAA
AGGTGGAGGGGGATGAAATTACTTTCGGCCTATCAATCTCTTGACGCCGAAGATGGTCCT
CTCGGGATTAACAGCAGCCTTGTTGAGATAAGCATGAAATAGCTTAGAGTACAAGCTACC
TAATCCTATTGTGTTTGAATTTATCTAAAGGATTAGGAAATAGAGTTGTGTTAATCCTAA
TGAGTTTAGGATAATTATAAAGTTATATAAAGAGATGCAAGGGTGTTTGCATATCTTATG
AGTTTGAGAGCTTTAGTTTTTTTGAGTTNNNNNNNNNNNNNNNNNNNNNNNNNNNNNNNN
NNNNNNNNNNNNNNNNNNNNNNNNNNNNNNNNNNNNNNNNNNNNNNNNNNNNNNNNNNNN
NNNNNNNNNNNNNNNNNNNNNNNNNNNNNNNNNNNNNNNNNNNNNNNNNNNNNNNNNNNN
NNNNNNNNNNNNNNNNNNNNNNNNNNNNNNNNNNNNNNNNNNNNNNNNNNNNNNNNNNNN
NNNNNNNNNNNNNNNNNNNNNNNNNNNNNNNNNNNNNNNNNNNNNNNNNNNNNNNNNNNN
NNNNNNNNNNNNNNNNNNNNNNNNNNNNNNNNNNNNNNNNNNNNNNNNNNNNNNNNNNNN
NNNNNNNNNNNNNNNNNNNNNNNNNNNNNNNNNNNNNNNNNNNNNNNNNNNNNNNNNNNN
NNNNNNNNNNNNNNNNNNNNNNNNNNNNNNNNNNNNNNNNNNNNNNNNNNNNNNNNNNNN
NNNNNNNNNNNNNNNNNNNNNNNNNNNNNNNNNNNNNNNNNNNNNNNNNNNNNNNNNNNN
NNNNNNNNNNNNNNNNNNNNNNNNNNNNNNNNNNNNNNNNNNNNNNNNNNNNNNNNNNNN
NNNNNNNNNNNNNNNNNNNNNNNNNNNNNNNNNNNNNNNNNNNNNNNNNNNNNNNNNNNN
NNNNNNNNNNNNNNNNNNNNNNNNNNNNNNNNNNNNNNNNNNNNNNNNNNNNNNNNNNNN
NNNNNNNNNNNNNNNNNNNNNNNNNNNNNNNNNNNNNNNNNNNNNNNNNNNNNNNNNNNN
NNNNNNNNNNNNNNNNNNNNNNNNNNNNNNNNNNNNNNNNNNNNNNNNNNNNNNNNNNNN
NNNNNNNNNNNNNNNNNNNNNNNNNNNNNNNNNNNNNNNNNNNNNNNNNNNNNNNNNNNN
NNNNNNNNNNNNNNNNNNNNNNNNNNNNNNNNNNNNNNNNNNNNNNNNNNNNNNNNNNNN
NNNNNNNNNNNNNNNNNNNNNNNNNNNNNNNNNNNNNNNNNNNNNNNNNNNNNNNNNNNN
NNNNNNNNNNNNNNNNNNNNNNNNNNNNNNNNNNNNNNNNNNNNNNNNNNNNNNNNNNNN
NNNNNNNNNNNNNNNNNNNNNNNNNNNNNNNNNNNNNNNNNNNNNNNNNNNNNNNNNNNN
NNNNNNNNNNNNNNNNNNNNNNNNNNNNNNNNNNNNNNNNNNNNNNNNNNNNNNNNNNNN
NNNNNNNNNNNNNNNNNNNNNNNNNNNNNNNNNNNNNNNNNNNNNNNNNNNNNNNNNNNN
NNNNNNNNNNNNNNNNNNNNNNNNNNNNNNNNNNNNNNNNNNNNNNNNNNNNNNNNNNNN
NNNNNNNNNNNNNNNNNNNNNNNNNNNNNNNNNNNNNNNNNNNNNNNNNNNNNNNNNNNN
NNNNNNNNNNNNNNNNNNNNNNNNNNNNNNNNNNNNNNNNNNNNNNNNNNNNNNNNNNNN
NNNNNNNNNNNNNNNNNNNNNNNNNNNNNNNNNNNNNNNNNNNNNNNNNNNNNNNNNNNN
NNNNNNNNNNNNNNNNNNNNNNNNNNNNNNNNNNNNNNNNNNNNNNNNNNNNNNNNNNNN
NNNNNNNNNNNNNNNNNNNNNNNNNNNNNNNNNNNNNNNNNNNNNNNNNNNNNNNNNNNN
NNNNNNNNNNNNNNNNNNNNNNNNNNNNNNNNNNNNNNNNNNNNNNNNNNNNNNNNNNNN
NNNNNNNNNNNNNNNNNNNNNNNNNNNNNNNNNNNNNNNNNNNNNNNNNNNNNNNNNNNN
NNNNNNNNNNNNNNNNNNNNNNNNNNNNNNNNNNNNNNNNNNNNNNNNNNNNNNNNNNNN
NNNNNNNNNNNNNNNNNNNNNNNNNNNNNNNNNNNNNNNNNNNNNNNNNNNNNNNNNNNN
NNNNNNNNNNNNNNNNNNNNNNNNNNNNNNNNNNNNNNNNNNNNNNNNNNNNNNNNNNNN
NNNNNNNNNNNNNNNNNNNNNNNNNNNNNNNNNNNNNNNNNNNNNNNNNNNNNNNNNNNN
NNNNNNNNNNNNNNNNNNNNNNNNNNNNNNNNNNNNNNNNNNNNNNNNNNNNNNNNNNNN
NNNNNNNNNNNNNNNNNNNNNNNNNNNNNNNNNNNNNNNNNNNNNNNNNNNNNNNNNNNN
NNNNNNNNNNNNNNNNNNNNNNNNNNNNNNNNNNNNNNNNNNNNNNNNNNNNNNNNNNNN
NNNNNNNNNNNNNNNNNNNNNNNNNNNNNNNNNNNNNNNNNNNNNNNNNNNNNNNNNNNN
NNNNNNNNNNNNNNNNNNNNNNNNNNNNNNNNNNNNNNNNNNNNNNNNNNNNNNNNNNNN
NNNNNNNNNNNNNNNNNNNNNNNNNNNNNNNNNNNNNNNNNNNNNNNNNNNNNNNNNNNN
NNNNNNNNNNNNNNNNNNNNNNNNNNNNNNNNNNNNNNNNNNNNNNNNNNNNNNNNNNNN
NNNNNNNNNNNNNNNNNNNNNNNNNNNNNNNNNNNNNNNNNNNNNNNNNNNNNNNNNNNN
NNNNNNNNNNNNNNNNNNNNNNNNNNNNNNNNNNNNNNNNNNNNNNNNNNNNNNNNNNNN
NNNNNNNNNNNNNNNNNNNNNNNNNNNNNNNNNNNNNNNNNNNNNNNNNNNNNNNNNNNN
NNNNNNNNNNNNNNNNNNNNNNNNNNNNNNNNNNNNNNNNNNNNNNNNNNNNNNNNNNNN
NNNNNNNNNNNNNNNNNNNNNNNNNNNNNNNNNNNNNNNNNNNNNNNNNNNNNNNNNNNN
NNNNNNNNNNNNNNNNNNNNNNNNNNNNNNNNNNNNNNNNNNNNNNNNNNNNNNNNNNNN
NNNNNNNNNNNNNNNNNNNNNNNNNNNNNNNNNNNNNNNNNNNNNNNNNNNNNNNNNNNN
NNNNNNNNNNNNNNNNNNNNNNNNNNNNNNNNNNNNNNNNNNNNNNNNNNNNNNNNNNNN
NNNNNNNNNNNNNNNNNNNNNNNNNNNNNNNNNNNNNNNNNNNNNNNNNNNNNNNNNNNN
NNNNNNNNNNNNNNNNNNNNNNNNNNNNNNNNNNNNNNNNNNNNNNNNNNNNNNNNNNNN
NNNNNNNNNNNNNNNNNNNNNNNNNNNNNNNNNNNNNNNNNNNNNNNNNNNNNNNNNNNN
NNNNNNNNNNNNNNNNNNNNNNNNNNNNNNNNNNNNNNNNNNNNNNNNNNNNNNNNNNNN
NNNNNNNNNNNNNNNNNNNNNNNNNNNNNNNNNNNNNNNNNNNNNNNNNNNNNNNNNNNN
NNNNNNNNNNNNNNNNNNNNNNNNNNNNNNNNNNNNNNNNNNNNNNNNNNNNNNNNNNNN
NNNNNNNNNNNNNNNNNNNNNNNNNNNNNNNNNNNNNNNNNNNNNNNNNNNNNNNNNNNN
NNNNNNNNNNNNNNNNNNNNNNNNNNNNNNNNNNNNNNNNNNNNNNNNNNNNNNNNNNNN
NNNNNNNNNNNNNNNNNNNNNNNNNNNNNNNNNNNNNNNNNNNNNNNNNNNNNNNNNNNN
NNNNNNNNNNNNNNNNNNNNNNNNNNNNNNNNNNNNNNNNNNNNNNNNNNNNNNNNNNNN
NNNNNNNNNNNNNNNNNNNNNNNNNNNNNNNNNNNNNNNNNNNNNNNNNNNNNNNNNNNN
NNNNNNNNNNNNNNNNNNNNNNNNNNNNNNNNNNNNNNNNNNNNNNNNNNNNNNNNNNNN
NNNNNNNNNNNNNNNNNNNNNNNNNNNNNNNNNNNNNNNNNNNNNNNNNNNNNNNNNNNN
NNNNNNNNNNNNNNNNNNNNNNNNNNNNNNNNNNNNNNNNNNNNNNNNNNNNNNNNNNNN
NNNNNNNNNNNNNNNNNNNNNNNNNNNNNNNNNNNNNNNNNNNNNNNNNNNNNNNNNNNN
NNNNNNNNNNNNNNNNNNNNNNNNNNNNNNNNNNNNNNNNNNNNNNNNNNNNNNNNNNNN
NNNNNNNNNNNNNNNNNNNNNNNNNNNNNNNNNNNNNNNNNNNNNNNNNNNNNNNNNNNN
NNNNNNNNNNNNNNNNNNNNNNNNNNNNNNNNNNNNNNNNNNNNNNNNNNNNNNNNNNNN
NNNNNNNNNNNNNNNNNNNNNNNNNNNNNNNNNNNNNNNNNNNNNNNNNNNNNNNNNNNN
NNNNNNNNNNNNNNNNNNNNNNNNNNNNNNNNNNNNNNNNNNNNNNNNNNNNNNNNNNNN
NNNNNNNNNNNNNNNNNNNNNNNNNNNNNNNNNNNNNNNNNNNNNNNNNNNNNNNNNNNN
NNNNNNNNNNNNNNNNNNNNNNNNNNNNNNNNNNNNNNNNNNNNNNNNNNNNNNNNNNNN
NNNNNNNNNNNNNNNNNNNNNNNNNNNNNNNNNNNNNNNNNNNNNNNNNNNNNNNNNNNN
NNNNNNNNNNNNNNNNNNNNNNNNNNNNNNNNNNNNNNNNNNNNNNNNNNNNNNNNNNNN
NNNNNNNNNNNNNNNNNNNNNNNNNNNNNNNNNNNNNNNNNNNNNNNNNNNNNNNNNNNN
NNNNNNNNNNNNNNNNNNNNNNNNNNNNNNNNNNNNNNNNNNNNNNNNNNNNNNNNNNNN
NNNNNNNNNNNNNNNNNNNNNNNNNNNNNNNNNNNNNNNNNNNNNNNNNNNNNNNNNNNN
NNNNNNNNNNNNNNNNNNNNNNNNNNNNNNNNNNNNNNNNNNNNNNNNNNNNNNNNNNNN
NNNNNNNNNNNNNNNNNNNNNNNNNNNNNNNNNNNNNNNNNNNNNNNNNNNNNNNNNNNN
NNNNNNNNNNNNNNNNNNNNNNNNNNNNNNNNNNNNNNNNNNNNNNNNNNNNNNNNNNNN
NNNNNNNNNNNNNNNNNNNNNNNNNNNNNNNNNNNNNNNNNNNNNNNNNNNNNNNNNNNN
NNNNNNNNNNNNNNNNNNNNNNNNNNNNNNNNNNNNNNNNNNNNNNNNNNNNNNNNNNNN
NNNNNNNNNNNNNNNNNNNNNNNNNNNNNNNNNNNNNNNNNNNNNNNNNNNNNNNNNNNN
NNNNNNNNNNNNNNNNNNNNNNNNNNNNNNNNNNNNNNNNNNNNNNNNNNNNNNNNNNNN
NNNNNNNNNNNNNNNNNNNNNNNNNNNNNNNNNNNNNNNNNNNNNNNNNNNNNNNNNNNN
NNNNNNNNNNNNNNNNNNNNNNNNNNNNNNNNNNNNNNNNNNNNNNNNNNNNNNNNNNNN
NNNNNNNNNNNNNNNNNNNNNNNNNNNNNNNNNNNNNNNNNNNNNNNNNNNNNNNNNNNN
NNNNNNNNNNNNNNNNNNNNNNNNNNNNNNNNNNNNNNNNNNNNNNNNNNNNNNNNNNNN
NNNNNNNNNNNNNNNNNNNNNNNNNNNNNNNNNNNNNNNNNNNNNNNNNNNNNNNNNNTT
TGATTCAATAAGCCTGGTTCTTAGCAGCCTCACCAATGAGCCTTTCGGAGTCGGTGAAAG
CAACCCATGAAGGAGTAATACGGTTGCCTTGGTCATTGGCAATGATTTCAACATGACCAT
TCTTGTAAACCCCAACGCAAGAGTAGGTGGTACCAAGATCTATCCCTATCACTGTTCCCA
ACTTGGTGGTGGCCTCTTCTTCTTTAGCAGTGGAAAACGACGCAAATAAAAATCCTGAAG
AAGCATAATAATATCAATTTTTGTCAATTATAGTGAGTACATATTCACCAACTAACAAGC
CAAATGTTAATCTTAAAGAAATGTAATACTGAAAGATGGTAACATTGAAATAAGCAAGAA
CATCATCAAATCACAACGAAATGATCAATTTAAGCAGAGGCCAGCCCTAACGAATTGAAC
AAAACTAAAGATATTCAAATGGAAGAGAAGAACATAAAAAGACATTTAGAGATGAGAAAT
GACTGACCAAACAAAATGATCGCCAGCACAACCGCTCCGAATGAGCGAGCCATAATATAG
AATCCTTGAGTATTTGTGTATATCTCACGCTCTCTTCTTTTTTTGTTTGTATTTAATTTG
TTAGT
>BnC.Hsp70-12b
AGAAGAGAAAAAGAGAGAGATCTAAAGAGAAAAGCAGAGAGTATTCGATATGGCTCGCTC
ATTTGGAGCAAACGGCACGGTTGTGCTCGCGATCATCTTCTTCGGTGAGTATCTTCTTCT
CTTTTGTTTTGTTCAAATCGATAGCCTATCTGCATTCATGTTTGATCTTAAGAGATTCAT
TTACTGATTATTGAGAGGTTGGAATGTTTCTCAGGAAGTTTATTTGCGTTTTCAACGGCT
AAAGAAGAGGCCACGAAGTTGGGAACAGTGATAGGGATAGATCTTGGTACCACCTACTCT
TGCGTTGGTGTTTACAAGAACGGTCATGTTGAAATCATTGCCAATGACCAAGGCAACCGT
ATTACTCCTTCCTGGGTTGCTTTCACCGACTCCGAGAGGCTCATTGGTGAGGCTGCTAAG
AACCAAGCTCCTCTTAATCCTGAGAGAACCGTATTTGACGTCAAGAGATTGATCGGCAGA
AAGTAAGTAAAATGCGTTCCCTTTTTTTTTGCTTTGGTTCATTGCAAGTTTTCTTCTGTT
TGCTTAAATTTTTGCTTTTTTTTTTGTGGCAGATTCGAGGACAAAGAGGTTCAGAAGGAC
AGGAAGCTTGTGCCGTACCAGATTGTGAACAAGGATGGGAAGCCGTACATTCAAGTGAAG
ATCAAGGATGGTGAGACCAAGGTTTTCTCTCCTGAGGAGGTGAGCGCCATGATCTTGACT
AAGATGAAGGAGACTGCTGAAGCTTACCTTGGCAAGAAAATCAAGGATGCTGTTGTCACT
GTTCCTGGTTTGTTTTTTTTTTTGTTTCTCATTCCTCCTCGTTTCTTGTTAATATATAAA
TATATACACACTGTTTATTGATTCTTTTATTTTTATGTGCAGCTTACTTCAACGATGCCC
AGAGGCAGGCTACCAAGGACGCTGGTGTTATTGCTGGTCTCAATGTTGCCAGAATCATCA
ACGAGCCCACTGCTGCTGCTATTGCCTATGGTCTTGACAAGAAGGGTGGTGAGAAGAACA
TCCTTGTCTTTGACCTTGGTGGTGGTACCTTTGATGTTAGTGTTTTGACCATTGATAACG
GAGTGTTTGAGGTTCTCTCCACAAATGGTGACACTCACTTGGGAGGTGAGGACTTTGACC
ACAGGATCATGGACTACTTCATCAAGTTGATCAAGAAGAAGCACCAAAAGGACATCAGCA
AGGACAACAAGGCTCTTGGTAAGCTCCGCAGGGAATGTGAGAGGGCCAAGAGAGCTCTTA
GTAGCCAGCACCAAGTCCGTGTGGAGATTGAGTCTCTCTTTGATGGTCTTGATTTCTCGG
AGCCTCTCACCAGAGCTCGTTTCGAGGAGCTTAACAACGACTTGTTCAGGAAGACAATGG
GACCAGTGAAGAAGGCCATGGATGATGCTGGTCTACAGAAGAGTCAGATCGATGAGATTG
TCCTTGTTGGTGGAAGCACCAGGATCCCAAAGGTTCAGCAGCTGTTGAAGGACTTCTTCG
AAGGGAAAGAGCCGAACAAGGGTGTGAACCCTGACGAAGCTGTTGCTTATGGTGCGGCTG
TCCAGGGTGGTATTTTGAGCGGAGAAGGCGGTGACGAGACCAAAGATATCCTTCTTCTTG
ACGTTGCGCCACTCACTTTGGGTATTGAGACAGTGGGAGGAGTGATGACGAAACTGATCC
CGAGAAACACAGTCATTCCAACAAAGAAGTCTCAGGTTTTCACGACGTACCAAGACCAGC
AGACCACCGTCTCCATTCAGGTCTTTGAAGGTGAGCGAAGTCTTACCAAGGACTGCAGGC
TGCTCGGGAAGTTCGACCTCACCGGAATCCCACCGGCCCCAAGGTTTGTAATCATCTTTC
TTTGTTTATGCTTTTGCTTGATCAATCATAACACACTTTGTTTTGTTTTGTTTTGGCAGA
GGAACACCTCAAATCGAGGTCACGTTTGAAGTGGACGCCAACGGTATCCTGAACGTGAAA
GCAGAGGACAAGGCCTCTGGTAAATCAGAGAAGATCACAATCACAAACGAGAAGGGTCGT
CTGAGCCAGGAAGAGATTGACCGGATGGTTAAGGAGGCAGAGGAGTTTGCAGAGGAAGAC
AAGAAGGTGAAGGAGAGAATCGACGCAAGGAACAGCCTGGAGACATACGTGTACAACATG
AAGAACCAAGTAAGCGACAAGGACAAGCTTGCAGACAAACTTGAGGCGGATGAGAAGGAG
AAGATAGAAGCAGCGACCAAAGAAGCCTTGGAGTGGCTTGACGAGAACCAAAACTCAGAG
AAGGAAGAGTATGACGAGAAGTTGAAGGAAGTAGAGGCAGTGTGTAACCCAATCATCACT
GCTGTTTACCAGAGGTCAGGTGGTGCACCAGGCGGTGCTGGTGGAGAATCAGCAACCGAG
GAGGAAGATGAGTCTCATGATGAGCTCTAAATTAAGTTGCCTATTTTGTTCTTGTTAATT
TGTTTTAAAGCCAACCACTCGTTAGAAGTTTTAAGGATAAAGAAGATTAGAACTCTTTTT
ATACATGTTATATTTT
>BnA.Hsp70-12c
TGTTTTAAGTACTATTTTATTTTGAAGATGGTTTCTACCAAACAGTGTCTAATGTCGGCT
TTTCAAGCTCTGAGAAAGAAGTACATGACAAGGGTTCAGATGAACATAATAAAGAGAGCA
CCCCCATTCCTATCCATTAAAAAAAAAACCAAAATAAAAGAAAACAAAAGCGTTATCATT
CTTCTTTATCCCTCAAAATCTTCACCAAGAGGTCTCTCTAACAAATTAAGAATAAGAGAA
GGCACAACTTAGAGCTCATCGTGAGACTCATCCTCCTCCTCCTCGGTCGCTGATTCTCCT
CCCGCACCTGGTGCACCACCTGTCCTCTGATACACGGCTGTGATGATTGGGTTACACACA
GCCTCTACTTCTTTCAACTTCTCGTCATACTCTTCCTTCTCTGAGTTTTGGTTCTCGTCA
AGCCACTCCAAGGCTTCTTTGGTCGCTGCTTCTATCTTCTCCTTCTCATCCGCCTCAAGT
TTGTCTGCAAGCTTGTCCTTGTCGCTCACTTGGTTCTTCATGTTGTACACGTATGTCTCG
AGGCTGTTCCTTGCGTCGATTCTCTCCTTCACCTTCTTGTCTTCCTCTGCAAACTCCTCT
GCCTCCTTAACCATCCGGTCAATCTCTTCCTGGCTCAGACGACCCTTCTCGTTTGTGATT
GTGATCTTCTCTGATTTACCAGAGGCCTTGTCCTCTGCTTTCACGTTCAGGATACCGTTG
GCGTCCACTTCAAACGTGACCTCGATTTGAGGTGTTCCTCTGCCAAAACAAAACAAAGTA
TGTTATGACTGATTGAATGAGCAAAGCATAACCAAAGAAAGATGATGACAAACCTTGGGG
CTGGTGGGATTCCGGTGAGGTCGAACTTCCCGAGCAGCCTGCAGTCCTTGGTAAGACTTC
GCTCACCTTCAAAGACCTGAATGGAGACGGTGGTCTGCTGGTCTTGGTACGTCGTGAAAA
CCTGAGACTTCTTTGTCGGAATGACTGTGTTTCTCGGGATCAGTTTGGTCATGACTCCTC
CCACTGTCTCAATACCCAAAGTGAGTGGCGCAACGTCAAGAAGAAGGATATCTTTGGTCT
CATCACCGCCTTCTCCGCTCAAAATACCACCCTGGACAGCCGCACCATAAGCAACAGCTT
CGTCGGGGTTCACACCCTTGTTCGGCTCTTTCCCTTCGAAGAAGTCCTTCAACAGCTGCT
GAACCTTTGGGATCCTGGTGCTTCCACCAACAAGGACAATCTCATCGATCTGACTCTTCT
GTAGACCAGCATCATCCATGGCCTTCTTCACTGGTCCCATTGTCTTCCTGAACAAGTCGT
TGTTAAGCTCCTCGAAACGAGCTCTGGTGAGAGGCTCCGAGAAATCAAGACCGTCAAAGA
GCGACTCAATCTCCACACGGACTTGGTGCTGGCTACTAAGAGCTCTCTTGGCCCTCTCAC
ATTCCCTGCGGAGCTTACCAAGAGCCTTGTTGTCTTTGCTGATGTCCTTTTGGTGCTTCT
TCTTGATCAACTTGATAAAGTAGTCCATGATCCTGTGGTCAAAGTCCTCGCCTCCCAAGT
GAGTGTCACCATTTGTGGAGAGAACCTCGAAGACACCGTTATCAATGGTCAAGACACTGA
CATCAAAGGTACCACCACCAAGGTCAAAGACAAGGATGTTCTTCTCACCACCCTTCTTGT
CAAGACCATAGGCAATAGCAGCAGCAGTGGGCTCGTTGATGATTCTGGCAACATTGAGAC
CAGCAATAACACCAGCGTCCTTTGTAGCCTGCCTCTGGGCATCGTTGAAGTAAGCTGCAC
ATAAAAATAAAAGAATCAATAAAACATGTGCAAATTATATTAATTAAAAACGAGGAGGAA
TGAGAAAAAAAAAAAAAACAAACCTGGAACAGTAACAACAGCATCCTTGATTTTCTTGCC
AAGGTAAGCTTCAGCAGTCTCCTTCATCTTAGTCAAGATCATGGCACTGACCTCCTCAGG
AGAGAAAACCTTGGTCTCACCATCCTTGATCTTCACTTGAATGTACGGCTTCCCATCCTT
GTTCACAATCTGGTAAGGCACAAGCTTCCTGTCCTTCTGAACTTCTTTGTCCTCGAATCT
GCCACAACAAGCAATAATTTAAGCAAACAGAAAAACTTGCAATGAACTAAAGCAAAAAAG
CAAAAAAGCAAAATGCATTTATATACTTTCTGCCGATCAATCTCTTGACGTCGAAGACAG
TCCTCTCAGGATTAAGAGGAGCCTGGTTCTTAGCAGCCTCACCAATGAGCCTCTCGGAGT
CGGTGAAAGCAACCCAGGAAGGAGTAATACGGTTACCTTGGTCATTGGCAATGATTTCAA
CATGACCGTTCTTGTAAACACCAACGCAAGAGTAGGTCGTACCAAGATCTATCCCTATCA
CTGTTCCCAACTTCGTGGCCTCTTCTTTAGCCGTTGAAAACGTAAATAAACATCCTGAAA
TACATTCCAACCTCTTAATAATCAGTAAATGAATCACTATTCAACATATCTCTTAAGATC
AAACATGAATGCAGAGAGGCCAATGTGTTATCGATTTGAACAAAACAAAAGAGAAGAAGA
TACTCACCGAAGAAGATGATCGCGAGCACAACCGTGCCGTTTGCTCCGAATGAGCGAGCC
ATATCGAATACTCTCCTCTTTTCTTTTTAGATCTCTCTCTCTCTCTCTTTATTTTGCTTG
TTTCTTATTTAATTTTAGTTAACTCT
>BnA.Hsp70-12d
AAAACAGAAGCGAAGGAGGAGAAGAGGAGAGATCTAATTGAGCGAGAGAAGAGAGAGCTC
GAACACACAAGCATTAGATATGGCTCGCTCACTCGGAGCAAACGGCACCATTGTGCTCGC
GATCATCTTCGTCGGTGAGTGTTCTCTACTTCTCGATCTAAGTGTCTTTGTTCTCTTCGA
TTTAAATTTCGTTGTTCATGTAGATTTGATTTGATGCGTGGATTGCAGTATAAGATCGAT
AATCTAATGACGATCTTGTTCCATAGTGTTCATGTACTGGATAGTGTGATGTGAACATTA
GGTTGTGGATTTGTTAGTAGTCAGATGTTAATTTGCGAGATTTGATGGTGTTTCTGTTTG
CTATGATGGATGGATAATGTGGTGTGAAAATTAGGTTTTGTGGAGATTTGTTTTTTTTTT
CGATTATTGACGGTTGGAATATATATACGTTGTTTCAGGATGTGTATTTGCGTTTTCCAC
TGCTAAAGAAGAGGCTACCAAGTTGGGAACAGTGATAGGGATAGATCTTGGTACTACCTA
CTCTTGTGTTGGTGTTTACAAGAATGGTCACGTTGAGATCATTGCCAATGACCAAGGAAA
CCGTATTACACCTTCCTGGGTTGGTTTCACTGACAATGAGAGGCTCATTGGTGAGGCTGC
TAAGAACCAGGCGGCTGTTAATCCTGAGAGGACTGTCTTTGATGTTAAGAGATTGATTGG
GAGAAAGTAAGTGCATTCTCTTTCTGGAAGTTTCTGTTTGTCTTGTCTTGTTTTGGTGGT
ATTGACTGTTGCTTAAATTCTTGCTTTGTTTTTGTCATGGCAGATTCGCGGACAAAGAGG
TTCAGAAGGATAGGAAGCTTGTTCCTTACCAGATTGTGGACAAGGATGGCAAGCCATACA
TTCAAGTCAAGATCAAGGATGGTGAGACTAAGGTTTTCTCTCCTGAGGAGGTCAGTGCCA
TGATCTTGACTAAGATGAAGGAGACTGCTGAAGCTTACCTTGGCAAGAAAATCAAGGACG
CTGTTGTCACTGTTCCAGGTTTGCTTATTCTCATTACTCCTCGTTTTTATAAATTAATAC
ACACACACTGTTTATTGATTCTTTTTTTTTTATTTGCAGCTTACTTCAACGATGCCCAGA
GGCAGGCTACAAAGGACGCTGGTGTTATTGCTGGTCTCAATGTTGCCCGAATCATCAACG
AACCCACTGCTGCTGCTATTGCCTACGGTCTTGACAAGAAGGGTGGTGAGAAGAACATCC
TTGTCTTTGACCTTGGTGGTGGTACTTTTGATGTCAGTGTCTTGACCATTGATAACGGAG
TGTTCGAGGTTCTCTCCACAAATGGTGACACTCACTTGGGAGGTAACTTTTACTTAACAT
AACAAATTCATGTTCTGTATTATTACGTTGTCGTGAATATTCATACGATGATGTTGCTAA
CCCTCTTCTGTCTTTGTGAATCTTGCGCAGGTGAGGACTTCGATCACAGAATCATGGATT
ACTTTATCAAATTGATCAAGAAGAAGCACCAAAAGGACATCAGCAAGGACAACAAGGCTC
TCGGAAAGCTCCGCAGGGAATGTGAGAGAGCCAAGAGAGCTCTTAGTAGCCAGCACCAAG
TCCGTGTTGAGATTGAGTCCCTCTTTGATGGTCTTGATTTCTCGGAGCCTCTCACCAGAG
CTCGTTTCGAGGAGCTTAACAATGACTTATTCAGGAAGACCATGGGACCCGTGAAGAAGG
CCATGGATGATGCAGGTCTACAGAAGAGTCAGATCGATGAGATTGTTCTTGTTGGTGGAA
GCACTAGGATCCCCAAGGTTCAGCAGCTGTTGAAGGACTTCTTCGAAGGGAAAGAGCCAA
ACAAGGGTGTGAACCCTGACGAAGCTGTTGCTTATGGTGCGGCTGTCCAGGGTGGTATTC
TGAGCGGAGAAGGCGGTGATGAGACCAAAGACATCCTTCTTCTTGACGTTGCGCCACTCA
CTTTGGGTATTGAGACCGTGGGAGGAGTGATGACAAAACTGATCCCGAGAAACACAGTTA
TTCCGACCAAGAAGTCTCAGGTTTTCACGACGTACCAAGATCAACAGACCACTGTCTCCA
TCCAGGTCTTTGAAGGTGAGCGAAGTCTCACCAAGGACTGCAGGCTGCTCGGGAACTTCG
ACCTCACCGGAATCCCACCGGCTCCAAGAGGAACACCTCAAATCGAGGTGACGTTTGAAG
TGGACGCCAACGGTATCCTGAACGTGAAAGCAGAGGACAAGGCGAGTGGTAAATCAGAGA
AGATCACAATCACAAACGAGAAGGGGCGTCTGAGCCAGGAAGAGATTGACCGGATGGTGA
AGGAGGCAGAGGAGTTTGCAGAGGAAGACAAGAAGGTGAAGGAGAGAATCGACGCGAGGA
ACAGCCTGGAGACATACGTGTACAACATGAAGAACCAAGTGAACGACAAGGACAAGCTTG
CAGACAAACTGGAAGCAGACGAGAAGGAGAAGATTGAAGCAGCGACGAAAGAGGCGTTGG
AGTGGCTTGACGAGAACCAAAACTCGGAGAAAGAAGAGTATGACGAGAAGTTGAAGGAAG
TAGAGGCAGTGTGTAACCCAATCATCACTGCTGTTTACCAGAGGTCAGGTGGTGCACCAG
GCGGTGCTGGTGGAGAATCAGCAACCGAGGAGGAAGATGAGTCTCATGATGAGCTCTAAA
TTAAGTTGCCTATTTTGTTCTTGTTAATTTGTTTTAAAGCCAACCACTCGTTAGAAGTTT
TAAGGATAAAGAAGATTAGAACTCTTTTTATACATGTTATATTTTTGGGAAATTTTTACA
ATGAATGAATGATTGCGTTCTTGTCTGAAAGATAAGCTGCTCGTTTCCGACAGAGCACGC
TTCTGAAAACATGAGAAGCAAGC
>BnA.Hsp70-12e
TTAGAGCTCGTCGTGAGACTCATCCTCCTCGTCCTCGGTCGGTGATGCACCTGGTGCACC
ACCTGACCTCTGATAAACGGCCGTGATGATCGGGTTACACACTGCCTCTACTTCCTTCAA
CTTCTCGTCATACTCTTCTTTCTCTGAGTTTTGGTTCTCGTCAAGCCACTCCAAAGCTTC
TTTGGTGGCTGCTTCTATCTTCTCCTTCTCCTCGGCCTCCAGTTTATCAGCGAGCTTGTC
CTTGTCGCTTACTTGGTTCTTCATGTTGTACACGTATGTCTCCAGGCTGTTCCTGGCGTC
TATCCTCTCCTTCACCTTCTTGTCTTCCTCTGAAAACTCCTCTGCCTCCTTCACCATCCT
GTCTATCTCTTCCTGGCTCAGACGTCCCTTCTCGTTTGTGATTGTGATCTTCTCTGATTT
ACCACTCGCCTTGTCCTCTGCTTTCACGTTCAGGATACCGTTTGCGTCCACTTCAAACGT
TACTTCAATTTGTGGTGTTCCTCTGCCAAAACAAAAGAATGCTATTAGGATTGTTGTTCA
ATATTACAATAACTAAGAATAATATTAGAACTTTAAAGTAAGTGAAAGACAAAACAAAAG
AATTCCATATTAGAACTTTTTGAGAATCTATGTAGAACCTATAATGCTTACTTATCTTTT
TCTCATTTGTTTCATTTTTCTTTTCTAATCGAATCTTAATTGCTTGATAAAGTTACTACA
AAATAATAATAATGATGTGTCAGATACTCAAATTTTAGATAAAGATGAAGACAAACCTTG
GGGCCGGTGGGATTCCGGTAAGGTCGAATTTCCCGAGGAGCCTGCAGTCCTTAGTGAGAC
TTCGCTCGCCTTCAAAGACCTGAATGGAGACGGTTGTCTGCTGGTCTTGGTATGTCGTGA
AAACCTGAGACTTCTTTGTTGGAATAACTGTGTTTCTCGGGATCAGTTTTGTCATCACTC
CTCCAACTGTCTCAATACCCAAAGTGAGTGGTGCAACGTCAAGTAAAAGTATATCTTTGG
TCTCATCACCGCCTTCTCCGCTCAAAATACCACCCTGGACAGCAGCACCATAAGCAACAG
CCTCGTCAGGGTTCACACCCTTGTTCGGCTCTTTCCCTTCGAAGAAGTCCTTCAGCAGCT
GCTGGACCTTTGGGATCCTAGTGCTTCCACCAACGAGGACAATCTCATCGATCTGACTCT
TCTGTAGACCAGCATCATCCATGGCCTTCTTCACGGGTCCCATTGTCTTCCTGAACAAGT
CATTGTTCAGCTCCTCGAAACGAGCTCTGGTGAGAGGCTCGGAGAAATCAACACCATCGA
AGAGTGACTCGATCTCTACACGGACTTGGTGCTGGCTACTAAGAGCTCTCTTGGCTCTCT
CACATTCCCTGCGGAGCTTACCAAGAGCCTTGTTGTCCTTGCTGATGTCTTTTTGGTGCT
TCTTCTTGATCAACTTGATGAAGTAATCCATGATCCTGTGGTCAAAGTCCTCACCTCCCA
AGTGAGTGTCACCATTTGTGGAGAGAACCTCGAAGACACCGTTATCAATGGTCAAGACAC
TGACATCAAAGGTACCACCACCAAGGTCAAAGACAAGGATGTTCTTCTCACCACCCTTCT
TATCAAGACCATAGGCAATAGCAGCAGCAGTGGGTTCGTTGATGATTCTGGCAACATTGA
GACCAGCTATAACACCAGCATCCTTTGTAGCCTGCCTCTGGGCATCGTTGAAGTAAGCTG
CACATTAAAAAAAAAATCAATAAACTGTGTATATATAAATATTATATATATCCACAAGGC
ATGATGAAGCAGAAGCTGACCTGGAACAGTGACAACGGCGTCCTTGATTTTCTTGCCAAG
GTAAGCTTCAGCAGTCTCCTTCATCTTAGTGAGAATCATGGCACTGATCTCCTCGGGAGA
GAAAACCTTTGTCTCACCATCCTTGATCTTGACTTGAATGTAGGGCTTGCCATCCTTGTT
AACAATCTGGTAAGGCACAAGCTTCCTGTCCTTTTGGACTTCTTTGTCCTCGAATCTGCC
ATAAGCAAAAGAAGAATTGAAGCAACAACAAACATATGCATGCATGCATGCAAGGTGGAA
AAAGAGGGGATGAAATGAAATTTACTTTCGGCCTATCAATCTCTTGACGTCAAAGATGGT
CCTCTCGGGATTAACAGCAGCCTGGTTCTTAGCAGCCTCACCAATGAGCCTTGCGGAGTC
GGTGAAAGCAACCCATGAAGGTGTGATACGGTTGCCTTGGTCATTGGCAATGATTTCAAC
ATGACCATTCTTGTAAACACCAACACAAGAGTAGGTGGTACCAAGATCTATCCCTATCAC
CGTTCCCAACTTGGTGGTGGCCTCTTCTTCTTTAGCAGTGGAAAACGACGCAAATAAGAA
TCCTGAAGAAGCATAATAATATCAATTTTTGTCAATTATAGTGAGTACATATATATTCGC
CAACTAACAAGCCAAATGTTAATCTTAAAGAAATGTAATATTGAAAGATGGTAACAATTA
AATAAGCAAAAACATCATCATATCACAACGAAATGATCTGTTTAAGCAGAGGCCAGCCCT
AACGATTTGAACAAAACTAAAGATATTCAAATGGAAGAGAAGAACATAAAAAGATATTTA
GAGATGAGAAATGACTGACCAAAGAAAATGATCGCCAGAACAGCTCCGAATGAGCGAGCC
AT
>BnA.Hsp70-13a
ATGTGTTTGGATGGACTGATCGGTAGTAATACTCAACTATTTTTTAACTGGCTTATCTTT
GACGAATATATGTGCTTATGGCGTTTGATGTTTATGAATCGAGCAGTTTTTATGTCAAGT
GTGGCAATAGAAGGCGAAGAGGAGAAACTTGGGACAGTGATAGGGATCGATCTAGGGACT
ACATACTCATGTGTTGGTGTGTACCATAACAACCACGTTGAAATCATAGCAAACGATCAG
GGAAACAGAATCACACCATCATGGGTTGCCTTTACCGATACCGAACGTCTCATAGGCGAG
GCTGCTAAGAATCAAGCGGCCAAGAATCCTGAAGGGACCATCTTTGATCCAAAACGTCTG
ATGGGAAGAAAGTAAGTGTTTAATTAGTTTTCAAGTAAGGGTTCGACACGCAGTGGCCAC
AATTCCACTTTCTATTTTTTTTAACAAAAAAAAAATTAGTTTTCAAGTATGTTTTGTTGA
TTCTAAAACTGATTTAAATCTTACTGCATTAGTAAAAATACAGATTTATAGATAATAATG
TTTTTATAAGGAAAAAGATTATCGAGTTTTGAGATTGTATAAATATATGGTTGTAAAGTT
ATAAAGTATCATTCACACAAACAATATACAAACTCTAAAATATGTATTTGCTTTCAGTCG
TGTTTTTCTCTAAGTATTCTTGCTTGCTTTATGCTTAATTCACATTAATTTGTTTCACAA
CATGTTTAGTGTATGATATTGAACTTTTCTTATTCATGTTTTTGTATATGTTCTCTTACA
GATTTGATGATCCTGATGTACAAAGGGATATCAAATTCTTGCCATACAAAGTTGTGAATA
AAGATGGAAAACCTTACATTCAAGTGAAGGTTAAAGGCGAGGTGAAAGTGTTTAGCCCAG
AGGAAATAAGTGCTATGATACTAAGCAAGATGAAGGAAACAGCTGAAGCTTTCTTGGGAA
AGAAGATCAAAGATGCTGTCATTACCGTTCCAGGTATGTAGTAACATGTTGTGTCCCCCA
CACGTTCTCCAAGCATGTAGTATTAGATTGTGTCATAATAAGAACGTCGCTTGGTTGTTT
TTTTTGCAGCGTATTTCAATGATGCGCAGAGACAAGCGACAAAGGACGCAGGTGCAATCG
CTGGACTTAACGTGGTACGTATAATAAACGAACCCACAGGTGCAGCCATAGCTTATGGTC
TAGACAAAAAAGGTGGGGAGACAAACATCCTAGTGTATGATCTCGGTGGTGGAACATTCG
ATGTTAGTATCCTTACCATAGACAATGGCGTCTTTGAAGTCTTATCAACAAGTGGAGACA
CTCACCTCGGCGGAGAAGACTTTGACCACAGAGTGATGGACTATTTCATCAAACTGATCA
AGAAGAAGTACAACAAAGACATAAGCAAAGATCACAAAGCTCTTGGTAAGCTAAGACGTG
AATGCGAGCGTGCTAAACGAGCTTTGAGCAATCAACACCAAGTCCGAGTTGAGATTGAGT
CTCTCTTCGATGGAGCTGACTTCTCTGAGCCTTTAACGAAGGCAAGATTCGAGGAACTTA
ACATGGATTTGTTCAAGAAGACGATGGAGCCAGTGAAGAAGGCTCTTAAGGATGCAGGAT
TGAAAAAATCCGAGATAGATGAGATTGTTCTTGTTGGAGGAAGCACTAGAATCCCTAAAG
TTCAAGAAATGCTAAAAGATTTCTTCGACGGCAAGGAACCTAACAAAGGGACTAACCCTG
ATGAGGCTGTGGCTTATGGAGCCGCGGTTCAAGGTGGTGTATTAAGTGGTGAAGGTGGTG
AAGAAACTCAAAGTAAGTTACTCACAAATAGTGTAGTGATTGAAGATTCACTTGGTGTAT
ATTCAAACCCTAAATTTTAATTGAAAACAGATATTCTGCTGCTTGATGTTGCACCGTTGA
GTCTCGGTATCGAGACGGTGGGAGGCGTGATGACGAAGGTTATTCCGAGGAACACGGCTA
TACCGACAAAGAAGTCTCAGGTGTTCACTACTTATCAGGATCAGCAAACAACTGTGAGCA
TCAAGGTCTATGAAGGCGAGAGAAGCATGACCAAAGACAACCGTGAGCTCGGAAAGTTTG
ATCTCACAGGGATTCTTCCTGCTCCAAGGTAAAATCTGATTCAATCTTGGCTTATATTAA
CGTTTATGTTTTGGTTAGGTTTCCGGTTACTTGAGACGCAAGAAACCAATTAATTTTTCA
GGGGAGTAGCACAGATTGAGGTGACTTTTGAAGTGGACGCAAATGGGATTCTACAGGTGA
AAGCCGAAGACAAAGTTGCAAAGACGTCACAGTCTATTACAATAACAAACGATAAAGGTC
GTCTGACACAAGAAGAGATCGATGAAATGATTAGAGAAGCAGAGGAGTTTGCTGAGGAAG
ATAGGATTGTGAAGGAGAAGATCGATGCGAAGAACAAGTTAGAAACGTATGTTTACAACA
TGAAGAGTTCATTGGAGAAGCTTGCGGAGAAGATAAGCTATGAGGATAAAGCGAAGATGG
AAGAGGTTTTGAAGGAAGCGTTGGAGTGGTTAGAGGAGAATGTTAATGCGGAGAAGGATG
ATTACGAAGAGAAGTTAAAGGAGGTGGAATCGGTTTGTAACCCGGTTATCAAGTCGGTTT
ACGAGAAAACCAGTGGAGAGAGCGAGGAGGATGAAGAAGTTGGTGATGTTGAGTTATAG
>BnC.Hsp70-13b
ATGTCAAGTGTGGCAATAGAAGGCGAAGAGGAGAAACTTGGGACAGTGATAGGGATCGAT
CTAGGAACTACATATTCATGTGTTGGTGTGTACCATAACAACCACGTTGAAATCATAGCA
AACGATCAGGGAAACAGAATCACACCATCATGGGTTGCCTTTACCGATACCGAACGTCTC
ATAGGCGAGGCTGCTAAGAATCAAGCGGCCAAGAATCCTGAAGGGACCATCTTTGATCCA
AAACGTCTGATGGGAAGAAAGTAAGTGTTTAATTAGTTTTCAAGTATGTTTTGTTGATTC
TAAAACTGATTTAAATCTTACTGCATTAGTAAAAATACAGATTTATAGATAATAATGTTT
TTATATGGAAAAAGATTATCGAGTTTTGAGATTGTATAAATATATGGTTGTATAAAGTTA
TAAAGTATCATTCACACAAACAATATACAAACTCTAAAATATGTATTTGCTTTCAGTCGT
GTTTTTCTCTAAGTATTCTTGCTTGCTTTATGTTTAATTCACATTAATTTGTTTCACAAC
ATGTTTAGTGTATGATATTGAACTTTTCTTATTCATGTTTTTGTATATGTTCTTTTACAG
ATTTGATGATCCTGATGTACAAAGGGATATCAAATTCTTGCCATACAAAGTTGTGAATAA
AGATGGAAAACCTTACATTCAAGTGAAGGTTAAAGGCGAGGTGAAAGTGTTTAGCCCTGA
GGAAATAAGTGCTATGATACTAACCAAGATGAAGGAAACAGCTGAAGCTTTCTTGGGAAA
GAAGATCAAAGATGCTGTCATTACCGTTCCAGGTATGTATTAACATGTTGTGTCCCCCAC
ACGTTCTCCAAGCATGTAGTATTAGATTGTGTCATGATAAGAACGTGGCTTGGTTGGTTT
TTGCAGCGTATTTCAATGATGCGCAGAGACAAGCGACAAAGGACGCAGGTGCAATCGCTG
GACTTAACGTGGTACGTATAATAAACGAACCAACAGGTGCAGCCATAGCTTATGGTCTAG
ACAAAAAAGGTGGGGAGACAAACATCCTAGTGTATGATCTCGGTGGTGGAACATTCGATG
TTAGTATCCTTACCATAGACAATGGCGTCTTTGAAGTCTTATCAACAAGTGGAGACACTC
ACCTCGGCGGAGAAGACTTTGACCACAGAGTGATGGACTATTTCATCAAACTGATCAAGA
AGAAGTATAACAAAGACATAAGCAAAGATCACAAAGCTCTTGGTAAGCTAAGACGTGAAT
GCGAGCGTGCTAAACGAGCTTTGAGCAATCAACACCAAGTCCGAGTTGAGATTGAGTCTC
TCTTCGATGGAGCTGACTTCTCTGAGCCTTTAACGAAGGCAAGATTCGAGGAACTTAACA
TGGATTTGTTCAAGAAGACGATTTGAGCCAGTGAAGAAGGCTCTTAAAGATGCAGGATTG
AAAAAATCCGAGATAGATGAGATTGTTCTTGTTGGTGGAAGCACTAGAATCCCTAAAGTT
CAAGAAATGCTAAAAGATTTCTTCGACGGCAAGGAACCTAACAAAGGGACTAACCCTGAT
GAGGCTGTGGCTTATGGCGCTGCGGTTCAAGGTGGTGTATTAAGTGGTGAAGGTGGTGAA
GAAACTCAAAGTAAGTTACTCGCAAATAGTGTAGTGATTGAAGATTCACTTGGTGTATAT
TAAAACCCTAAATTTTCTTTTCAACCCCTAATTTTAATTGAAAACAGATATTCTGCTGCT
TGATGTTGCACCGTTGAGTCTCGGTATCGAGACGGTGGGAGGCGTGATGACGAAGGTTAT
TCCGAGGAACACGGCTATACCTACTAAGAAGTCTCAGGTGTTCACTACTTATCAGGATCA
GCAAACAACTGTGAGCATCAAGGTCTATGAAGGCGAGAGAAGCATGACTAAAGACAACCG
TGAGCTCGGAAAGTTCGATCTCACAGGCATTCTTCCTGCTCCAAGGTAAAATCTGATTCA
ATCTTGGCTAATATTAACGTTTATGTTTTGGTTAGGTTTCCGGTTACTTGAGACGCAAGA
AACCAATTAATTTTTCAGGGGAGTAGCACAGATTGAGGTGACTTTTGAAGTGGACGCAAA
TGGGATTCTACACGTGAAAGCTGAAGACAAAGTTGCAAAGACGTCACAGACTATTACAAT
AACAAACGATAAAGGTCGTCTGACACAAGAAGAGATCGATGAAATGATTAGAGAAGCAGA
GGAGTTTGCTGAGGAAGATAGGATTGTGAAGGAGAAGATCGATGCGAAGAACAAGCTCGA
AACGTATGTTTACAACATGAAGAGTTCATTGGAGAAGCTTGCGGAGAAGATTAGTGAAGA
GGAAAAAGAGAAGATGGAAGAGGTTTTGAAGGAAGCGTTGGAGTGGTTAGAGGAGAATGT
TAATGCGGAGAAGGATGATTACGAAGAGAAGTTAAAGGAGGTGGAATCGGTTTGTAACCC
GGTTATCAAGTCGGTTTACGAGAAAACCAGTGGAGAGAGCGAGGAGGATGAAGAAGTTGG
TGATGATGAGTTATAG
>BnA.Hsp70-15a
TTGCAAAATATGCATATTTCTTGCTTAAAAAACCTGCTCAGAAACATGTAACAAGTAGAA
CAAATCCTCATCTCACACACGATAAATAGTTTATAAAGAAGAAAAACACAAAGGGAAAAC
AATACTTCCTGAAAGGAGTTTGAATATAGATTCTTTTGGGGTAGCGAAAACAAAAACAAA
ATCGATACACAGCACCAACCATCATCTCTTAGGCACTATCTTCGGTGGGCTTCTCAGTCT
CCATTGGTTCTTCACCAGAGGCCGGTTCTGGCTGTGGCTCACTCTTCTCCTCATCAGCCG
CCGCCTTGGCCGGCGGTGCTTCCGGTTTGGCAACCGGCTTTGGTTTGGTCATTATAGGCC
TGCAGAACCTGCCAAAACAAAATCCAAAAAGATGGTTCAGTCACTTTCCTACTAACAAGA
GAAACAACAAAGTAAGAAGAAGCTATTGCTTTACTTGTCCAATGCCTCAGCCTTCCTTGT
AACATCAGCTGACAAGAAAGCTGGTGTTGCGTACTTGGGAAGCGCCTCCTGCTGCTGCTG
CTTCTCCCTCATCCATGCTTCTGCTTCCACACACTCGTTCAATACCTTCATTTGCATTCC
ACAACAATAGATGATTAAAACACACACATCTCCACATTCTTATGCAAAAAAAATAATCAT
GAAATATCTCAGAGCTCTTGTAGTTATTATACCTTTTGCTTATCTTCTAGTTCAATGTGG
TCAAACTTGGAATCATTAGAGACCGCTGCCTCTCTGTAGCTGTTAACACAGTGACCAAGC
TGACCAATGACTGTCCCTCTCTCCTGTGACTCCTTGTAACGCATCTCAACTGGGTCACCC
ACCTAACAATCAAAGTCCAATCACCAAGCTCTGTTAAAATCATTTTTCTATTCAAGTAAA
ATAGCCAATCTATCATATGTGTATATTACCTTCTTGAGCTCCTCGAGCTTTGCAACATAG
ACACCTTTAGTCTCATCTTCTCCATCTTCATACAACCAATCCTCCACTTCCTGCAGCTTC
GCCAGGAACGCTTCTCTCTCTGACTCGATAATGTACTCATGGTATTTGTCACTCAGCTGA
AAATACAAAAACACAGCAAGTAGCCACCCCTTATAAATACATACTCTCGATGCATATTAA
AAAAAGAGAGAAGAAAAGGGTTTACTTACTTTGTTTCTCATATCATAAACATAGGACTCA
ACAGCATTCTTCTTGTCCTTGGTCTCCTCCATAACTCTGTCTTGGAGAGCCATCTCATAT
TCTTTCTCCACAGCCTTTTGGACCTCCACAGATTGCAAGGCGCCGTATACCAATTCTGAC
AGAGGTACGTTTGTTTTCTTCACCTTCTTCTTTGGAGCCTCAGCCTGCACATACACCATA
CCCATTTGATTAAATTTCAAGTTCACGAGTGAAAGAAAATAGCAAGGACCATCAGCTCAG
TAGAGAAAACTAACCTTTGAATCAGTTTCCATTTGCACCGGCTCAGGAACACCGTTGTCA
GTACCAGCTGCATCACTGGTTTCCTTGGCGTCTTGCATGTTAACATCAGATTCACCAGAG
GCTTTGTCAGTGTCCATCTGCTCTGTTGTGACCTTAACTTCAACTTCTTCCTCTTCCAAA
AGCTGCAACGAAGGAGAGGAAAAAAAAATTAGCATAAACTAAACGATCTCAAGTTCGCAT
TGAATGAATGATCAGTTGGATGATTACAACACAAACTTACAGTTGCTGATTCAACAGAGA
CAATTCCGTGAAGGGTCAATCTCACTTTCACCTTAAGCTTTGCCCTCTCGCCTTTTGATG
ACTGGAAGGGACCAATCTGCAAAAAAGGAGAACAACAATGAGAAACAAGAGCACGCTACA
GTCTTTAATGATACACACGACATTGGGCAAAGGATCAAACCGTGTAAGTACTGATTTTTG
GAGGTGCTTGCAAGTCAGTGGCATCACTGTACTGCACATCGACAGAGAATGTTCCAGAGC
GGTAAAACGTCAGAGCCTTGACACTAGGAATTGAGTTTCCCTTGGGGAAAACAATGGTGC
TCTGCTGATTCTCAGCTCCTCCATTTTGAGCATCAGCCGCTGCTCCTTTCCACGCCAGCG
AAATGGAGAAGGGGAAACTCTCATGAACCTTTATCACAATTAATAACATGACTTGTTAGT
ACTATACTAGGCGATAAACACACATGTTTAAGCAGAGATAAGCATCCATTACCTGGAACT
CACGGACTTTGAAGGTGGGACTAAGAATGGCACACTGCAAGGCACATCCTCTCGACACAC
ACTCACTAGCATTCATTGTACGCCTCGGCTCCTTACCGAAAAACTCAGTCAGGATCTTGA
TAATAGCAGGGACACGAGAGCCAGAGCCAACAACCTCAACCATATGTACATCTTCAATTG
CGAGCCCCGCGTCAGAGAGAGCTTTCTCCAGAGGCCTCTTGACACGCTCCAAGATAGGGA
CGCTGATCTCTTCAAACTCTTCCCTCTTGATAACACCCCTAACATCTTTCTCATCCATCA
AACACTCAATATTCAACGGCGCCACAGGGTTAGCGCTCAGAACCTTCTTCAGCTTCTCAC
ACGCAGCCCTGAGCCTAAGACTAGCCTTGGCATTCTGCGAGACGTCAATCTTGTACTCCT
CCCTGAACTTGGCGGCAAAATGATTAAACAGAACTTCATCAAAGTCCCTTCCTCCAAGAG
ACCGGTCAAACCCGTGAGACAAGACCTTGAGCTGCCCTTTCTTAAACCCTGCGATGCAGA
CTTGCATGCTCGCATGACCAATGTCGATGAAGGCCACATTAAGCGGCTCACTCTCCGGCA
AATCCGTCTTGTAGATACCATACGCCAAAGCAGTCGCCGTGGTCTCGTGGATCAAATGCA
AAGGGTGCAAGCCAGCGATCGTTGCAGCATCAAGAACAGCTCTCCGCTGCAGGTCAGTGA
AGTAAACAGGAATACCAATGCAGCAGTCCACCACAGCTGCGTTCAGATTCTTCTCAGCAA
TACCTTTCAAGTTAGACAACATCATCCCCATAACCTGAGTGGGAGTAAACGCTCTCTTCT
CTCCCAAGTAAGAAGCGTGGATCAAAGGGTACCCGTCTGGTCCCTCCGTGACGGAGAAAG
GAAGAGACTTGATGTCTCTCTGGAGCTCAGGATCCGAGAACTGACGACCCACCAGACGCT
TGATCTGGGAGATTGAGTTCTTGGGGTTCATCATGGTGGAGGCAGCTCCAGCGGTTCCGA
TGAAACGCTGCTTCTCGCCGAAGCAGACAATGGCGGGAGTCTCGCGGTTTGACTCATCGT
TGAGGACGACGTCGATGCCTCTTTGCCTTGCGACGGCCACAAGACAGTTCTCGTTCCCGA
AGTCGAACCCGACCACACTCATTCTCAAAGATTCGGTCTTGTTCGAAACCCTGATAACAC
ACACATTAAAGTTTGAAACTTTAAAACCTATTGAGAAGAGAAGCTAAATCATAAGATACG
AGATTCAGATCTAAGAGATCTGATCTGAAGCTAAAGGGTTAGAGGAGAGGAGAGGAAGCG
TACCTGGAGATCGGGAGAGGGGTTTGGGGGTTGTGAGAGATTTCTTTTTAGGTTTCGTGC
GCAGCGGAGAATCTGAACGAGAGGAAGAGAGAGAGTAGAGAGAGAGGAGTTTTATGGAGT
AGGGTTCTCTCGAACTTTCATTGTTTAC
>BnA.Hsp70-15b
ATGTACTGTTGTAATCAAATAGTAACCATAATTTTATTTTGTTACGTATTGTTTGAATTT
TTTTATTTGGCATTCATATACTTCTAGCATAATATAATTAATTTAATGTACTAATAATAT
TTAAAAAATTCAGTTAATAATAAAAAAATATTGAAAGATTTTTTAATTTTAAAAATTAAA
ATAAATATTACTAATTAAAGACTAAAAATAATAATAAATATTAAAAATAATTGTGGAATC
ATCGATCGTTTTCTTTAAACTTGTTTTTGTTCCTATACAAAACGACATTAACCTATTTGA
TCTGTTTTGGATATAAATCTATTTATGTTTATCATCCTTAGATAATAGGGCAATTGTCAA
TAATAGCACCTTTTGAAGTTTATGTCACAAAAATAGCACTAGAAGGAGAAAGTCACAAAA
ATAACATTCATTAAAGGGTAAAATATCCATAATACCCTTGGTTTAAAATTAAATAAACAA
ACAAAAATAAATAAAAATAAANNNNNNNNNNNNNNNNNNNNNNNNNNNNNNNNNNNNNNN
NNNNNNNNNNNNNNNNNNNNNNNNNNNNNNNNNNNNNNNNNNNNNNNNNNNNNNNNNNNN
NNNNNNNNNNNNNNNNNNNNNNNNNNNNNNNNNNNNNNNNNNNNNNNNNNNNNNNNNNNN
NNNNNNNNNNNNNNNNNNNNNNNNNNNNNNNNNNNNNNNNNNNNNNNNNNNNNNNNNNNN
NNNNNNNNNNNNNNNNNNNNNNNNNNNNNNNNNNNNNNNNNNNNNNNNNNNNNNNNNNNN
NNNNNNNNNNNNNNNNNNNNNNNNNNNNNNNNNNNNNNNNNNNNNNNNNNNNNNNNNNNN
NNNNNNNNNNNNNNNNNNNNNNNNNNNNNNNNNNNNNNNNNNNNNNNNNNNNNNNNNNNN
NNNNNNNNNNNNNNNNNNNNNNNNNNNNNNNNNNNNNNNNNNNNNNNNNNNNNNNNNNNN
NNNNNNNNNNNNNNNNNNNNNNNNNNNNNNNNNNNNNNNNNNNNNNNNNNNNNNNNNNNN
NNNNNNNNNNNNNNNNNNNNNNNNNNNNNNNNNNNNNNNNNNACCCCACCCCTTAACTCT
AAACCCTAAGGTTTGGATTAATTAATCCAAGGGGTATAAATGTATATTTACCTCTTTAAT
GAAACCTATTTTTGTGACTTTGAGCCTTGAGTGCTACTTTGGGAACAAAAACTTGGTTTG
GTGTTATCTTAGTCTTTTTCTCTAGATAATAAGTTATGGCATTTTTATGTGTCCAATTTT
TATAAGATTGTTTTTATATATTTGTATATATAAATCAATTTTTGTAAAATTCATGTTTTC
AATTGGTTACTCATGTGCTATCTATTTACTTTTTTAAAAAAGAAACTAATCTGCATCTTT
AATTTTATGGAGATTTATTTATACTCAATTTTGTAATATTAAAGTTGATCTTGGCGTTTT
TTCTTAAAGTTTTCATGTTATTAACATAAATATTACAAATAAACCGAATAGAAAATGTAA
AACAAAGAAAGAAAAAAAGGAAAAGGAAAGATCGAGAAGGAACCTGCGAATCCCGAACCC
TTCTCCATAAAACCCTCTCTCTCTTCTCTTTGCTCTCTTCAGATTTTCTCAGCTGCGAAT
AACCTAAAACAAAACAAAGCTCTCAAGAACCCAATCCCCTCTCGCGATCCGATCCTCAGG
TACGCTCCCGATCCTCCTCCTCCTCTTCTCTAACCCTTTAGCTTCAGATTAGATCTGAAT
CTTGTATTTTTCGGATCTCTCACTTTTTACGGTATATTCGCATCTCGAATCTAGTTTCTC
TCTACTCATATTCGAATCGTTGAATTCAATTTTAGCTTCTGAACTGTTCTCAATTGATTT
CTGATTGAATTAGGGTTCCTAAAGGTTGAAGCTTTATCTGTTTATTATCAGGGTTTTGAA
TCAAGACCGAAGCTTGAGAGAATGAGTGTTGTCGGGTTTGATTTTGGTAACGACAACTGT
CTCGTGGCTGTCGCGAGACAAAGAGGGATCGACGTTGTCCTCAACGATGAGTCAAACCGC
GAGACTCCCGCCATTGTGTGCTTTGGCGAGAAGCAGCGTTTCATTGGAACCGCGGGAGCT
GCTTCCACCATGATGAACCCTAAGAACTCTATCTCCCAGATCAAGCGTCTTGTGGGTCGT
CAGTTCTCGGATCCTGAGCTGCAGAGAGACATCAAGTCTTTGCCTTTCTCCGTCACTGAG
GGACCAGACGGGTACCCTTTGATCCACGCTAGCTATTTGGGGGAGAAGAGGGCGTTTACT
CCCACTCAGGTTATGGGGATGATGTTGTCTAACTTGAAAGGGATTGCTGAGAAGAATCTG
AATGCAGCTGTGGTGGATTGTTGTATTGGGATTCCTGTTTATTTTACGGATCTGCAGAGA
AGAGCTGTTCTTGATGCTGCGACTATTGCTGGGTTGCATCCTTTGCATTTGATTCATGAG
ACTACAGCGACGGCCTTGGCGTATGGTATCTACAAGACGGATTTGCCGGAGAGTGAGCCG
CTTAATGTCGCCTTCATTGACATTGGTCACGCGAGTATGCAAGTCTGCATTGCTGGGTTC
AAGAAGGGACAGCTCAAGGTCTTGTCTCATGGTTTTGATCGGTCTTTGGGAGGAAGGGAC
TTTGATGAAGTTCTGTTCAATCATTTTGCTACCAAGTTCAAGGAGGAGTACAAGATTGAT
GTCACTCAGAATGCTAAGGCTAGTCTCAGGCTCAGGGCTGCCTGCGAGAAGCTGAAGAAG
GTGCTGAGTGCTAACCCTGTGGCGCCGTTGAATATCGAGTGTTTGATGGATGAGAAAGAT
GTTAGGGGTGTTATCAAGAGGGAGGAGTTTGAAGAGATCAGTGTACCTATCTTGGAGCGT
GTCAAGAGGCCTCTAGAGAAGGCTCTCGCTGATGCTGGGCTCTCGGTTGAAGATGTACAT
ATGGTGGAGGTTGTTGGCTCTGGATCTCGTGTCCCTGCCATTATCAAGATTCTTACAGAG
TTTTTCGGTAAGGAGCCGAGGCGTACAATGAATGCTAGTGAGTGTGTGTCGAGGGGATGT
GCCTTGCAGTGTGCAATTCTCAGTCCCACCTTCAAAGTCCGTGAGTTCCAGGTAATGACT
GCTTAAACATGTGTGTTTTATCGTTTAGTATAGTACTCCAGATTATCTAACAATTCATGT
TATTAATTCTTATAAGGTTCATGAGAGCTTCCCCTTCTCAATTTCGCTGGCGTGGAAAGG
AGCGGCTGCTGATGCTCAAAACGGAGGAGCTGAGAATCAGCAGAGCACCATTGTTTTCCC
CAAAGGAAACCCAATCCCTAGTGTCAAGGCCCTAACGTTTTACCGCTCTGGAACATTCTC
TGTGGATGTGCAGTACAGTGATGTGACTGACTTGCAAGCACCTGCTAAAATCAGCACATA
CACGGTTTGATTCTTTGCCCGATGTTGTGTATATACTTAAGACTGTAACGCTCTTGTTTC
TCATTATAGTTCTCCTTTTTTGCAGATTGGTCCCTTCCAGTCATCCAAAGGCGAGAGGGC
AAAGGTTAAGGTGAAAGTGAGATTGACCCTTCACGGAATTGTCTCTGTTGAATCAGCTAC
TGTAAGTTTCTGTTGTTATACTAAACTGATCATTCAATGCGAACTTAAGATCGTTTAGTT
TATGCTAATTTTTTTGTCTCCCTCATTACAGCTTTTGGAGGAGGAAGAAGTTGAAGTTCC
GGTCACAACAGAGCAGATGGACACTGACAAAGCTTCCGGTGAAACTGATGTTAACATGCA
AGACGCCAAGGAAACCAGCGATGCAGCTGGTGCTGACAATGGTGTTGCCGAGTCTGCTGA
TAAGCCAGTGCAAATGGAAACTGATTCAAAGGTTAATTTCTTTCCTGAACTGATGGTCCT
TCTTTATATTTTTCACTCGTGAACTTGATTTAATCAAATGGGTATGGTATGTGTAGGCTG
AGGCTCCAAAGAAGAAGGTGAAGAAAACAAACGTGCCTCTGTCAGAGTTGGTATACGGCG
CCTTGCAATCTGTTGACGTCCAAAAGGCTGTGGAGAAAGAATATGAGATGGCTCTGCAAG
ACAGAGTTATGGAGGAGACCAAGGACAAGAAGAATGCTGTTGAGTCATATGTTTATGATA
TGAGAAACAAAGTAAGATACCTTCTCTTTCACTCCTTTTATTGTCTGTATTGGGTTGTAT
GCATTCATTTAAAAATGGTTGGCGACTAACATCACATGTTTTGTTTTCTCAGCTGAGTGA
CAAACTCCATGAGTATATCACTGAGTCAGAGAGGGAAGCTTTCCTGGCGAAGCTTCAGGA
AGTGGAGGATTGGTTGTATGAAGATGGAGAAGATGAGACTAAAGGTGTCTATGTTGCAAA
GCTCGAGGAGCTCAAGAAGGTAAATATACACATGACTGCTGGCTACTTTATTGTGTTTTA
CTTCAAGAAAATAATGTTTTAACAGAGCTTGGTGATTGGACTTTGATGCAGGTGGGTGAC
CCTGTTGAAATGAGGTACAAGGAGTCACAGGAGAGAGGGACAGTCATTGGACAGCTTGGT
CACTGTGTTAACAGCTACAGAGAGGCAGCTGTGTCTAATGATTCCAAGTTTGATCACATT
GAACTAGAAGAGAAGCAAAAGGTATAAATAACAAGAGCTCTGAGATTTTTAATTTTTTCC
ATAAGAATGTTGAGGATGTGTTTTAACTTGTTGTTGTGTACATGAAGGTGTTGAACGAGT
GTGTGGAAGCAGAGGCATGGATGAGGGAGAAGCAGCAGCAGCAGGAGGCGCTTCCCAAGT
ACGCAACACCAGCTTTCTTGTCAGCTGATGTTACAAGGAAGGCTGAGGCATTGGACAAGT
AAGCCTTCTTGGAACTTGTTTCACTTGTAATGGGAATTGTACTTAAATTGTAGAAGTGAT
TGAACTATCTTTTGGATTTTGTTTTGGCAGGTTCTGCAGGCCTATAATGACCAAACCAAA
GCCGGTTGTTAAACCGGAAGCACCACCAGCCAAGGCGGCGGCTGATGAGGAGAAGAGTGA
GCCACAGCCAGAAGCGGCCTCTGGCGAAGAACCAATGGAGACTGAGAAGCCTACCGAAGA
TAGTGCTTAAGAGCTCTTGGTGCTGTGTATCGATTTTGTTTTTACCTTCTCTTCTTAGTT
CTTGTTTTCGGTATTACTCTTCCTTTAAGATTCTATATTGAAACTCTTAGTACTTCGCGA
TTACAATTTTCAGGAAGTATTGTTTTCCCTTTTGTGTTTGCTTTATAAACTATTTATCGT
GTGTGAGATGAGGATTTGTACTACTTGTTAGCTGTTACATGTTTCTGAGCTGTTTTTTTA
ACAGAGCAAATGAAATATGCATTTCTATCGACAGCATTCTTGACTTTGTTAAGATTGCGA
AGTTCAGTTTCCTTTGATGTAAGCTTCTGGAAGCATGCTTAATCTCAC
>BnC.Hsp70-15c
TTGGCCAAAGTTCGTTTAGTCTTAAAATAAATCTGTTGATACAAATTGCAAAATATGCAT
ATTTCTTGCTTAAAAACCTGCTCAGAAACATGTAACAAGTAGAACAAATCCTCATGTCAC
ACACGATAAATAGTTTATAAAGAAGAAAAACACAAAGGGAAAACAATACTTCCTGAAAAG
AGTTTGAATATAGATTCTTTTGGGGTAGCTAAAACAAAAACAAAATCGATACACAGCACC
AACCATCATCTCTTAGGCACTATCTTCGGTGGGCTTCTCAGTCTCCATTGGTTCTTCACC
AGAGGCCGGTTCTGGCTGTGGCTCACTCTTCTCCTCATCAGCCGCCGCCTTGGCTTGTGG
TGCTTCCGGTTTAGCAACCGGCTTTGGTTTGGTCATTATTGGCCTGCAGAACCTGCCAAA
ACAAAATCCAAAAAGACGTTCAGTCACTTTCCTACTAACAGGAGAGAAACAAGTGAGAAG
AAGCTTTTGCATTTTTTACTTGTCCAATGCCTCAGCCTTCCTTGTAACATCGGCTGACAA
GAAAGCTGGTGTTGCGTGCTTGGGAAGCGCCTCCTGTTGCTGCTGCTTCTCCCTCATCCA
TGCTTCTGCTTCCACACACTCGTTCAATACCTTCATTTGCATTCCACAACAACAGATTAA
AAACACACATCTCAACATTCTTATGCAAAAAAATAATCATGAAATATTTCAGAGCTCTTG
TAGTTATACCTTTTGCTTCTCTTCTAGTTCAATGTGGTCAAACTTGGAATCATTAGAAAC
GGCTGCCTCTCTGTAGCTGTTAACACAGTGACCAAGCTGACCAATGACTGTCCCTCTCTC
CTGTGACTCCTTGTAACGCATCTCAACTGGGTCACCCACCTAACATCAAAGTCCAACGTT
ATAACATTATTTTCTTAGAAATAAAATAGCGCCATCTATCATATGTGTGTATATTTACCT
TCTTGAGCTCCTCGAGCTTTGCAACATAGACACCTTTAGTCTCATCTTCTCCATCTTCGT
ACAACCAATCCTCCACTTCCTGCAGCTTCGCCAGGAACGCTTCCCTCTCTGACTCGGTCA
TGTACTCATGGTATTTTTCACTCAGCTGAAAAAACAAAAAAACACAGCAATTAGCCAACC
CTTAAAAATACAATCTCTCAATGCAAATAAAAAAAAAGAGAGAAGAAAAGGGTTTACTTA
CTTTGTTTCGCATATCATAAACATAGGACTCAACAGCATTCTTCTTGTCCTTGGTCTCCT
CCATAACTCTGTCTTGGAGAGCCATCTCATATTCTTTCTCCACAGCCTTTTGGACCTCCA
CAGATTGCAAGGCGCCGTATACCAATTCTGACAGAGGTACGTTTGTCTTCTTCACCTTCT
TCTTTGGAGCCTCAGCCTGCACATACACCATACCCGTTGATTACATCAAGTTCACGAATG
AAAAAAAAAATAGCAAGCACCGTCAGCTCAGTAGAGAAAACTAACCTTTGAATCAGTTTC
CATTTGCACCGGTTCAGGAACACCATTGTCAGTACCAGCTGCATCACTGGTTTCCTTTGC
GTCCTGCATGTTAACATCAGATTCACCAGAGGCTTTGTCAGTGTCCATCTGCTCTGCTGT
GACCTTAACTTCAACTTCTTCCTCCTCCAAAAGCTGCAATGAAGGAGAGGGAAACATTTT
TTAGCATAAACTAAACGATCTCAAGTTCGCATTGAATGATCAGTTGGATGAATACAACAC
AAACTTACAGTTGCTGATTCAACAGAGACAATTCCGTGAAGGGTCAATCTCACTTTCACC
TTAAGCTTTGCCCTCTCGCCTTTTGATGACTGGAAGGGACCAATCTGCAAAAAAAAAAAG
GAGAACAACAATGAGAAACAAGGCACGCTACAGTCTTAAGGATACACACGACACTGGGCA
AAAGATCAAACCGTGTATGTGCTGATTTTTGGAGGTGCTTTCAAGTCAGTCGCATCACTG
TACTGCACATCGACAGAGAATGTTCCAGAGCGGTAAAACGTCAGAGCCTTGACACTAGGA
ATTGAGTTTCCTTTGGGGAAAACAATGGTGCTCTGCTGATTCTCAGCTCCTCCATTTTGA
GCATCAGCCGCTGCTCCTTTCCACGCCAGCGAAATGGAGAAGGGGAAACTCTCATGAACC
TTATCAGAATCAATAACATGACTCGTTAGATACTATACTAGGCGATAAAACACACATGTT
TAAAGCACAGATATGCAGCCATTACCTGGAACTCACGGACTTTGAAGGTGGGACTGAGAA
TGGCACACTGCAAGGCACATCCCCTCGACACACACTCACTAGCATTCATTGTACGCCTCG
GCTCCTTACCGAAAAACTCAGTCAGGATCTTGATAATAGCAGGGACACGAGAGCCAGAGC
CAACAACCTCGACCATATGTACATCTTCAATTGAGAGCCCCGCATCAGAGAGAGCTTTCT
CTAGAGGCCTCTTGACACGCTCCAAGATAGGGATGCTGATCTCTTCAAACTCTTCCCTCT
TGATGACACCCCTAACATCTTTCTCATCCATCAAACACTCAATATTCAACGGCGCCACAG
GGTTAGCGCTCAGAACCTTCTTCAGCTTCTCACACGCAGCCCTGAGCCTGAGACTAGCCT
TGGCATTCTGTGCGACATCAATCTTGTACTCCTCCCTAAACTTAGCAGCAAAATGATTGA
AAAGAACTTCATCAAAGTCCCTTCCTCCCAGAGACCGGTCAAACCCGTGAGACAAGACCT
TGAGCTGCCCTTTCTTGAACCCCGCGATGCAGACTTGCATGCTCGCGTGACCAATGTCGA
TGAAGGCGACATTAAGCGGCTCGCTCTCCGGCAAATCCGTCTTGTAGATACCATACGCCA
AAGCAGTCGCCGTCGTCTCGTGGATCAAATGCAAAGGGTGCAAGCCAGCGATCGTCGCAG
CATCAAGAACAGCTCTCCGCTGCAGATCCGTGAAGTAAACAGGAATACCAATGCAGCAGT
CCACCACAGCCGCGTTCAGATTCTTCTCAGCAATCCCTTTCAAGTTGGACAGCATCATCC
CCATAACCTGAGTGGGGGTAAACGCCCTCTTCTCTCCCAGATAGCTAGCGTGGATCAAAG
GGTACCCGTCTGGTCCTTCAGTGACGGAGAAAGGGAGAGACTTGATGTCTCTCTGCAGCT
CGGGATCCGAGAATTGACGGCCCACCAGACGCTTGATCTGGGAGATCGAGTTTTTGGGGT
TCATCATGGTGGAGGCAGCTCCAGCGGTTCCGATGAAACGCTGCTTCTCGCCGAAGCATA
CAATGGCGGGAGTCTCGCGGTTTGACTCATCGTTGAGGACGACGTCGATGCCTCTTTGCC
TTGCAACGGCCACAAGACAGTTCTCGTTCCCGAAATCGAACCCGACTACACTCATTCTCA
AAGCTTCGGTCTTGTTCGAAACCCTAATAAAAACACATAAAGTTTCAACCTTTAAAACCC
TAATTCAATCGGAAGCTAAATCATAAAAAGTGAGATGCGAGAAAAAATACGAGATTCAGA
TCTAAGAGATCTAATCTGTAGCTAAAGGGTTAGAGGAGAGGAGAGGAGAGGATCGGGACC
GTACCTGGAGATCGGGAGAGGGGTTTGGGTTCCGAGAGCTTTCTTTTTAGGTTTCGTGGG
CAGCGGAGAATCTGAACGAGAGGAAGGGACTAGAGAGAGGAGTTTTATGGACTAGGGTTC
TCTCGAGCTTTCATTGTTTACGTTTAATATTTATAAAAAAAACTTGAATATAAATCTCCA
TATAACAAAGGGGAATCAGTTCTATAACCTTCAAACAAATTATAATTCATTGTATAACAA
AAAAACCTAGCTTGCAAATATGTATTGTGTCTTTTGTATAATAATGTCATTATACCCTTG
TATACAACCGGTGAAACCTGCAAAAAAAAAAACAATATTTAATTAATAATTTATAATTGT
AAGAAGTAAAATGTGGTATTTCATTACTCACACATTTTTTTGAATTGAATTATATCCTTG
TATACAACCGGTGAAACCTGCACAAAGAAAACAATATTTAATTAATAATTTGTAATTGTA
AGAAGTAAAACGTGGTCTTTCATTACTCACACATTCTCACAATCATGCTTTTGTTTTCAT
ACTATGTTTTCGTTTCTGTTTTTGTTTTACAAATCCAGTGGTGAAAAAAAAGACAACGAT
GAAAGCGTAGACGGTGAGCACACACAACAACTCTTTCATTTTTTTTTCTTAAATCAATTG
ATACTCACAATCATGCTTTTGTTTCCATACTCTGTTTTCGTTTCTGTTTTTGTTTTACAA
ATCCAGTGGTGAAGAACAACGACGGCGAGTCGGTAAAAGCATCTTCGTGTCGGGAAAAAG
AGAGGAGATGAAGACGATCTCTATATGGTGGTGAAGAATAATGATGGTGAACGAAATGAA
TGTGTATCGGCCTGTCTAAAAAAAAGAATTGAAGAAGATGAACTCGCCGTCTATACTATA
TTCGGTGAAATGAATAGTATAGTATATATTCTTAAGTATAGCTACCTATGTACGGTTACC
ATACTACTTGAGGCATATTTCTATACTACTCCTTAAAAATGTAATAATATGTCATGTTTT
TAAATTTGATAAGTCTCTTATTTGTCATTTTGTGTGATTGATTGTAATATGAAATTCATT
TTTTGAGTGTTGGATAAATTTGATTATTTGGAACATTCGTTTACTATACTACTTAGACTA
TATGGAATATAAGATATGCAACATGCTAACCAAGTAAATGTGATTTCGAGTGTTTAATAT
TGGAAATTAATTTATATATTGTATTTGAGTTTATATGTTCATGTCTAAGGTTTAGATTTA
CTAAGTAAAGATTTGGGTGTAGTAAACCATATTATATATGTTTCTATTTGGGTTTATGCT
TCTTGATTAGGGTTTAGCTTAATCTATTTATTTAGGTTTAGGGTTTAGTAATTAGGATTT
AGAGTTTAGTATTTAGTATAGTTTAATATTACATAATATTATGCACTATTTTAAGATTTT
AATATTTGGGTTAGGGTTCAAATTTGGGTTTAGGGTTTAAATTTGGATTTAGGGTTTACC
GATTTTGGGTTTAGGGTTTAGTAATTGGAAGGTGGGGGTTGAGGTTGGGGTCAACATAAC
TTCTTTCATTCAAGCATATATCTTTCATAATTTTACCAATATGTACTATACTATTGATTT
TGTTCTATTCTATCTGAGTTTATGGTTTATATTTGTATTTAAGATTTATATTTGAATTTA
GGATTTAGTGATTAGAGTTTAGGATTTAGTATTTAGTATTTGGAAGGTGGGAGTTGAAAT
TGGGGCCATCATTAACTTCTTACATACAATCCTAAACATTTCATAATTTCGTAAATATGT
ATTATAGTACTATTTACTTTATTTCATTATGTTTGGGTTTTGAGTTTATATTTGGATTTA
GAATTTATATTTTGATTTTGGTTTTAGTGAATAACATTTAAGATTTAGTATTTAGGGGTT
GTGGATGTGATTTTGATAGGCTTTAATATCTAGAGTAGAGATAGAATAGGTGTTCTATAT
TATTTTGTTAATATGAAGTAAATGAAATACTATTTATTGCAGGAGTGTTTTATTTTTGTC
CACTTATTTATTGAACACAGTGAAAGTGAAACGTATGCGGTTATTTAATACGTGACGTGG
AATATGTATCTTCCATTTTAAGATAATAGTTCGTGGTAAATAATGGTCATACATGTTGTT
GTCAATATCATCTCACCATCTCTCCTTTACCGGTTACTTGTAAGTCCAAGGGGTAAAACC
GGCTCAGATCAAGCTTAATTGTTAGATACTTAATTCTGTCAAAATCAATGTTCTGCACTT
AATTTTCATTCCAAACTTAATCATTTCACAAATTCACCCTATAATAAAAGATGTAAAATT
GGTTTCTTTTTCTGAAAAAAATAGATAGCACATGGAATAACCAAACTGAAAATATAAATT
TTACAAAATAATAGTATAAAAACGACGACATAAGTATCCAAAATATCTTATATATTAAAA
CAGAAGTCACAACTTTGATTCATGTGTGATTTTTTTTTAAAAATAGACATAATAGACTTA
TTCCTAAAAAGTCATGTTACATTTAATCTCTAATCTTATCATTTATATTTTGGACCTACC
AGAAATTTTTATTGGACTATCAATAATTGGATTTAAATAATAGATGATCCATTGGATTTA
TAGATAGTATAAATTAAATAGATATAATTCAATGTTGTAATATTATACATCCATATGTTA
AATATTTAAATATTTGTCGATGTTAACTTTTAAAATTATAAAGATTTTTTTTAAATAACA
AAAATCATATTATCTAACAATGATTAATCTTTACTGCCTTAAACTAATTAAAACAAATTT
TAAACTATATAGTTTATTTTAAAAATTAAACAAAAACTAAATGTTTAATTATTTACTCGA
TAATATAAATCTATGAAGCGAAAAGTTTAATTTTTTAAAAACTTTCTTAATTTTGTGAAA
TGTTACAATATATTTGAATATGACAATAAAACAATATTTTACTAATCTTTATATATATAG
TTACGATTTTAATAATGAAATAATAATCCAAAAATATATATAGAAGAAGATACAAATACA
TGTGAAAGCTTGAAACAATCAATTCAATGAAAAAATATACCGTATACTTATTATGTTTTA
AAAGTTGATAGACATATATATATATATATATATATTATAATATATACCAATTTATAATTG
AAAACAAAATATTTATATAAAAATAAATGAAAACAAAAATCTGCGCGGTCACGCGGATCG
AGATCTAGTAAACACAT
>BnC.Hsp70-15d
TGCTGTCGATAGAAATGCATATTTCATTTGCTCTGTTAAAAAACAGCACAGTAACAAGGA
GATAACAGCTAACAAGTAGAACAAATCCTCATCTCACACACGATAAAATAGTTTATAAAG
AAAACACAAAGGGACAACAATACTTCCTGAAAATTGTAATCGCGAAGTAAGAGTTTCAAT
AATATAGAATCTTAAAGGGAGAGTAGTAATACCGAAAACAAGAACTAAGAAGAAAAGGTA
AAAACAAAATCGATACACAGCACCATCATCTCTTAGGCACTATCTTCGGTAGGCTTCTCA
GTCTCCATTGGTTCTTCACCGGAGGCCGCTTCTGGCTGTGGCTCACTCTTCTCCTCATCA
GCCGCCGCCTTGGCTGGTGGTGCTTCTGGTTTAACAACAGGCTTTGGTTTGGTCATTATA
GGCCTGCAGAACCTGCCAAACCAAATCCAAAAGGATGTTTCAGTCACTTCTACAATTTAA
GTACAATTCCTACTACAAGTGAAACAAGTTCCAACAAGGCTTACTTGTCCAATGCCTCAG
CCTTCCTTGTAACATCAGCTGACAAGAAAGCTGGTGTTGCGTACTTGGGAAGCGCCTCCT
GCTGCTGCTGCTTCTCCCTCATCCATGCCTCTGCTTCCACACACTCGTTCAACACCTTCA
TTTGCATTGCACAATAACACATTAAAAAACACATCTCAACATTCAAATAATAATAATCAT
GAAAACTCTCAGAGCTCTTGTTATTTATACCTTTTGCTTCTCTTCTAGTTCAATGTGGTT
GGAATCATTAGACACAGCTGCCTCTCTGTAGCTGTTAACACAATGACCAAGCTGTCCAAT
GACTGTCCCTCTCTCCTGTGACTCCTTGTACCTCATTTCAACAGGGTCACCCACCTGCAT
CAAAGTCCAATCACCAAGCTCTGTTAAAACATTATTTTCTTGAAGTAAAACACAATAAAG
TAGCCATCAGTCATGCGTATATTTACCTTCTTGAGCTCCTCGAGCTTTGCAACATAGACA
CCTTTAGTCTCATCTTCTCCATCTTCATACAACCAATCCTCCACTTCCTGCAGCTTCGCC
AGGAAAGCTTCCCTCTCTGACTCAGTGATATACTCATGGAGTTTGTCACTCAGCTGAGAA
AAGAAAACATGTGATGTTATTCGCCAACTATTTTTAAATGAATGCATACAATCCAATACA
GACAATAAAAGGAGTGAAAGAGAAGGTATCTTACTTTGTTTCGCATATCATAAACATATG
ACTCAACAGCATTCTTCTTGTCCTTGGTCTCCTCCATAACTCTGTCTTGCAGAGCCATCT
CATATTCTTTCTCCACAGCCTTTTGCACATCCACAGATTGCAAGGCACCGTAGACCAACT
CTGACAAAGGCACATTGGTTTTCTTCACCTTCTTCTTTGGAGCCTCAGCCTGAACATACC
ATACCAATTGATTAAATCAAGTTCACGAGTGAAGAAAATAAATCAAGGACCGTCAACTCG
GTAGAGAAATTAACCTTTGAATCAGTTTCCATTTGCACTGGCTTATCAGCAGGCTCAGTA
ACACCATTGTCAGCACCAGCTGCATCACTGGTTTCCTTGGCGTCTTGCATGTTAACATCA
GTTTCACCGGAAGCTTTGTCAGTGTCCATCTGCTCTGTTGTGACCGGAACTTCAACTTCT
TCCTCCTCCAAAAGCTGTAATGAGGGAGAGAAAAAAATTAGCATAAACTAAACGATCTTA
AGTTCGCAATGAATGATCAGTTTAGTATAACAACAGAAACTTACAGTGGCTGATTCAACA
GAGACAATTCCGTGAAGGGTCAATCTCACTTTCACCTTAACCTTTGCCCTCTCGCCTTTG
GATGACTGGAAGGGACCAATCTGCAAAAAAGGAGAACAATAATGAGAAACAAGAGCGTTA
CAGTCTTAAGCATATACACGACATTGGGCAAAGAATCAAACCGTGTATGTGCTGATTTTA
GCAGGTGCTTGCAAGTCAGTCACATCACTGTACTGCACATCCACAGAGAATGTTCCAGAG
CGGTAAAACGTTAGGGCCTTGACACTAGGGATTGGGTTTCCTTTGGGGAAAACAACGGTG
CTCTGCTGATTCTCAGCTCCTCCGTTTTGAGCATCAGCAGCTGCTCCTTTCCACGCCAGC
GAAACTGAGAAGGGGAAGCTCTCATGAACCTTATAAGAATTAATAACATGAATTGTTAGA
TAATCTGGAGTACTATACTAGACGATAAAACACACATGTTCTAAGCAAAGATACGCAGTC
ATTACCTGGAACTCACGGACTTTGAATGTGGGACTGAGAATTGCACACTGCAAGGCACAT
CCCCTCGACACACACTCACTAGCATTCATTGTACGCCTCGGCTCCTTACCGAAAAACTCG
GTTAGGATCTTGATAATGGCAGGGACACGAGATCCAGAGCCAACAACCTCGACCATATGT
ACATCTTCAACTGAGAGCCCAGCATCAGCGAGAGCTTTCTCTAGAGGCCTCTTGACACGC
TCCAAGATAGGTACGCTGATTTCTTCAAACTCCTCCCTCTTGATGACACCCCTAACATCC
TTCTCATCCATCAAACACTCAATATTCAACGGCGCCACGGGGTTAGCGCTCAGCACCTTC
TTCAGCTTCTCGCAGGCAGCCCTGAGCCTGAGACTAGCCTTAGCGTTCTGAGTGACATCA
ATCTTGTACTCCTCCTTGAACTTGGTAGCAAAGTGATTGAAAAGAACTTCATCGAAGTCC
CTCCCTCCCAAAGACCGATCAAAACCGTGAGACAAGACCTTGAGCTGTCCCTTCTTGAAC
CCAGCGATGCAGACTTGCATACTCGCATGGCCAATGTCAATGAACGCAACGTTAAGCGGC
TCACTCTCCGGCAAATCCGTCTTGTAGATACCATAAGCCAAAGCCGTCGCTGTAGTCTCA
TGAATCAAATGCAAAGGGTGAAGGCCAGCAATGGTCGCAGCATCAAGAACAGCTCTCCGT
TGCAGATCTGTAAAGTAAACCGGAATGCCAATACAGCAGTCCACCACAGCTGCATTCAGA
TTCTTCTCAGCAATCCCTTTCAAGTTAGACAACATCATCCCCATAACCTGAGTGGGAGTA
AACGCCCTCTTCTCTCCCAGATAGCTAGCGTGGATCAAAGGGTACCCGTCTGGTCCCTCC
GTGACGGAGAAAGGCAGAGACTTGATGTCTCTCTGCAGCTCAGGATCCGAGAACTGACGA
CCCACGAGGCGCTTGATCTGGGAAATAGAGTTTTTAGGGTTCATCATGGTGGAAGCCGCT
CCGGCGGTTCCAATGAAACGCTGCTTCTCGCCAAAGCACACAATGGCGGGAGTCTCGCGG
TTCGACTCATCGTTGAGGACAACGTCGATCCCTCTTTGTCTCGCGACAGCCACAAGACAG
TTCTCGTTACCGAAATCAAACCCGACTACACTCATTCTATCAAGCTTCGGTCTTGATTCA
AAACCCTAATAATAAACACGTAAAGTTTCAACCTTTAGAAACCCTAATTCAATCGGAAAT
CAATTGAGAAACAAACAGTTCAGAAGCTCCAAAGAGAAACTAGATTCAACAATTCGAATT
ATGAGTAGAGAGAAACTAACATTGATTGATGTGAATATACCGTAAAAAGTGAGAGATCCG
AAAAATACAAGATTCAGATCTAATCTGAAGCTAAATGTTAGAGAGGAGGAGGAGGAGGAT
GTAGGGAGAGGATCGGGAGCGTACCTGAGGATCGCGAGAGGGGATTGGGTTGTGAGAGCT
TTGTTTTAGGTTTAGCAGCTGAGAATCTGAAAAGAGCAAAGAGGGCAAGGGAAGAGAGAG
AGGGTTTTATGGAGCAGGGTTCGGGATTCGCAGGTTCCTTCTCGATCTTTCCTTTTCCCC
TTTTTTTTCTTTGTTTACATTTTCTATTCGGTAATATTTTATGTTTTAATAACATCGAAA
CTTTTTTAAAAAAACGCCAAAGATCAACTTTAATGTTCAAATTTTTGAATATAAATCTCC
ATATAATAAAAGATGCAAACTGAAAATATGAATTTTACAAAAACAATAGTATAAAATTGA
TTTTTATATACAAATATATAAAAACAATCTTAAACATATTGGACACATAAAAATGCCACA
ACTTATTATCCAAGGATGATATGTGTATCCATAATATAATTGATAAAACATAAACAGATT
TATATCCAAAATAGATCAAATAGGTTAATGTCGTTTTCTATAGGAACAAAAGCAAGTTTA
AAGAAAACTATCAATGATTTCACAATTACTTTTAATTTTCATTATTTTTTTTAGTCTTTA
ATTAGTAATATTTATTTCAATTTTTAAAATTAAAAAATCTTTCAAATATTTTTTATTATT
AACTTCATTTTTTAAATATTATTAGTACATTAAATTAATTATATTATGCTAGAAGTAAAT
GAATGCCAAATAAAAATTTCAAACAATATGTAACAAAAGAAAATTATGGTTATTATTTGA
TTATAGCAGTACATTACTAAAATGATAAAATAAATTTATTATCAAAAAAAAAGATAAAAT
AAATTTATTAGTTTTTTGTCAGCAATCTATCTATCTATATATATAAAATAGACATTTTCT
CTTCTTCTGGCAAGTGGCAGGAGGAGTTTGCTGCCACGTATCCTCTTTTATTTTTCCATC
AAAATTCACATGTTTGTTATATTAAAAAATTACCCATAGAACTTGAATAATGAAAAACTC
ATAAATTAGAATAAATAAACAGATAACAAAAGAAAGCGAAATTTACGAATCTAATAGAAT
TTTTGATAATTTTAGTTATCTAATCGTTCTCGCACAAAGAATCATTATATGAAATTTGAT
AATTATTTTATAGGTCAATGAATAAAGAAATAAATAAAATAATATAAATAATTTTAAATA
TTTAATTTATGAACAACTAAAAATAGTATTAACTTTCACTATTTACTTTTTTTACTATTT
TCTATTTTTTTAATTTGCAAATTAAATATTTATTTATTTATTAAAATCATAAAATAACTA
AATTAAGAAGAAGAAACTAGCGCACAACATATGGTCTAAACCTAAAACCTCCACAACCAT
AGAAAAAACGCAAAATTCCATAATAATACTAACTCAATAAAAGTCCGAAGCTGAAAAGAG
ATTAAGAATGAAGACTAAATTACCTCATCTTACCATAGAGTGTTTTAGCTAAAATAATCA
GAAGTCAGAAAAAAACAAAAAGATAAAATCTGAGACAAAGCAATCCTCCGAACACAAATG
TGTGTGATAGAGTACCAACGCAAAGAGCCAAGAAAGCGAGTCAGAAGAAAAATAATGACC
AAAACGCCAAAGTCAACACGAAGTAGGAAGACACATGCCTAAAGCCCCAAAAGCCCAACC
ACCAGCTAAGAGGTAAGAAACACCTTACAAAGTAAAGCAAGACGCCCATGCCAGCGAAGA
ACCACAAAACTTTTGATAAAAAGGACCAAAGCTCCATGAGATTAACTCCGTACACCTATA
CCATAGGAAACATGGAAAGAAAAGAAACAACCTGAGGGAGTGAGAATGGAAGCCAACCAC
CGAGAAACCAGAGCTCAAGCTTGATACCATAAACAACCTTCCAAGCCCACTGAGCATACA
CAGAGGAAAACACTATCCAAACCTGGAGTGACAAACATGGTAGAAATGAGAGTTACTAGA
GACGCAAACAACAATGAAACTTGCAACGAGATGAGAGAACAACGAGAGAATGGAAAACAA
AATGAAATTAGCAAACCGTAGAGTTGTACTCAAGCTATGAAAGAGAGAAAAGAAGTTAGA
TCACCAAAAAAAACAAAATTCAAAACCAAGACGAGCAGAGACTATCGACGTCAAGCCAAC
GACGAGGAAAAAAACATCAACGACGCCTAAACTCTGACCTAGCCCAAGAAGATGTAGTCT
CCAACATCAGCCAAAATTTAAAGAAGAAGAGGAGCAATCAATATTGACCGGAACAACCTA
CAATGCAGTGAGAAACAACCACTCAACTTGGAACTCATAGACCTGATCTACAACAAATGC
GAGATAATCTCGCAGGACAAGACGGACAATAAGAACTCTACTCCAAAACATAACAATCAT
>BnC.Hsp70-16a
ATGAGTGTGGTGGGATTCGACGTTGGGAACGAGAACTGTGTTATCGCTGTTGCAAAGCAA
CGTGGGATCGATGTTCTGTTGAACGATGAATCCAACAGAGAGAATCCAGGTATGGTTTCC
TTTGGTGAGAAGCAGAGGTTCATGGGCGCTGCTGCTGCTGCCTCCGCTACTATGCATCCC
AAATCCACCATCTCTCAGTTAAAGAGGCTGATCGGTAGGAAGTTCAGGGAGCCTGATGTT
CAGAAGGATCTAAAGCTGTTCCCTTTCGAGACTTCTGAGGACTCTGCTGACGGTGGGATT
CAGATACGGCTTCGGTATATGGGTGAGGTGCAGAGCTTTAGTCCTGTGCAGATATTAGGC
ATGTTGCTTTCGCATTTGAAGCAGGTGGCGGAGAAGAGTCTCAATACGCCTGTTTCTGAC
TGTGTCATTGGGATCCCTTCCTACTTTACTAACTCGCAGAGGCTTGCTTATTTGGATGCG
GCGGCCATTGCTGGCTTGAGGCCGTTGAGATTGATGCATGACTGTACTGCCACTGCGCTT
GGATATGGTATATATAAGACAGACTTGGCGGCTAACTCGAGCCCTACTTGCATTGTGTTT
GTCGACATCGGTCACTGCGATACCCAAGTTTGTGTGGCGTCGTTTGGGTCTGGCAGCATG
AGAGTGCTTTCTCATGGTTCTGATAGAAACTTGGGCGGGAGAGATTTTGATGAGGTTTTA
TTCAACTACTTTGCTGTTGAGTTCAAGGAGAAATACAGCATTGATGTATATACAAACACT
AAGGCTTGTGTTAGGTTAAGGGCGTCGTGTGAGAAAGTGAAGAAGGTCTTGAGCGCAAAT
GCTGAAGCTCCTCTGAATATAGAATGTCTGATGGAGGAGAAGGATGTGAAGAGCTTCATC
AAGAGAGAAGAGTTTGAGCAGTTGTCATCAGGCTTGTTGGAGAGATTGATTGTTCCGTGT
CAAAAGGCTTTGGCTGACTCTGGTCTAAGTTTGGATCAGATTCATTCTGTGGAGCTCGTT
GGTTCAGGGTCCAGAATCCCAGCTATATCTAAGATGCTAAGCTCGTTGTTTAAGAGAGAG
CTTGGCAGGACTGTGAATGCAAGCGAGTGCGTTGCTCGTGGATGTGCGCTTCAGTGTGCA
ATGCTCAGTCCAATTTTTCGAGTGAGAGATTATGAGGTACGCTCTTCTCTCTATGTGATA
ATACTCTTTCGTAGTTCTTGTTTCCGTTTAAAAAAACTTATCGAGTAGATGAATATATTA
TTGTAGTGGTTACAGATATGCTGTGTGTGTTAAAGCAAGATGGAGTGCATACATTTACGG
ATTTGTTTTTTTTGTTTATGCTTCCCCGATTTTCAGGTTCAAGATTCTTTCCCATTCTCA
ATTGGCTTTTCATCTGATAAAGGTCCCATAAACACACCATCGAATGAAATGCTCTTTCCT
AAAGGCCAAGTTTTTCCAAGTGTGAAGGTTCTTACTCTACGTAGAGAAAACACGTTCCAT
TTGGAAGCCTTTTACGCAGATCATAACGAAATATCTCCAGATTCACCAATTCAGATAGGC
AGCTTTACGGTATGCTATCTCTCAGGCCTTCCTCTGAGTACACTTTGGATGGTTATGCCA
TCATTAGGCACTGTATAATTTATGGAACTCTTATTCTGCTGTGCGATGTCTTGTAGATTG
GTCCTTTTCAAAGTTCCCACGGACAAGCAGCGCGTGTCAAAGTAAGAGTTCAGCTAAATC
TACACGGGATTGTCACCATCGATTCAGCTTCTGTGAGTACAATCTGATACCAATACTTTT
CCAGATAATTTAGCCGTTTACGTTTTTACCTAGCTTTAGTCTAAACTTTCTGTTTCTGAA
AAAAGCTAATAGAGGATCCTAAGGAGAATACGACTTCTGAAGAGACAGTATCCGAAAATA
ACCATCAATCTCCTGCTACAAAGGATGGCACTTCAGACCCTTCGTCAGGTCCTACTGTAA
GTATGATTTAGCACTTCAGACCCTTCGATAAAGTGAAGCTGATCTTGAAGTATTGGCTTC
TCGATTCATTTCTTAAACAATCAAATGGTTGATCCGGAGTTTCTCTTTTCCAAAGCTTGC
TAATCTGCACAAATACTGAGATAAGTTTCGCTTGTGCTGTGCAGGGTAATGATCATAAGG
CTATCAAAAGAATGAAAATTTCAGTTGTTGAGAACGTCTCTGGTGCATTGACAAAGGATG
AGTTATTGGAGGCCAAACAGAGAGAGTACTCTTTAGTACAGCAAGATCTGAAGATGGAAT
CGACAAAGGATAAGAAAAATGCTCTTGAATCCTTTGTTTATGAGATGCGTGATAAGGTAC
CAATCTGGCTTTAGTAGTATCCAAAGGTTCCTTCTATCAATTTTGCTAAAATATGTCTAC
TCGCTCTTCAAGATTTTTATCACTTAGCAGAATAATATTGTGTATACTGGCAGATGTTAA
ATACGTATAGAAGCACTGCAACTGAGTCAGAACGGGAATGCATCGCCAGAAATCTTCAAG
AAACAGAGGAATGGCTCTACGAAGATGGTGATGATGAATCTGAAAATGCTTACATCGAGA
AGTTGAATGACATCAAAAAGGTAACTAACTCCTTAAGATTTTTGTATATGAAGGTTAGTA
CTGTGCGAATGACTTTCTTGTCCTAATTGATAATGACGTTTCAACTCTGAGCAGCTCATC
GATCCTATTGAAAATCGATATAAAGATGCAGAAGAGCGAGTACAAGCATCAAAAGACCTT
GCGAAAACTATAGCCGATAATCGGATGGCTGCAGAATCTCTTCCTCCTCCAAGAAAGAAC
GCGGTTTGATACGAAACTACTAACATTATTCTCAATCTATTTGCAATAGTATATGATGAC
TTTTGAGGGGGATAAAGTTCGTGTAGATTGCTATATGGTTTAACTATATAACCATTATGT
TTCTTTTTTGGTCTTCAGGTTCTTGATGAATGTAAGAAAGTCGAGAGATGGCTCCACGAG
AGAACCACGGAACAAGAATCACATAACCATCCGGAGCTGCAATCTGGTGAAATCAGGAGA
AAGGCCGATGCTCTTAACGCGTAAGTAAATATAACATTTCTCTCTTGACAGCTATATTCA
CAATTTCAACTGCGAAACATTGTTCATACCAATGATGGAATCAAGTCAGGTCATGTTTTG
GTAACTGATAGAAAAGGATCTTGATGAATGTGTTGCAGGACGTGCAAGTACATTGGGAAG
TCAAACTCTCCTCCCACGAAATCGGAACATAATGGATCCCACGGACGTAGGAACTCGGAT
GATATGGAGCTTGATTGATTTTTCTCTCCCTTTTTATCTTTATTATTCTAAATGAAGATG
AAAAAAAAAAAGAAGAATAAGGCTAAAGTCTCACAGTGTATTTCTCACATTTGAAACGAT
CATTTTCATTTTTGTCAAACGATTTGAAACGATTATTCTCGAGGGGTTGATTTTTCAAAA
TTTGCTTTTCTTCTTTCTCTCTTGGTGATTTGTCTATTGGTTGAGGTCGGAAAGGTGAAT
ATTTTTGAACGAATTGTAATGATTTTGTCATGGTTCAGCTAGTTTCTATTAGGGAAAAAC
ATTAACTTATGTAACTACTTCAGTAACTTATCATTAAGCCAGATTTCTCACGGTA
>BnA.Hsp70-16b
ATGAGTGTGGTGGGATTCGACGTTGGGAACGAGAACTGTGTTATCGCTGTTGCAAAGCAA
CGTGGGATCGATGTTTTGTTGAACGATGAATCCAACAGAGAGAATCCAGGTATGGTTTCC
TTTGGTGAGAAGCAGAGGTTCATGGGCGCTGCTGCTGCTGCCTCTGCTACTATGCATCCC
AAATCCACCATCTCTCAGTTGAAGAGGCTGATCGGTAGGAAGTTTAAAGAGCCTGATGTT
CAGAAGGATCTGAAGCTGTTCCCTTTCGAGACTTCTGAGGACTCTGCTGATGGTGGGATT
CAGATTCAGCTTCGGTACATGGGCGAGGTGCAGAGCTTTAGTCCGGTTCAGATATTAGGC
ATGTTGCTTTCGCATTTGAAGCAGGTGGCGGAGAAGAGTCTCAAAACGCCTGTTTCAGAC
TGTGTCATTGGGATTCCTTCCTACTTTACTAACTCGCAGAGGCTTGCTTATTTGGATGCG
GCAGCCATTGCTGGCTTGAGGCCGTTGAGATTGATGCATGATTGTACTGCTACTGCGCTT
GGGTATGGTATATACAAGACAGACTTGGCGGCTAACTCGAGCCCTACTTGCATTGTGTTT
GTTGACATCGGTCACTGCGATACGCAAGTTTGTGTGGCGTCGTTTGGGTCTGGGAGCATG
AGACTGCTTTCTCATGGTTCGGATAGAAACTTGGGCGGGAGAGATTTTGATGAGGTTTTA
TTTAACTACTTTGCTGTTGAGTTCAAGGAGAAATACAGCATTGATGTATATACAAATACC
AAGGCGTGTGTTAGGTTAAGGGCGTCGTGTGAGAAAGTGAAGAAGGTCTTGAGCGCAAAT
GCTGAGGCTCCTCTGAATATAGAATGTCTGATGGAGGAGAAAGATGTGAAGAGCTTCATC
AAGAGAGAAGAGTTTGAGAAGTTGTCATCTGGCTTGTTGGAGAGATTGATTGTTCCGTGT
CAAAAGGCTTTGGCTGACTCTGGTCTGAGTTTGGATCAGATTCATTCGGTGGAGCTAGTT
GGTTCAGGGTCTAGAATCCCAGCTATATCTAAGATGCTAAGCTCGTTGTTTAAGAGGGAG
CTTGGCAGGACTGTGAATGCTAGCGAGTGCGTTGCTCGTGGATGTGCGCTTCAGTGTGCA
ATGCTCAGTCCAATTTTTCGAGTGAGAGATTATGAGGTAAGCTCTTTTCTCTATGTGATA
ATACTCTTTCGTAGTTCTTGTTTCTGTTTAAAAAACTTATTGAGCAGATGAATATATTAT
TGTAGTTGTTACAGATATGCTGTCTGTTGAAGCATGATGGAGTGTGTACATTTACGAATT
TGTTTACTGTGAATGGCTGATGTATTTTTTGTTTATGCTTCCCCGTTTTTCAGGTTCAAG
ATTCTTTCCCTTTCTCAATTGGCTTTTCATCTGATAAAGGTCCCATAAACACACCATCGA
ATGAAATGCTCTTTCCTAAAGGCCAAGTCTTTCCAAGCGTGAAGGTTCTTACTCTACGTA
GAGAAAACACGTTCCATTTGAAAGCCTTTTACGAAGATCATAACGAAATATCTCCAGATT
CACCAAGTCAGATAGGCACCTTTACGGTATGCTATCTCTCAGGCCTTCCTCTGAGTACAC
TTTGGATGGTTATGCCATCATTAGGCTCTACATAATTTATGGAACTCTTATTCTGCTGTG
TGATGTCTTGTAGATTGGTCCTTTTCAAAGTTCCCACGGAGAAGCAGCACGTGTCAAAGT
AAGAGTTCAGCTGAATCTCCACGGGATTGTCACCATTGATTCAGCTTCTGTGAGTACAAT
CTGATACCAATACTTTCCAGATAATTTAGCCGTTTACGTTTTTACCTAGCTTTAGTCTAA
ACTCTCTGTTTCCGAAAACAGCTAATAGAGGATCCTAAGGAGAATACGACTTCTGAAGAG
ACAGTATCCGAAAATAACCATCAGTCTCCTGCTACAAAGGATGGCACTTCAGACCCTTCG
TCAGGTTCTACTGTAAGTATGATTTAGGAACGTCTAAAGAAATACAGTTTCATTGTAAGA
AAGCTTAAAGCCCGATAAGTGAAGCTGATCTTGAAGTATTGGCATCTCGATTCATTTCTT
AAACAATCAAATGGTTGATCCGGAGTTTCTCTTGTCCAAAGCTTGCTAATCTGCACAAAT
ACTGAGATAAGTTTCTCTTGAATTGTGTAGGGTAATGATCATAAGGCTATCAAAAGAATG
AAAATTTCAGTTGTTGAGAACGTCTCTGGTGCATTGACAAAGGATGAGTTATTGGAGGCC
AAACAGAGAGAGTACTCTTTAGTACAGCAAGATCTGAAGATGGAATCGACAAAGGATAAA
AAAAATGCTCTTGAATCCTTTGTTTATGAGATGCGTGATAAGGTACCAATCTGGCTTTGG
TAGTATCCAAAGGTTCCTTCTATCAATTTTGCTAAAATATGTCTACTCGCTCTTCAAGAT
TTTTATCACTTAGCAAAATAATATTGTGTATACTGGCAGATGTTAAATACGTATAGAAGC
ACTGCAACTGAGTCAGAACGGGAATGCATCGCCAGAAATCTTCAAGAAACAGAGGAATGG
CTATACGAAGATGGTGATGATGAATCTGAAAATGCGTACATCGAGAAGTTGAATGACATC
AAAAAGGTAGCTAAATCCTTAAGATTTTTGTATATGAAGGTTAGTATACTGCAGATGACT
TTCATGTCCTAATTGATAATTGACGTTTCAACTCTGAGCAGCTCATTGATCCTATTGAAA
ATCGATTTAAAGATGGAGAAGAGCGAGTACAAGCATCAAAAGACCTTGCGAAAACTATAG
CTGATAATCGGATGGCTGCAGAGTCTCTTCCTCCTCCAAGAAAGAACGCGGTTTGATACG
AAACTACTAACATTATTCTCAATCTATAATGATGACTTTTGAGGCGGATAAAGTTAGTGT
AGATTGCTATATGGTTTAACTATATAGCCATTATGTATGTTTTGGTCTTCAGGTTCTTGA
TGAATGTAAGAAAGTCGAGAGATGGCTCCACGAGAGAACCACGGAACAAGAATCACATAA
CCATCCGGAGCTGCAATCTGGTGAAATCAGGAGAAAGGCCGATGCTCTTAACGCGTAAGT
AAATATAATATGTATCTCTTGACAGCTATATTCACTTACCAATGATGGAATCAAGTCAGG
TCATGTTTTGTTAACTGATGGAAAGGATCTTGAATGTGTTGTAGGACGTGCAAGTACATT
GGGAAGTCAAACTCTCCTCCCAACAAATCGGAACATAATGGATCCCACGGACGTAGGAAC
TCGGATGATATGGAGCTTGATTGATTTTCTCTTCTTTTTTTTTATCTTAAATTTTGTTAT
CTTTATTATTCTAAATGAAGATGAAAAAAAAGAATAAGGCTAAAGTCTCACAGTGTATTT
CTCACATTTGAAACTATCATTTTCATTTTTGTCAAACGATTTGAAAACGATTATTCTTGA
GGGGTTGATTT
>BnA.Hsp70-17a
AGAAAACCTCTGAATCTGCAAATCGATCTCCGCCGTAGAATGCGATCGGAGCTCGGAAAC
TGGTATGTAGCTTTCGCCTCACACTCTCGAATCACTGATGATCGCATCAAACTATCTTAG
ATTTAACTCACACGCCCTGATTACAATCTCTCTCCGTGCATTCGAAAGTTTCCACGAATG
TTCCTGATAACATTGCTTAATCTTAACGTTTCGTCTTCGATTTCATTAGTTTTACTCTGC
GTTGGTAGTACTTAGTCTATTCTAGAGCTGATTAATCGTGTATCTTATCGGCCGTGATCG
ATTTAGATTCGAAATCGAATCGTAGTTCTTTTTGGGGATTTGCTCTGTTTCTAGGGTTAT
TGACTCGTTTTTTGTTATCCTGCAGAGGAAGTGCGGCTCTAATCTCGGTGTTTTAGTTAA
CGATAGGAACATGAGGAAGAAGATGTGTACCGTGATAGTGTTGCTCTTGTCATTGCTCTC
TGTACTCCCTCTTCCATCGGAATCAGCTGTTGCAAGCGTAGATCTAGGTTCAGAATGGGT
GAAAGTCGCTGTAGTTAACATCAAACGTGGGCAGAGTCCGATCTCTGTAGCCATCAACGA
GATGTCCAAGAGGAAATCCCCAAGTTTGGTGGCGTTCCACTCCGGTGACAGGTTACTAGG
CGAGGAAGCTGCAGGGATCACGGCTCGTTACCCTAATAAAGTTTATTCACAGCTTCGGGA
CATGGTTGGGAAGCCTTTCAAGCATGTCAAGGATTTTATCGACTCTGTGTACTTGCCGTT
TGATATCGTTGAGGATTCTAGAGGAGCGGTTGGTGTTAAGATTGATGATGGGACGACTGT
TTACTCGGTGGAGGAGTTGTTGGCTATGATCTTGGGGTATGGGTCTGACTTAGCTGAGTT
CCATGCGAAGATCCCGGTGAAGGATATGGTTGTTTCGGTTCCACCTTACTTTGGGCAAGC
GGAGAGACGGGGTTTGATCCAGGCTTCTCAGTTGGCTGGGGTTAATGTTCTGTCCCTGGT
TCATGAGCATTCCGGTGCAGCTTTGCAGTATGGGATTGATAAGGATTTCGCGAATGCGTC
GAGACATGTTATATTTTATGACATGGGTTCGAGTAGTACATATGCTGCCCTTGTCTATTA
CTCTGCTTACAATGAGAAGGAGTTTGGCAAGACTGTTTCTGTCAATCAATTTCAGGTAAA
TTATGGTCTTAATATACAGTTTTGTTTTTGAGTATGTGTGACATAAGCTCCGTTTTATCA
TGTTAATTTTTTCAGTTTGGTCTCAGTTGGTAATGAGTTAGATGTAATTATTTGAATGTA
GGTCAAGGATGTTAGATGGGACTCGGGACTTGGAGGACAGAGTATGGAGATGCGCTTGGT
AGAGTACTTTGCAGATGAGTTTAACAAGCAGCTGGGTAATGGAGTTGATGTGAGGAAGTT
CCCTAAAGCAATGGCTAAATTAAAGAAACAAGTCAAACGTACAAAGGAAATTTTGAGTGC
AAACACTGGGGCTCCAATATCTGTTGAATCTCTCCATGATGATCGTGATTTCAGGTATAA
CTAAATTATATCAAGATTTCCGTATTTTTCCAGCTCGCCGAACCTTGTGATGCGCATTGA
ATTCTAACTTGCGTTTTCTTTCAGGAGCACAATTTCCCGTGAGAAGTTTGAGGAACTCTG
TAAAGATCTTTGGGAAAGGTCTCTTACACCTTTAAAAGATATTCTCAAGCATTCAGGTTT
GAAGATGGATGATATATATGCAGTAGAGCTAATAGGAGGAGCTACTAGAGTCCCCAAACT
ACAGGTAAACTTTCATGCTCTTGAAGCAAATCAATTCGATTTCTACATCCAAAGGTGTTG
GATTATTCGCTTTTGATCTGATTTTCCCTCTCTTTATAATTACAGAGCACGATACAGGAA
TTTATTGGGAAGCAAGATCTAGACAAACATCTGGATGCTGATGAGGCTATTGTCCTCGGC
TCAGCGCTACATGCTGCTAACTTGAGCGATGGAATCAAATTGAAACGTAGGCTAGGTATA
GTTGATGGTTCCCCATATGGATTTCTAGTTGAGTTGGAAGGTCCTAATGTCAAGAAAGAT
GAGAGCACAAAGCAACAACTCGTACCACGGATGAAAAAGCTACCCAGCAAGGTACATTAT
TACATTCACAACCTTTTGAAGCTTAGCACTGTGTTGTATGTCTTGTAATAATTCTATGTA
CCTGATTCTTTCACAGATGTTCAGAACATTTGTCCTTGACAAAGATTTTGACGTGTCACT
TGCTTATGAGTCCGAGGATATCCTACCCCCAGGAATTACCTCCCCGGTGTTTGCGCAGTA
TTCTGTTTCTGGTTTGACGGATGCAACTGAGAAGTAAGAGCTTACAGTTTGCATTTTTTA
TTGATGATTTCCGTTTACAGAGAACAATGGTTTTCCAATAAATAAAACTTTTTGATCTTG
ACAGATATTCTTCCCGGAATCTGTCAGCACCTATCAAGGCAAATCTGCATTTCTCTCTAA
GTAGAAGTGGGATTCTCAGTCTAGATCGGGGAGACGCTGTCATTGAAATCACAGAATGGG
TAGAAGTTCCAAAGAAGAACGTGACTATCGAGAGTAACACAACCTCAACAACAGGCAATG
CGTCTACTGGAGCTGCCTCTGACGAGAATTCACAAGAAAATAAAGAGGAACTACAAGCTG
ATGCTGGAAACAGCACTGCTGAAGAACCAGCTGTGGTAGACCTGGGGACAGAAAAAAAGC
TGAAAAAGCGGACATTTAGGATTCCTCTGAAGGTGTGTATTCTGGCTTACTGTTTCCAAG
ATTTTCTTAATAACTATCATCACCACTAACCAATTATCTTCGAATATATGACTTGTAGGT
AGTTGAGAAAACTGTTGGACCTGGAGCACCTTTTACGAAAGAGTCTCTTGCTGAAGCTAA
GACAAAATTAGAAGCCTTGGACAAGAAAGATAAGGAAAGAAGAAGAACGGCCGAGTTAAA
GAACAACCTTGAATCTTATATATATGCTACCAAAGAGAAGGTGAGTGTTCTTTATATAGA
TCCCTATATCCATTACATCACTGTTCTTTTGCTGCTATATAGTCTTCGTTTTCTCTACAC
TATATTGTCTCTAGCTGCCATTCTTCTCAATACTCAATGCTTTGGTTTTATTTTGGTTTA
ACAGCTAGAAACACCTGAATTTGAAAAGATTTCCACCCAAGAAGAGCGCAAGGCGTTTGT
TGAGAAGCTTGATGAGGCAAGTATCAATTTTATTTTGAACTATATGTATACCATTTCATT
GAGTTCCCATGATGAGTGCAAGCGTGTGACATTGAGTGGGTGTCTGGTGTGCTTCAGGTG
CAAGATTGGCTTTACATGGACGGTGAGGATGCTAATGCCACAGAGTTTCAGGAGCGGCTT
GACTCACTAAAAGCCATTGGCAGTCCCATATCTTTGCGGTTTGTTCTCTGCTCATAATAT
TTTGATTGAACGGGAGCTTGCTTGCTAAAAGAGTATTCTTATAAAACATTTGATACATTT
TTGTACAGATCGGATGAGCTTACAGCACGACCCGTAGCAGTTGAATACGCTCAAAAATAC
CTAACCGAAGTGAAGGAGGTACGCTGACTGACATTACATGACTTGGCAGTTTTCTTATGA
TAGAGCTAACAGAGTTGAGTTTTTGCGCAGATCATAAAAGAGTGGGAGACGAACAAAACT
TGGCTTCCAAAAGAAAAAATCAACGAGGTTGTTTTGCTCATCTAAGTGAAAGGACATAGC
TCTCTTTAATAATTGTTGGTGAGCTGCTGCTAAAATTGCGTTAATTCTGATTCAGGTCTC
AAAGGAAGCAGAGAAAGTAAAAAGCTGGTTGGAGAAGAATGAAGCTGAGCAGAAAAAGTG
AGCGTTGCTTCATTTACTTACCTCTTAACGTCTTTAAAATTAGAGGGAGTTAACATGACA
AAACTCTTGTCACAGGACTGCTCTGTGGAGCAAGCCAGTGTTCACGTCAGATGAAGTGTA
CGCCAAAGTATTTACTCTGCAAGACAAGGTACACGAAACGAGTTTGATAAATAATTAAAG
TCACAAAAAGGAATTTTCATTTAATTTGGGGATTAAAATAAAAATATATATACACAGGTG
ACGAAGGTGAATAGGATTCCAAAGCCGAAGCCAAAGATAGAGAAACCAACAAAGAAGGAG
AATGCAACGGAGGAAAAATCAAAAGGCTCAGAAGACTCCACCAATTCTACTGAATCTGAA
GCTGCCGCCAAAGAAGAAGAGGGCCACGACGAGCTTTGATTAACATTAAATACATAATAA
TAGAGTTTTTCCATTGAGCTTAACTTTTGTGTGTTTAAGTGTCAAATAGGAGGGTTGGTT
AGTAAAAGCCAAGCTGAACTGAGCTGAGCAAAAGGATTTGATTCCTTTCTCAACTTCTTT
CATCATATCAAGTTTTGGTCTCTTTTCTCTTCTTTCAATTGAAACCTTAAAAATAGTTGG
GCTTTATTATTCACAAAGAAGAGAGCAACTTTAACTAA
>BnC.Hsp70-17b
ATAGTACTTAAAGTTGCTCTCTGCTTTGTGAATAATAAAGCCCAACTATTTTTAAGGTTT
CAATTGAAAGAAGAGAAAAGAGACCAAAACTTGATATGATGAAAGAAGTTGAGAAAGGAA
TCAAATCCTTTTGCTCAGCCCAGTTCAGCTTGGCTTTTACTAACCAACCCTCTATTTGAT
ACTAAAACACACAAAAGTTAAGCTCAATGAAAAACTCTATTATTATGTATTTAATGTTAA
TCAAAGCTCGTCGTGGCCCTCTTCTTCTTTGGCGGCAGCTTCAGATTCAGTAGAATTGGT
GGAGTCTTCTGAGCCTTTTGATTTTTCCTCCGTTGTATTCTCCTTCTTTGTTGGTTTCTC
TATCTTTGGCTTCGGCTTTGGAATCCTATTCACCTTCGTCACCTGTGTATATATATTTTT
ATTTTAACCCCCAAATTAAATGAAAATTCCTTTTTGTGACTTTATTTATTTATCAAACTC
GTTTCGTGTACCTTGTCTTGCATAGTAAATACTTTGGCGTACACTTCATCTGACGTGAAC
ACTGGCTTGCTCCACAGAGAAGTCCTGTGACAAGAGTTTCGTCATGTTAACTCCCTCTAA
CTTTAAAGACGTTAAGAGCTAAGTAAATGAAGCAACGCTCACTTTTTCTGCTCAGCTTCA
TTCTTCTCCAACCAGCTTTTTACTTTCTCTGCTTCCTTTGAGACCTAAATCAGAATTAAC
GCAATTTTAGCAGAAGCTCACCAACAATTATTAAAGAGAGCTATGTGCTTTCGCTTAGAT
GAGCAAAACAACCTCGTTGATTTTTTCTTTTGGAAGCCAAGTTTTGTTCGTCTCCCACTC
TTTTATGATCTGCAAAAACCCAACTGTGTTAGCTCTATCATAAGAAAACTGGCAAGTCAT
GTAATGTCAGTCAGCGTACCTCCTTCACTTCGGTTAGGTATTTTTGAGCGTATTCAACTG
CTACGGGTCGTGCTGTAAGCTCATCCGATCTGTACAAAAATGTATCAAATGTTTTATAAG
AATACTCTTCTAGCAAGCAAGCTCCCGTTCAATCAAAATATTATGAGCAGAGAACAAACC
GCAAAGATATGGGACTGCCAATGGCTTTTAGTGAGTCAAGCCGCTCCTGAAACTCTGTGG
CATTAGCATCCTCACCGTCCATGTAAAGCCAATCTTGCACCTGAAGCACACCAGACACCC
ACTCAATGTCACACGCTTGCATTCATCATAGGAACTCGATGAAATGGTATATATATAGTT
CAAAATAAAACTAATACTTGCCTCATCAAGCTTCTCAACAAACGCCTTGCGCTCTTCTTG
GGTGGAAATCTTTTCAAATTCAGGTGTTTCTAGCTGTTAAACCAAAATAAAAACAAACCA
TTGAGTATTGAGAAGAATGGCAGCTAAAGACAATATAGTGTAGAGAAAACGAAGACTATA
TAGCAACAAAAGAACAGTGATGTAATGGAGATAGTGATCTATATAAAGCACACTCACCTT
CTCTTTGGTAGCATATATATAAGATTCAAGATTGTTCTTTAACTCGGCCGTTCTTCTTCT
TTCCTTATCTTTCTTGTCCAAGGCTTCTAATTTTGTCTTAGCTTCAGCAAGAGACTCTTT
CGTAAAAGGTGCTCCAGGTCCAACAGTTTTCTCAACTACCTACAAGTCATATATTCGAAG
ATAATTGGTTAGTGGTGATGATAGAATCAAGAAAATCTTGGAAACAGTAAGCCAGAATAC
ACACCTTCAGAGGAATCCTAAATGTCCGCTTTTTCAGCTTTTTTTCCGTCCCCAGGTCTA
CCACAGCTGGTTCTTCAGCAGTGCTGTTTCCAGCATCAGCTTGTAGTTCCTCTTTATTTT
CTTGTGAATTCTCGTCAGAGGCAGCTCCAGTAGAGGCATTGCCTGTTGTTGAGGTTGTGT
TACTCTCGATAGTCACGTTCTTCTTTGGAACTTCTACCCATTCTGTGATTTCAATGACAG
CGTCTCCCCGATCTAGACTGAGAATCCCACTTCTACTTAGAGAGAAATGCAGATTTGCCT
TGATAGGTGCTGACAGATTCCGGGAAGAATATCTGTCAAGAACAAAAAGTTTTATTTATT
GGAAAACCATTGTTCTCTGTAAACGGAAATCAACAATAAAAATGCAAACTGTAAGCTCTT
ACTTCTCAGTTGCATCCGTCAAACCAGAAACAGAATACTGCGCAAACACAGGGGAGGTAA
TTCCTGGGGGTAGGATATCCTCGGACTCATAAGCAAGTGACACGTCAAAATCTTTGTCAA
GGACAAATGTTCTGAACATCTGTGAAAGAATCAGGTACATGGAATTATTACAAGACATAC
AACACACTGCTAAGCTTCAAAAGGTTGTGAATGTAATGATGTACCTTGCTGGGTAGCTTT
TTCATCCGTGGTACGAGTTGTTGCTTTGTGCTCTCATCTTTCTTGACATTAGGACCTTCC
AACTCAACTAGAAATCCATATGGGGAACCATCAACTATACCTAGCCTACGTTTCAATTTG
ATTCCATCGCTCAAGTTAGCAGCATGTAGTGCTGAGCCGAGGACAATAGCCTCATCAGCA
TCCAGATGTTTGTCTAAATCTTGCTTCCCAATAAATTCCTGGATCGTGCTCTGTAATTAT
AAAGAGGGGGAAAAATCAGATCAAAAGCGAATAGTCCAACACCTTTGGATGTAGAAGTCG
AATTGATTTGCTTCAACAGCATGAACATTTACCTGTAGTTTGGGGACTCTAGTAGCTCCT
CCTATTAGCTCTACTGCATATATATCATCCATCTTCAAACCTGAATGCTTGAGAATATCT
TTTAAAGGTGTAAGAGACCTTTCCCAAAGATCTTTACAGAGTTCCTCAAACTTCTCACGG
GAAATTGTGCTCCTGAAAGAAAACGCAAGTTAGAATTCAATGCGCATCACAAGGTTCGGC
GAGCTGGAAAAATACGGAAATCTTGATATAATTTAGTTATACCTGAAATCACGATCATCA
TGGAGAGATTCAACAGATATTGGAGCCCCGGTGTTTGCACTCAAAATTTCCTTTGTACGT
TTGACTTGTTTCTTTAATTTAGCCATTGCTTTAGGGAACTTCCTCACATCAACTCCACTA
CTGAGCTGTTTGTTAAACTCATTTGCAAAGTACTCTACCAAGCGCATCTCCATACTCTGT
CCTCCAAGTCCCGAGTCCCATCTAACATCCTTGACCTACATTCACATAATTACATCTAAC
TCATTACCAACTGAGACCAAACTGAAAAAATTATCATGATAAAACGGAGCTTATGTCACA
CATACTCAAAAACAAAACTGTCTATTAAGAGCATAATCTACCTGAAATTGGTTGACAGAA
ACAGTTTTGCCAAACTCCTTCTCATTGTAAGCAGAGTAATAGACAAGGGCAGCATAAGTA
CTACTCGAACCCATGTCATAAAATATAACATGTCTCGACCCATTTGCGAAATCCTTATCA
ATCCCATACTGCAAAGCTGCACCGGAATGCTCATGAACCAGGGACAGAACATTAACACCA
GCCAACTGAGAAGCCTGGATCAAACCCCGCCTCTCCGCCTGCCCAAAGTAAGGTGGAACC
GAAACAACCATATCCTTCACCGGGATCTTCGCATGGAACTCAGCCAGGTCAGACCCATAC
CCCAAGATCATAGCCAACAACTCCTCCACCGAGTAAACAGTCGTCCCATCATCAATCTTT
ACACCAACCGCGCCTCTAGAATCCTCAACGATATCAAACGGCAAGTACACAGAGTCAATG
AAATCCTTGACATGCTTAAAAGGCTTCCCAACCATGTCCCGAAGCTGTGAATAAACTTTA
TTAGGGTAACGAGCCGTGATCCCTGCAGCTTCCTCGCCTAGCAACCTGTCACCGGAGTGG
AAGGCAACTAAGCTTGGGGATTTCCTCTTGGACATCTCGTTGATGGCTACAGAGATCGGA
CTCTGCCCTCGTTTGATGTTAACTACGGCGACTTTCACCCATTCTGAACCTAGATCTACG
CTTGCAACAGCTGATTCCGATGGAACAAAGAGTACAGAGAGCAATGACAAGAGCAACACT
AACACGGTACACATCTTCTTCCTCATGTTCCTATCGTTAACTAAAACAACGAGATTAGAG
CCGCACTTCCTCTGCAGGATAACAAAAAAAACGAGTCAAGAACCCTAGAAACAGAGCAAA
TCCCCAAAAAGAACTACGATTCTTCGAATCTAAATCGATCACGGCCGATAAGATACACGA
TTTAATCAGCTCTAGAATAGGCTAAGGACTACCAACACAGAGTAAAACTAATGAAATCGA
AGACGAAACGTTAAGATTAAGCAATGTTATCAGGAACATTCGTAGAAACTTTCGAATGCA
CGGAGAGAGATTTTAATCAGGGCGTGTAAGTTAAATCTAAGATAGTTTGATGAGATCATC
AGTGATTCGAGAGTGTAGGTAAAGATAGATACCAGTTTCTGAGCTCCGATCGCATTCTCC
GGAGGAAATCGATTTGCAGATTCAGAGGTTTTCTCGAGAAAACTAAAGT
>BnC.Hsp70-17c
ATGTCCAAGAGGAAATCCCCAGCTTTGGTAGCATTCCACTCTGGCGACAGATTACTAGGC
GAGGAAGCTGCAGGGATCACTGCTCGTTACCCGAACAAAGTTTACTCACAGCTTAGGGAC
ATGGTTGGGAAGCCTTTCAAACACGTCAAGGATTTTATCGATTCTGTCTACTTGCCGTTT
GATATCGTGGAAGATTCTAGAGGTGCGGTTGGTATTAAGATTGATGATGGTGCAACTGTT
TACTCGGTGGAGGAGTTGTTGGCTATGATCTTGGGGTATGGATCAGACTTGGCTGAGTTT
CATGCGAAGGTTCCGGTTAAGGATATGGTTGTTTCGGTTCCGCCTTACTTTGGGCAGGCT
GAGAGACGGGGTTTGATCCAGGCTTCTCAGTTGGCTGGGGTTAATGTCCTCTCACTCGTT
CATGAGCATTCCGGTGCGGCTTTGCAGTATGGGATTGATAAGGATTTCTCTAATGGGTCG
AGACATGTTATATTTTATGACATGGGTTCGAGTAGTACTTATGCAGCTCTTGTCTATTAC
TCAGCTTACAGTGAGAAGGAATTTGGCAAGACTGTTTCTGTCAATCAGTTTCAGGTTGGT
CATTAATGCTCTTATTTTACATTGTATTTTGTGCCATAAGCTCTGCCTAGTCGTGGTAAT
TCTTTTAGTTTGGTTTTTGTTGCTTATTTGTTGTATATATTCATGTAAATGCAGGTCAAG
GATGTAAGATGGGACTCGGGACTTGGAGGACAGAGTATGGAGATGCGCTTGGTAGAGTAC
TTTGCAGATGAGTTTAATAAACAGCTCGGTAATGGAGTTGATGTCAGGAAGTTCCCTAAA
GCAATGGCTAAACTGAAAAAACAAGTCAAACGTACGAAGGAAATTCTGAGTGCAAACACT
GCCGCTCCAATATCTGTTGAGTCTCTCCATGATGATCGTGACTTCAGGTATACAAGTCTA
TAATGTTTTTTTTTTTTGCATTTTCCCAGGTCACGTAACCTTCTCTGAAAAGTGTTGAAA
TGATTTCACATGCTTGAGTTTGGATCGTGATTGTTCTATTGTGAATGCGCGTGTGGAATT
TGAACTTACGTCTTCTTGCAGGAGCACGATTTCCCGTGAGAAGTTTGAGGAACTATGCAA
AGATCTTTGGGAGAGATCTCTTACACCTTTAAAAGATGTGCTCAAGCATTCAGGTTTGAA
GATTGATGATATATATGCAGTGGAGCTAATAGGAGGAGCTACTAGAGTCCCCAAACTACA
GGTAAATATTCATGTACTTGAAGCTAATCAATTCGGCTACTTCATCCAAAATTGTCCTTT
TGATTTGATATTTTTTTTATGTTACAGAGCACGATCCAGGAATTTATTGGGAAGCAAGAT
TTAGACAAGCATTTGGATGCTGATGAGGCTATTGTCCTTGGGTCAGCACTATATGCTGCT
AACTTGAGCGATGGAATCAAATTGAAACGTAGGCTAGGTATAGTTGATGGTTCCCCCTAT
GGTTTCTTAGTTGAGTTGGAAGGTCCAAATGTCAAGAAAGATGAGAGCACAAAGCAACAA
CTCGTACCACGGATGAAAAAGCTACCGAGCAAGGTACTTCATTACATTCAAAATCTTTAG
AAGCTTAAAAAATGTTTGTCTGTCTTGTAATAATACTGTGTACCTGATTCTCTCACAGAT
GTTCAGATCCTTTGTCCTTGACAAAGATTTTGATGTGTCACTTGCATATGATTCGGAGGA
TATCCTACCCCCAGGAATTACCTCCCCTGTGTTTGCACAGTATTCTGTATCTGGCTTTGC
GGTTGCAACTGAGAAGTAAGAGCTTATGACTTGCTTTTCGTTTAAAGAAAACAATCTTTT
TCCAGTAAATGTAACGTTTTTGATCTGGACAGGTACTCTTCCCGCAATTTATCAGCACCT
ATCAAGGCAAATTTGCATTTCTCTTTAAGTAGAAGTGGGATTCTCAGTCTAGATCGGGGA
GACGCTGTCATTGAAATCACAGAATGGGTAGAAGTTCCTAAGAAGAACGTGACTGTTGAT
AATAACACAACCTCAACAACAGGGAATGCCTCTACTGGAGCTCCCTCTGACGAGAATTTA
CAAGAAAACAAAGAAGAGCTACAAGCTGATGCTGAAAACAGCAGTGCTTCAAATACAACC
ACAGAAGAACCAGCTGTGGTTGACTTGGGCACAGAAAAAAAACTGAAGAAGCGAACATTC
AGGGTTCCTCTGAAGGTGTGTATTCTGGCTTTACTGTTTCCAAGCTTCTTTTGTGTGTGT
CAATATCACTAACCAATTTTATGTGAACATTTGACTTTTAGGTAGTTGAGAAAACTGTTG
GACCTGGAGCACCTTTTACGAAAGAGTCTCTTGATGCAGCTAAGATAAAATTAGAAGCCT
TAGACAAGAAAGATAGGGAAAGAAGAAGAACAGCCGAGTTGAAAAACAACCTTGAATCTT
ATGTTTATGCTACCAAAGAGAAGGTACAAATCACTATCTCTCGTCTACTTTATTGTTCTT
TTATTGCTAAAATCGTCGCTTTCCTTATTCCTATTATGTTGTTTAGTTAATAACATTCTT
CTCAAAACTCAAAGCTTTGGTTTTATTTTTGTCATTGTCCAGCTAGAAACACCCGAATTT
GAAAAGGTTTCCACCCAAGAAGAGCGCAAGGCTTTCGTTGAGAAGCTTGATGAGGCATGC
ATCAATTTTCTATTGAACTATGTATGCCATTGGGTTCTAACGACGAATATAAGCGTTTGA
CGGTGAAGAGTGTATTGTGTGCTTTCAGGTGCAAGATTGGCTTTACATGGATGGAGAAGA
TGCTAATGCCACTGAGTTTCTGGACCGGCTTGACTCACTAAAAGCCATAGGCAGTCCCAT
ATCTTTGCGGTTTCTTCCCTGCCGATATTTTGATAGAACCTGAGCTCCCTGAAAGTGTTC
TCACAAACCATTTGTTAATATATATGTACAGGTCAGAGGAGCTTACAGCACGACCAGTAG
CAGTTGAATACGCTCAAAAATACCTAACCGAAGTGAAAGAGGTACATTTTGCACTTTTCA
GTTTTCTCATTGATAAAAAAAGGAAACAATCCGGCTGAGTTTCAACCACATTTGCAGATC
ATAAAAGAGTGGGAGACGAACAAAACTTGGCTTCCGAGAGGAAAAATCGACGAGGTTGTT
TAGCTCATCCTTAAGTCAAAAACACACACACACACACAGCTCTCTTTAGAAACATGTTGG
CGAGCACTGCTAAAACTGCGTTTATTTTTTCTTTTTCTTATTAAGGTGTCAAAGGAAGCA
GAGAAAGTAAAAAGCTGGTTGGAGAAGAATGAAGCTGAGCAGAAAAAGTGAGTGTTGCTT
CATTTTATCTTTCTTTTCAACGTCTTAAAAAATTAGAGAGAGAGAGAGAGAGAGAGAGAG
AGTTAATTATCACAAAACTCTTGTCACAGGAGTGCTCTGTGGAGCAAGCCAGTATTCACC
TCAGATGAAGTGTACGCCAAAGTATTTACTCTGCAAGACAAGGTAACACAGAAGAGATTT
GATAGATAATTATAAAAAGGAATTTTCATTTAATTTGGGTAATATATATAAAATATAGGT
GACGAAGGTTAATAGGATACCAAAGCCAAAGCCAAAGCCAAAGATAGAGAAAGCAACCAA
GAAGGAGAACACATCCAAGGAGGAGGAACAATCAAAGTCCCCAGACTCCACCAGTTCTTC
TGAATCTGAATCAGCCAATGAAGAAGAAGGGAGCCACGAGGAGCTTTGATTAACATATTT
TTACATCTAATAACAGACTTTTATTTTGTGTGTGTTTTAAGTGTCAAAAAATAGGAAAGG
TTAGTAAAGCCAAGCTGGGATGAGCAAATATGATTTTATTCCTTTCTCATCTTCTTCACA
TTAGAAAAGAAATATTAATGTTCAGTTTTGGTCTCTTTCTTTCATTTGAACTTTAA
>BnA.Hsp70-17d
ATGTCCAAGAGGAAATCCCCAGCGTTAGTAGCATTCCACTCTGGTGACAGGTTACTAGGC
GAGGAAGCTGCAGGGATCACAGCTCGTTACCCGAACAAAGTTTACTCACAGCTTAGGGAC
ATGGTTGGGAAGCCTTTCAAACACGTCAAGGATTTTATTGACTCTGTTTACTTACCGTTT
GATATCGTGGAGGATTCAAGAGGTGCGGTTGGGATTAAGATTGATGATGGTGCAACTGTT
TACTCGGTCGAGGAGTTGTTGGCTATGATCTTGGGGTATGGATCAGACTTGGCTGAGTTT
CATGCGAAGGTTCCGGTGAAGGATATGGTTGTTTCGGTTCCGCCTTACTTTGGGCAGGCT
GAGAGACGGGGTTTGATCCAGGCTTCTCAGTTGGCTGGGGTTAATGTTCTCTCACTCGTT
CATGAGCATTCCGGTGCGGCTTTGCAGTATGGGATTGATAAGGATTTCTCTAATGGGTCG
AGACATGTTGTATTTTATGACATGGGTTCGAGTAGTACTTATGCTGCTCTTGTCTATTAC
TCGGCTTATAATGAGAAGGAATTTGGCAAGACTGTTTCTGTCAACCAGTTTCAGGTTGGT
TATTAATGTTGTTATTTTACATTGTGTTTTGTGCCATAAGCTCTGCCTAGTTGTGGTAAT
TCTTTTAGTTTGGTTTTTGTTGCTTATTTGTTGTATATATTCATGTAAATGCAGGTCAAG
GATGTTAGATGGGACTCGGGACTTGGAGGACAGAGTATGGAGATGCGCTTGGTAGAGTAC
TTTGCAGATGAGTTTAATAAACAGCTCGCTAGTGGAGTTGATGTCAGGAAGTTCCCTAAA
GCAATGGCTAAACTAAAAAAACAAGTCAAACGTACGAAGGAAATTCTGAGTGCAAACACT
GCAGCTCCAATATCTGTTGAATCTCTCCATGACGATCGTGACTTCAGGTATAACTAAGTC
TATCAAGGTTTCTGCATTTTCCCAGGCCACCATAAACTTGGCTAAAAGGTTTCACATGCT
CGAGTTGTAACTTATTGTTCAAATTTATTTGTAAATGCGCGTGGTATTTTAATTTACATC
TTCTTGCAGGAGCACGATTTCCCGTGAGAAGTTTGAGGAACTATGCAAAGATCTTTGGGA
GAGATCTCTTACACCTTTAAAAGATGTGCTCAAGCATTCGGGTTTGAAGATTGATGATAT
ATATGCAGTGGAGCTAATAGGAGGAGCTACTAGAGTCCCCAAACTACAGGTAAATTTTCT
TCTGCTTGAAGCTAATCAATCGACTTCTTCATTCAAAATTGTCCTTCTATCTGATCTTTT
TTTCTTGTTCTTCTATATATTACAGAGCACGATCCAGGAATTTATTGGGAAGCAAGATTT
AGACAAGCATCTGGATGCTGATGAGGCTATTGTCCTGGGCTCAGCACTACATGCTGCTAA
CTTGAGCGATGGTATCAAATTGAAACGTAGGCTAGGTATAAGTGATGGTTCCCCCTATGG
TTTCTTAGTTGAGTTGGAAGGTCCAAATGTCAAGAAAGATGAGAGCACAAAGCAGCAACT
CGTACCACGGATGAAAAAGCTACCTAGCAAGGTACTTCATCACATTCAAAATCTTTAGAA
GCTTAGAAAATGTTTGTCTGTCTTGCAATAATACTGTGTACCTGATTCTCTCACAGATGT
TCAGATCCTTTGTCCTTGACAAAGATTTTGATGTGTCACTTGCTTATGAATCCGAGGATA
TCCTACCCCCAGGAATTACGTCCCCTGTGTTTGCACAGTATTCTGTATCTGGCTTGGCGG
ATGCAACTGAGAAGTAAGAGCTTATGACTTGCTTTTCGTTTAAAGAAAACAATTTTTTTT
CCAGTAATTGTAACGTTTTTGATCTGGACAGGTACTCTTCCCGCAATTTATCAGCACCTA
TCAAGGCAAATTTGCATTTCTCTTTAAGTAGAAGTGGGATTCTCAGTCTAGATCGGGGAG
ACGCTGTCATTGAAATCACAGAATGGGTAGAGGTTCCTAAGAAGAACGTGACTGTTGATA
ATAACACAACCTCAACAACAGGGAATGCCTCTACTGGAGCTCCCTCTGACGAGAATTTAC
AAGAAAACAAAGAAGAGCTACAAGCTGATGCTGAAAACAGCAGTGCTTCAAATACAACCA
CAGAAGAACCAGCTGTGGTTGACTTGGGCACAGAAAAAAAGCTGAAGAAGCGAACATTCA
GGGTTCCTCTGAAGGTTTGTATTCTGGCTTATTGTTTCCAAGCTTTTTTTTGTGTCAATA
TCACTGACCAATTTTATGTGAATATTTGACTTTTAGGTAGTTGAGAAAACTGTTGGACCT
GGAGCGCCGTTTACGAAAGAGTCTCTTGCTGAAGCTAAGATAAAATTAGAAGCCTTGGAC
AAGAAAGATAGGGAAAGAAGAAGAACGGCTGAGTTGAAAAACAATCTTGAATCCTATGTT
TATGCTACCAAAGAGAAGGTACAAATCACTATCTCGGCGGCTACATTGTTCTTTTGTTGC
TAAAATCGTCGCTTTCCCTATCTATTATGTTGTTTTTAGTTAGCATTCTTCTCAAAACTC
AAAGAATTGGTTATATTTTGGTCATTGTACAGCTAGAAACACCCGAATTTGAAAAGGTTT
CCACCCAAGAAGAGCGCAAGGCGTTTGTTGAGAAGCTTGGTGAGGCAAGCATCAATTTTC
TTTTGAACTATGTATGTCATTGGGTTAGAAGTTAGAATGTAAGCGTTTGACAGTGAAGAG
CTTTCAGGTGCAAGATTGGCTTTACATGGATGGTGAGGATGCTAATGCCACAGAGTTCCA
GGATCGGCTTGACTCACTAAAAGCCATTGGCAGCCCCATATCTTTGCGGTTTGTTCTCTG
CTCATACTTAGATCGAACCTAAGCTTCCTGAAAATTCCCACAAACCATATGCTATATATG
TATCTGTACAGGTCAGAGGAGCTTACAGCACGACCAGTAGCAGTTGAATACGCTCAAAAA
TACCTAACCGAAGTGAAAGAGGTACATTTTGCAGTTTCTCATGATAAAGAAGGTATCAAT
CCGGCTGAGTTTCAACCACATTTGCAGATCATAAAAGAGTGGGAGACGAACAAAACATGG
CTTCCGAAAGAAAAAATCGACCAGGTTGTTTAGCTCATCCTTAAGTAAAAACACACACAC
ACGCAGCTATCGAAACCTGTTGGCGAGCAATGCTAAAATTGCGTGTTTTTCTTCTGAATC
AGGTGTCAAAGGAAGCAGAGAAAGTAAAAAGCTGGTTGGAGAAGAATGAAGCTGAGCAGA
AAAAGTGAGTGTTGCTTCATTTTCTCTTTCTTTTCAACGTCTTTAAAATTAGAGAAAGAG
AGTTAATTATCACAAAACTCTCGTCACAGGAGTGCTCTGTGGAGCTAGCCAGTGTTCACG
TCAGATGAAGTGTACGCCAAAGTATTTACTCTGCAAGACAAGGTAACACGAAAAGAGATT
TGATTGATAATTAAAGTCGTAAAAAGGAATTTTCATTTAATTTGGGTAATGTATATAAAA
TATAGGTGACGAAGGTTAATAGGATACCAAAGCCAACGCCAAAGATAGAGAAAGCAACCA
AGAAGGAAAACGCATCCAAGGAGGAGGAACAATCAAAGTCCCCAGACTCCACCAATTCTT
CTGAATCTGAATCAGCCAATGAAGAAGAAGGGAGCCACGAGGAGCTTTGATTAACATATT
TTTACATCTAATAACAGAGTTTAATTTTGTGTGTTTTAAGTGTCAAAAAATAGGAAAGGT
TAGTAAAGCCAAGCTGGGATGAGCAAATAGGGTTTTATTCCTTTCTCATCGTCACACTAG
AAAAGAAATATCAATATCAAGTTTTGGTCTCTTTTTTTTCATTTAAACTTTAA
